# Supplementary material for: Resolving thyroid lineage cell trajectories merging into a dual endocrine gland in mammals
Source: Nat Commun. 2026 May 25;17:6811. doi: 10.1038/s41467-026-73385-6 (PMC13385830; doi:10.1038/s41467-026-73385-6)
Supplement: Supplementary file 3 — Supplementary Data 1 [file 41467_2026_73385_MOESM3_ESM.xlsx]

## Sheet: cluster_proportions_by_eday_
Cluster proportions at each embryonic day (Fig. 1k)
eday	0	1	2	3	4	5	6	7	8	9
9.5	24.703620634412047	19.44889458506889	18.135213072733098	0.12816404998397948	0.3844921499519385	16.084588272989425	0.5767382249279077	14.899070810637616	0.768984	4.870233899391221
10.5	1.206140350877193	12.828947368421053	17.87280701754386	13.37719298245614	3.7280701754385963	7.2368421052631575	12.609649122807017	0.6578947368421053	15.131578947368421	15.350877192982455
11.5	0.5059021922428331	3.372681281618887	0.5902192242833052	23.524451939291737	25.801011804384487	2.782462057335582	27.15008431703204	0.42158516020236086	13.069139966273188	2.782462057335582
12.5	0	1.4598540145985401	0.43795620437956206	40.29197080291971	42.18978102189781	1.897810218978102	7.153284671532846	0.7299270072992701	3.6496350364963503	2.18978

## Sheet: cluster_0_top_genes_logfc_1.0_p
Differentially upregulated genes in clusters 0-9 (Fig 1i) (log2foldchange > 1.0, adjusted p-value < 0.01)
Unnamed: 0	names	scores	logfoldchanges	pvals	pvals_adj
0	Csrp2	58.1543	2.30606	0	0
1	Krt8	46.838	1.82802	1.51892e-285	9.05175e-282
2	Krt18	41.307	1.38324	3.32462e-256	8.49108e-253
3	H19	40.8819	1.30648	2.34988e-265	8.40224e-262
4	Gpc3	39.9622	1.40262	4.49276e-241	8.03216e-238
5	Emb	36.8642	1.92477	3.47496e-197	5.17711e-194
6	Gpx3	34.9952	2.08666	9.46182e-178	1.05724e-174
7	Bambi	33.2347	1.83456	1.76244e-171	1.75049e-168
8	Ngfrap1	31.3404	1.11473	1.49404e-158	1.21411e-155
9	Bcam	30.8438	1.39375	7.98808e-155	6.20917e-152
10	Bex1	30.5069	1.24631	9.68374e-155	7.21358e-152
11	Fhl1	28.769	1.98917	1.12442e-132	6.09165e-130
12	Bex4	27.8548	1.02088	3.70115e-133	2.13449e-130
13	Col18a1	26.5365	1.25279	1.59736e-121	8.15931e-119
14	Hadh	24.7957	1.40929	6.55576e-106	2.44175e-103
15	Pmp22	24.7712	1.92479	2.35971e-106	8.97595e-104
16	Eno1	24.309	1.25547	1.02365e-106	3.97845e-104
17	Dnpep	23.4658	1.3582	1.49637e-97	5.04756e-95
18	Dok5	23.0067	1.96749	2.79282e-93	8.75965e-91
19	Igf2	22.8211	1.14985	1.64916e-95	5.45994e-93
20	Wls	22.7862	1.38182	9.23043e-94	2.94682e-91
21	Fam210b	22.4184	2.55459	5.27458e-88	1.47342e-85
22	Efna1	21.6005	1.45861	2.27857e-85	6.17215e-83
23	Cnn2	20.8749	1.82154	1.65795e-79	3.7051e-77
24	Npnt	20.594	1.32625	3.38494e-79	7.47111e-77
25	Parm1	20.3964	1.99743	1.76105e-76	3.7481e-74
26	Cryab	20.1266	3.32785	1.4603e-73	2.86892e-71
27	Cald1	19.7614	1.34324	1.31044e-73	2.60311e-71
28	Fstl1	19.5484	1.01486	5.0552e-73	9.71794e-71
29	Rgs5	19.1299	3.38687	1.08599e-67	1.88499e-65
30	Eps8l2	18.5419	1.86714	2.30667e-65	3.81839e-63
31	Unc5c	18.0987	1.71665	4.16534e-63	6.59009e-61
32	Osr1	17.8056	2.56272	1.37286e-60	2.06253e-58
33	Vnn1	17.7382	2.99769	5.29544e-60	7.63483e-58
34	Ap1s2	17.5025	1.89523	2.77882e-59	3.88123e-57
35	Krt19	17.486	1.54085	1.68245e-59	2.38721e-57
36	Pcdh7	17.2157	1.56456	4.31933e-58	5.89473e-56
37	Tmem88	16.5997	2.12554	4.67191e-54	6.187e-52
38	Klk8	16.3903	1.21137	1.50451e-53	1.97776e-51
39	Apela	16.2678	2.70313	6.63157e-52	8.34924e-50
40	Krt7	16.057	1.30645	1.31276e-51	1.62982e-49
41	Msx2	15.9443	2.26046	2.17769e-50	2.64849e-48
42	Tinagl1	15.5171	2.02533	3.77971e-48	4.27681e-46
43	Rarb	15.5092	1.61585	2.55543e-48	2.90993e-46
44	Slc38a4	15.4186	1.42744	5.62601e-48	6.29574e-46
45	Perp	15.3887	1.74156	1.35333e-47	1.48435e-45
46	Robo2	15.3402	2.37815	4.14651e-47	4.5202e-45
47	Dusp9	14.966	1.23402	1.01449e-45	1.04839e-43
48	Spin2c	14.5249	1.74351	5.18342e-43	5.06389e-41
49	Mylk3	14.4219	2.71627	2.82882e-42	2.70447e-40
50	Prtg	14.4214	1.11017	5.08277e-43	4.99285e-41
51	Angptl2	14.2204	1.73492	1.65992e-41	1.53762e-39
52	Podxl	14.1728	1.64533	2.67794e-41	2.44266e-39
53	Arid3b	13.9933	1.13846	1.097e-40	9.75732e-39
54	Tagln	13.9182	2.75264	9.66038e-40	8.14662e-38
55	Fkbp9	13.8704	1.04386	4.7429e-40	4.03779e-38
56	Tacstd2	13.4747	1.73292	8.63102e-38	6.73823e-36
57	Sall4	13.449	1.1867	6.62865e-38	5.24367e-36
58	Rab27b	13.426	2.15608	1.82138e-37	1.39754e-35
59	Sdc2	13.3234	1.37668	3.46442e-37	2.64687e-35
60	Des	13.2963	1.78411	6.69726e-37	5.07346e-35
61	Mgp	13.0387	2.67343	1.7041e-35	1.24351e-33
62	Mme	13.0041	2.42444	2.26873e-35	1.64879e-33
63	Man1a	12.9105	2.06406	5.26282e-35	3.76355e-33
64	Ahnak	12.871	2.00128	7.90021e-35	5.56063e-33
65	Homer2	12.8388	1.5619	9.30592e-35	6.49888e-33
66	Zfp277	12.8174	1.17759	8.17723e-35	5.73304e-33
67	Ndrg2	12.7257	1.09695	2.00863e-34	1.39187e-32
68	Tns3	12.6794	1.28797	4.28507e-34	2.89088e-32
69	Slc16a1	12.6218	1.02078	6.12466e-34	4.0857e-32
70	Bmp4	12.5473	1.13905	1.36438e-33	9.0009e-32
71	Myl9	12.3262	1.41084	2.1167e-32	1.35151e-30
72	Isoc1	12.2712	1.49695	4.04216e-32	2.55356e-30
73	Plagl1	12.2109	1.75449	8.94232e-32	5.49384e-30
74	Ctgf	12.0331	2.45211	7.30935e-31	4.38512e-29
75	Limch1	12.0142	1.04797	4.32201e-31	2.61044e-29
76	Sema6a	11.9844	1.34937	7.66434e-31	4.58271e-29
77	Foxa1	11.962	1.78364	1.20125e-30	7.13489e-29
78	Rnf128	11.8542	1.41801	2.81197e-30	1.64289e-28
79	Rasgrp3	11.7933	1.89059	6.80983e-30	3.91467e-28
80	Ddc	11.7689	1.74964	8.73316e-30	4.97234e-28
81	Shh	11.7416	2.36373	1.31041e-29	7.36712e-28
82	Csrp1	11.7338	1.02072	8.61716e-30	4.92197e-28
83	X3632451O06Rik	11.7177	1.52333	1.25868e-29	7.10539e-28
84	B4galt6	11.5511	1.58858	7.86686e-29	4.30103e-27
85	Ldoc1	11.5321	1.78321	9.51569e-29	5.13962e-27
86	Ifitm3	11.4839	1.23644	1.23479e-28	6.57012e-27
87	Ano1	11.3004	2.79957	1.23076e-27	6.1982e-26
88	Pde11a	11.282	2.03581	1.24877e-27	6.27121e-26
89	Amot	11.2348	1.14913	1.47292e-27	7.33504e-26
90	Mapre2	11.1642	1.10946	2.87269e-27	1.3994e-25
91	Ccdc68	11.1466	1.49151	3.84503e-27	1.86291e-25
92	Wfikkn1	11.0836	2.13449	9.28269e-27	4.40201e-25
93	Gjb3	11.0563	2.02447	1.18085e-26	5.52651e-25
94	Cthrc1	10.9995	1.68629	1.8681e-26	8.65232e-25
95	Tceal5	10.8855	1.20146	4.70963e-26	2.15894e-24
96	Cntnap4	10.75	2.55285	2.47866e-25	1.10232e-23
97	Mmp2	10.7396	1.27578	1.85303e-25	8.26147e-24
98	Lrp1	10.685	1.32674	3.32361e-25	1.44573e-23
99	Lin28a	10.6802	1.04262	2.97883e-25	1.30849e-23
100	Gm20467	10.6688	2.33521	5.06378e-25	2.18145e-23
101	Nkx2.6	10.5071	1.03388	1.456e-24	6.1248e-23
102	X2200002D01Rik	10.4471	1.4918	3.42025e-24	1.41218e-22
103	Tpm2	10.4207	1.12414	3.94765e-24	1.61872e-22
104	Krtap17.1	10.2991	3.68007	1.8553e-23	7.40381e-22
105	Rnf138rt1	10.0332	3.40052	2.05477e-22	7.75005e-21
106	Kazald1	9.9442	1.84402	3.8153e-22	1.42401e-20
107	Nkx2.5	9.90246	1.09066	4.56941e-22	1.69485e-20
108	Frmd6	9.89333	1.40081	5.42466e-22	1.99552e-20
109	Frem2	9.85981	1.02414	6.75558e-22	2.46986e-20
110	Arhgap29	9.80753	1.20063	1.14197e-21	4.11614e-20
111	Olfml3	9.64722	1.66712	5.33001e-21	1.86113e-19
112	Cmtm7	9.59901	1.26466	7.5518e-21	2.62157e-19
113	Tuft1	9.53139	2.08226	1.57597e-20	5.32612e-19
114	Anxa3	9.50581	1.81744	1.88551e-20	6.3363e-19
115	Palm3	9.42916	1.61827	3.63717e-20	1.19752e-18
116	Ap1s3	9.39755	1.25253	4.36302e-20	1.4208e-18
117	Tead4	9.33732	2.18996	8.53081e-20	2.73813e-18
118	Krt20	9.29344	1.71958	1.17621e-19	3.73506e-18
119	Fermt1	9.2658	1.41588	1.4263e-19	4.52117e-18
120	Ppt2	9.22196	1.15107	1.91427e-19	5.97265e-18
121	Popdc2	9.20664	2.98239	2.72086e-19	8.41584e-18
122	Pon2	9.16665	1.20816	3.14089e-19	9.64825e-18
123	Akap5	9.16083	1.27138	3.241e-19	9.92167e-18
124	Dab1	9.13466	1.3606	4.19691e-19	1.27389e-17
125	Apoe	9.06545	1.15589	7.41826e-19	2.21779e-17
126	Smyd1	9.0583	1.6216	8.1635e-19	2.43245e-17
127	Fam183b	9.02867	2.93153	1.21433e-18	3.58839e-17
128	Ank2	8.998	1.32103	1.33721e-18	3.93202e-17
129	Gadd45b	8.99369	1.5749	1.42384e-18	4.17302e-17
130	Scaper	8.98952	1.26539	1.42315e-18	4.17302e-17
131	Hs3st1	8.97782	1.91998	1.71436e-18	4.97554e-17
132	Wipi1	8.97665	1.03044	1.46925e-18	4.29204e-17
133	Nrp2	8.89559	1.29205	3.04211e-18	8.78626e-17
134	Cdc42ep3	8.8423	1.37732	4.83269e-18	1.38238e-16
135	X1810011O10Rik	8.76082	1.58783	9.71738e-18	2.723e-16
136	Il15	8.7257	1.55334	1.26748e-17	3.51864e-16
137	Slc27a3	8.68592	1.02536	1.65209e-17	4.53704e-16
138	Ghr	8.67451	1.33879	1.89225e-17	5.15695e-16
139	Gata5	8.60683	2.19902	3.666e-17	9.78221e-16
140	Prr5l	8.58102	1.15707	3.86252e-17	1.02759e-15
141	Lipa	8.48839	1.48322	8.70205e-17	2.29462e-15
142	Dse	8.45756	1.41277	1.09332e-16	2.86185e-15
143	Garnl3	8.44151	1.62604	1.26882e-16	3.31152e-15
144	Cgnl1	8.40199	1.13198	1.62171e-16	4.20187e-15
145	Wisp1	8.3359	2.64308	3.20467e-16	8.11517e-15
146	Irx4	8.18844	2.49001	9.81449e-16	2.42353e-14
147	Sowahb	8.17144	2.12958	1.09775e-15	2.70697e-14
148	Ntrk2	8.10276	2.11566	1.87549e-15	4.51887e-14
149	Foxa2	8.09524	1.3406	1.80222e-15	4.37178e-14
150	Nkx2.3	8.0888	1.29251	1.90845e-15	4.5921e-14
151	Trp63	8.07553	1.77968	2.23242e-15	5.34287e-14
152	Pyy	8.05347	1.43727	2.49462e-15	5.9386e-14
153	Wwtr1	8.00252	1.15648	3.65175e-15	8.60159e-14
154	Csf1	7.99163	1.37011	3.96498e-15	9.3271e-14
155	Pcgf5	7.83753	1.34465	1.29988e-14	2.90127e-13
156	Rab32	7.83644	2.34907	1.40294e-14	3.12739e-13
157	Amph	7.82817	1.42266	1.41608e-14	3.15276e-13
158	Rnf152	7.7139	2.32395	3.4718e-14	7.54178e-13
159	Nabp1	7.68941	1.76713	4.02458e-14	8.6793e-13
160	Cobll1	7.68936	2.27236	4.10249e-14	8.83667e-13
161	X0610040J01Rik	7.67006	1.06488	4.23015e-14	9.08974e-13
162	Gata2	7.65349	1.23468	4.88954e-14	1.0494e-12
163	Syn2	7.62578	3.15679	6.73012e-14	1.43581e-12
164	Ripk2	7.61029	1.32317	6.90823e-14	1.47205e-12
165	Msx1	7.59678	1.61056	7.76783e-14	1.65325e-12
166	B230208H11Rik	7.50575	1.62283	1.50128e-13	3.10646e-12
167	Slc22a23	7.42695	1.75171	2.67547e-13	5.47278e-12
168	X6430573F11Rik	7.40179	1.77675	3.19467e-13	6.50504e-12
169	Myc	7.39384	1.3443	3.25793e-13	6.62631e-12
170	Gm26894	7.38997	2.20052	3.51298e-13	7.1127e-12
171	Slc1a3	7.3863	1.36139	3.41958e-13	6.93143e-12
172	Rab37	7.32151	1.88578	5.65503e-13	1.12459e-11
173	Snai1	7.3012	2.10776	6.5697e-13	1.29926e-11
174	Crygs	7.28387	3.01431	7.59091e-13	1.49132e-11
175	Pxdc1	7.26577	3.09188	8.6839e-13	1.69673e-11
176	Flnc	7.25833	1.80792	8.72761e-13	1.70341e-11
177	Cdkn2b	7.22436	2.75586	1.15742e-12	2.2346e-11
178	Tecrl	7.18223	3.878	1.5667e-12	2.97656e-11
179	Sdpr	7.10627	1.79681	2.48704e-12	4.64611e-11
180	Pon3	7.01464	1.76118	4.65787e-12	8.47135e-11
181	Acta2	7.00929	3.38295	5.0343e-12	9.14667e-11
182	Mocs1	6.95307	1.03707	6.71672e-12	1.19961e-10
183	Cyp26b1	6.87474	1.34767	1.16138e-11	2.0178e-10
184	Apoa5	6.86184	1.55111	1.27286e-11	2.20026e-10
185	Hand1	6.81832	2.16528	1.75826e-11	3.00805e-10
186	Stard8	6.81207	1.39469	1.77358e-11	3.03097e-10
187	Cdh13	6.80443	1.25821	1.85339e-11	3.15871e-10
188	Prickle1	6.76628	1.41829	2.37823e-11	4.00358e-10
189	Glipr2	6.75664	1.10753	2.50231e-11	4.20849e-10
190	Nxpe3	6.73909	1.0251	2.78822e-11	4.67615e-10
191	Fibin	6.73472	3.26277	3.11284e-11	5.18651e-10
192	Pde4d	6.68044	1.49704	4.21915e-11	6.91384e-10
193	Lpar4	6.61688	1.31813	6.32804e-11	1.02198e-09
194	Cd55	6.59089	1.55303	7.5402e-11	1.20987e-09
195	Wipf3	6.54597	1.04123	9.73408e-11	1.54278e-09
196	X9530036O11Rik	6.53396	2.0903	1.09959e-10	1.73355e-09
197	Atp2c2	6.49787	1.98279	1.3884e-10	2.15281e-09
198	Ntf5	6.46048	1.04236	1.68241e-10	2.59071e-09
199	Plekha2	6.40856	1.04044	2.33737e-10	3.55336e-09
200	X2900011O08Rik	6.39014	1.88352	2.71996e-10	4.10359e-09
201	Gata6	6.36603	1.94348	3.1794e-10	4.76457e-09
202	Kalrn	6.34286	1.03016	3.52949e-10	5.26713e-09
203	Zfp185	6.32251	1.42459	4.07192e-10	6.04632e-09
204	Tbx20	6.26261	2.3236	6.01479e-10	8.79971e-09
205	Klk13	6.20972	2.02202	8.2779e-10	1.18965e-08
206	Slit3	6.1978	1.87832	8.9034e-10	1.27238e-08
207	Ptgis	6.18675	1.03193	9.20725e-10	1.31161e-08
208	Ctdspl	6.09613	1.17568	1.60927e-09	2.23895e-08
209	Trf	6.08784	1.29038	1.71062e-09	2.36341e-08
210	Slc12a4	6.08677	1.0989	1.6953e-09	2.34586e-08
211	Chst5	6.08086	1.5801	1.78304e-09	2.45776e-08
212	Rnf32	6.07565	1.43137	1.82929e-09	2.51957e-08
213	Slc39a8	6.0706	1.25579	1.8811e-09	2.58496e-08
214	Gm3667	6.06458	2.27953	1.99261e-09	2.72563e-08
215	Pdzrn3	6.06058	1.34266	2.00016e-09	2.73385e-08
216	Spp1	6.00162	2.64613	2.92314e-09	3.91459e-08
217	Vtn	5.97235	1.50661	3.39085e-09	4.49382e-08
218	Fgfbp1	5.95815	2.15613	3.75136e-09	4.94592e-08
219	Lrrn4	5.95752	1.34127	3.68848e-09	4.87381e-08
220	Sh3rf1	5.94536	1.09402	3.92782e-09	5.16336e-08
221	Gulp1	5.94092	1.12915	4.02709e-09	5.28219e-08
222	Mylip	5.89275	1.22898	5.36016e-09	6.92906e-08
223	D330045A20Rik	5.82671	2.12467	8.04653e-09	1.0217e-07
224	Fzd5	5.81899	1.68715	8.30571e-09	1.05237e-07
225	Samd4	5.79039	1.61205	9.81839e-09	1.23009e-07
226	Fam46a	5.75615	1.5178	1.18613e-08	1.46853e-07
227	Pard6b	5.75426	1.12375	1.1912e-08	1.47379e-07
228	Cacnb2	5.73335	1.94735	1.35968e-08	1.67412e-07
229	Nln	5.68102	1.07508	1.79595e-08	2.19018e-07
230	Hspb8	5.67543	1.13446	1.86161e-08	2.26562e-07
231	Il17re	5.66275	1.32637	2.00462e-08	2.42645e-07
232	Nrk	5.59525	1.96237	2.97767e-08	3.52782e-07
233	Spx	5.59175	2.49173	3.0538e-08	3.61083e-07
234	Myzap	5.5817	1.81507	3.19281e-08	3.75781e-07
235	Egfr	5.5564	2.25593	3.69627e-08	4.31625e-07
236	X4921506M07Rik	5.52573	2.09139	4.36076e-08	5.04606e-07
237	Stom	5.51125	1.51826	4.6858e-08	5.41168e-07
238	Gfra2	5.49702	1.23683	5.03932e-08	5.79749e-07
239	Gucy1a3	5.49075	2.26427	5.3054e-08	6.08793e-07
240	Bgn	5.473	1.833	5.79629e-08	6.60039e-07
241	Nr2f1	5.46795	1.47585	5.9292e-08	6.7303e-07
242	Plac1	5.4096	3.47016	8.34284e-08	9.32791e-07
243	Fam161a	5.38877	2.32682	9.21544e-08	1.02395e-06
244	Grid2	5.37664	2.76969	9.87826e-08	1.09082e-06
245	Dgkk	5.35844	1.31293	1.06814e-07	1.17587e-06
246	Aadat	5.2825	1.31501	1.60409e-07	1.71313e-06
247	D830030K20Rik	5.25323	2.12095	1.89052e-07	2.00229e-06
248	Spag1	5.21543	1.25101	2.27527e-07	2.38297e-06
249	Sostdc1	5.19412	1.00771	2.53731e-07	2.64811e-06
250	Fcgrt	5.19335	1.87657	2.5813e-07	2.68931e-06
251	Sqrdl	5.18701	1.57109	2.65921e-07	2.76403e-06
252	H2.Q2	5.13744	1.26882	3.41758e-07	3.47551e-06
253	Mafb	5.137	1.41872	3.44046e-07	3.4948e-06
254	Adamts1	5.10561	1.16384	4.02139e-07	4.05725e-06
255	Vsir	5.04749	2.36348	5.48909e-07	5.4398e-06
256	Htra3	5.00065	1.30937	6.88277e-07	6.70207e-06
257	Ispd	4.98047	1.21783	7.60301e-07	7.34738e-06
258	Hspb2	4.94346	2.28692	9.26812e-07	8.84653e-06
259	Ctnnd2	4.8679	1.1048	1.3282e-06	1.23739e-05
260	Pkdcc	4.85833	1.16406	1.39566e-06	1.2935e-05
261	Dapl1	4.81344	1.4296	1.73751e-06	1.5881e-05
262	Vit	4.78855	2.66939	1.99362e-06	1.80557e-05
263	Csrnp1	4.77482	1.02505	2.09417e-06	1.8928e-05
264	Trim3	4.74923	1.0573	2.36546e-06	2.12191e-05
265	Pgm5	4.72563	1.41608	2.65768e-06	2.36741e-05
266	Hs3st3b1	4.72434	1.23532	2.67744e-06	2.38264e-05
267	Klk14	4.67417	1.80422	3.42625e-06	2.99973e-05
268	Ttr	4.65332	2.43428	3.80516e-06	3.31201e-05
269	Akap2	4.648	1.81785	3.87219e-06	3.36707e-05
270	A930017K11Rik	4.63064	1.67559	4.20395e-06	3.63953e-05
271	Tnnt3	4.62428	1.30897	4.32107e-06	3.73559e-05
272	Upp1	4.60884	1.23408	4.64095e-06	3.99245e-05
273	Sept4	4.60526	1.23933	4.71811e-06	4.04947e-05
274	Snai2	4.59428	1.3663	4.97247e-06	4.24502e-05
275	Fam159a	4.56517	1.23408	5.67933e-06	4.79618e-05
276	Kcns1	4.54265	3.33353	6.40451e-06	5.36802e-05
277	Cysltr1	4.53137	2.01574	6.70215e-06	5.58866e-05
278	Tac2	4.52466	4.14967	6.97215e-06	5.80298e-05
279	Adrb3	4.51778	1.80993	7.1178e-06	5.91045e-05
280	Rnf144b	4.47041	2.68477	8.88786e-06	7.26553e-05
281	Rasgrp1	4.44337	2.93648	1.00826e-05	8.14907e-05
282	Kcnab1	4.4302	1.17275	1.05501e-05	8.48854e-05
283	Fut4	4.40039	1.05249	1.20741e-05	9.61089e-05
284	Itih5	4.36935	1.38688	1.39338e-05	0.000109594
285	X4930444M15Rik	4.36808	2.13995	1.40913e-05	0.00011059
286	Olfml1	4.35934	1.91454	1.46103e-05	0.000114462
287	Fbn1	4.34085	1.24404	1.57936e-05	0.000122339
288	Pdgfd	4.34015	1.31356	1.58435e-05	0.000122672
289	Otx2	4.31423	1.58043	1.78577e-05	0.000137198
290	Psd3	4.31059	1.11366	1.806e-05	0.000138515
291	Gls2	4.28141	1.82296	2.06957e-05	0.000156912
292	Garem	4.27921	1.31393	2.07848e-05	0.000157454
293	Crb2	4.27808	1.28226	2.09215e-05	0.000158422
294	H2.Q4	4.26673	1.60227	2.1985e-05	0.000165773
295	Msantd1	4.26197	1.78382	2.24711e-05	0.000169184
296	Tcerg1l	4.26181	2.03019	2.25368e-05	0.000169576
297	Dmrtb1	4.25527	2.06402	2.32243e-05	0.000173726
298	Ttc38	4.24471	1.01565	2.40874e-05	0.000179506
299	Gm17455	4.22439	1.82423	2.65126e-05	0.00019538
300	Sh3rf2	4.14909	1.35674	3.65469e-05	0.000260833
301	Pik3cb	4.10483	1.20986	4.41566e-05	0.000309702
302	Synpo	4.10408	1.63073	4.43676e-05	0.000311061
303	Car13	4.10027	1.07726	4.49416e-05	0.000314591
304	Platr22	4.08758	2.07142	4.77438e-05	0.000332774
305	Adcy1	4.07604	1.23758	4.99011e-05	0.000346324
306	Nrsn1	4.06231	2.30797	5.31491e-05	0.00036659
307	Ttn	4.04646	1.54521	5.64747e-05	0.000386102
308	Rgs7bp	4.04288	2.31674	5.76751e-05	0.000393556
309	Lyn	4.04187	1.20022	5.75283e-05	0.000392854
310	Scgn	4.03691	1.64189	5.89593e-05	0.000400855
311	Syne1	4.03471	1.50574	5.94096e-05	0.000403696
312	Foxq1	4.01106	1.29042	6.53645e-05	0.000440182
313	Pou6f2	3.98248	2.34612	7.41706e-05	0.000494047
314	Palmd	3.95243	1.0859	8.32833e-05	0.000547807
315	Tmtc1	3.9392	2.81398	8.86832e-05	0.000580761
316	Fgfr3	3.93484	1.70714	8.9961e-05	0.000588913
317	Ankrd1	3.88607	1.76594	0.000109608	0.000705392
318	Gm15475	3.88381	3.88517	0.000111328	0.000715687
319	Nell1	3.87429	2.48216	0.000115413	0.000739816
320	Prkcq	3.86638	3.43292	0.000119324	0.000762431
321	Lsp1	3.85932	1.20796	0.00012185	0.0007769
322	Rhox4d	3.83729	2.53238	0.00013387	0.0008477
323	Osbpl5	3.83213	1.02277	0.000135593	0.000856885
324	Gmfg	3.82704	1.08242	0.000138585	0.000873323
325	Kank4	3.79375	1.76349	0.000158773	0.000988661
326	Arhgap25	3.79207	2.06535	0.000160092	0.000994831
327	Cited1	3.75808	1.00993	0.000182073	0.00111628
328	Hmx2	3.74592	2.32082	0.000191959	0.00117008
329	Pln	3.74056	4.13958	0.000196683	0.00119683
330	Tnni1	3.73858	1.95038	0.000197262	0.00119995
331	Nqo1	3.73596	1.81449	0.000199486	0.00121183
332	A830082K12Rik	3.7075	1.11875	0.000221928	0.00133455
333	Gm16380	3.69926	2.61596	0.000230617	0.0013804
334	Slc22a1	3.67626	2.67965	0.000252012	0.00149213
335	Sema6d	3.65438	1.3141	0.000272875	0.00160634
336	Dusp27	3.65135	1.16086	0.000275981	0.00162302
337	Nudt17	3.64883	1.07818	0.000278249	0.00163405
338	Fbxo15	3.64756	2.28509	0.000281087	0.00164763
339	Lmo1	3.63847	1.64417	0.000290632	0.00169635
340	Stx11	3.62295	1.5386	0.000307964	0.00178527
341	Dock8	3.62211	1.9879	0.000309371	0.00179169
342	Itga11	3.59739	1.71179	0.000339727	0.00194629
343	Plb1	3.57289	2.00934	0.000372661	0.00211508
344	Hgf	3.5635	2.4579	0.000386775	0.00218545
345	Ptgs1	3.54435	1.99195	0.00041506	0.00233201
346	Krt75	3.506	2.11297	0.000478649	0.0026444
347	Abcc3	3.50392	2.71841	0.000483321	0.00266609
348	Pacrg	3.5029	1.12566	0.000482356	0.00266242
349	Tmem26	3.50043	1.33656	0.00048748	0.00268572
350	Pir	3.49159	1.16008	0.00050374	0.00276933
351	Steap2	3.49123	1.2419	0.00050408	0.00277035
352	Acacb	3.48996	1.04276	0.000506283	0.0027801
353	Sdr42e1	3.48038	1.65528	0.000525353	0.00287225
354	Alpk3	3.47763	1.17937	0.000530384	0.00289533
355	Steap4	3.47702	1.36167	0.000531175	0.00289876
356	RP23.174K7.1	3.47132	3.08448	0.000544918	0.00296652
357	Timp4	3.46486	2.61489	0.000557815	0.00302957
358	Lama2	3.46092	3.24969	0.000566388	0.00306883
359	Spink8	3.43888	1.55382	0.00061131	0.00327903
360	Pde3a	3.4062	1.32182	0.000688164	0.00363349
361	BC030870	3.40087	5.13276	0.000705342	0.0037165
362	Tbc1d2	3.38887	1.06361	0.000732055	0.00384028
363	Lix1	3.35433	1.32638	0.000829011	0.00428726
364	Plvap	3.35354	1.12727	0.000831175	0.00429596
365	Arhgef6	3.33943	1.92146	0.000876059	0.00450581
366	Art4	3.33653	2.12355	0.000885714	0.00455023
367	Tspan2	3.32593	1.07783	0.000916929	0.00469844
368	Hspa12b	3.27676	1.1968	0.00109049	0.00546561
369	Ifit2	3.27408	1.11069	0.00110031	0.00550556
370	Nlgn3	3.26962	1.80393	0.0011201	0.00558894
371	Fstl3	3.25404	1.08278	0.00117971	0.00585368
372	Pld5	3.25079	2.45715	0.00119717	0.00592715
373	Mlip	3.25049	2.32601	0.00119849	0.00593042
374	Slco1a5	3.24767	2.84683	0.00121096	0.00598882
375	Anxa9	3.23577	1.89349	0.0012597	0.00618878
376	Gm19705	3.22477	1.61196	0.00130708	0.00638819
377	Vsnl1	3.21602	2.83311	0.00135096	0.00655248
378	Gm3696	3.21586	1.45571	0.0013482	0.00654443
379	Gcnt1	3.21577	1.29892	0.00134907	0.00654688
380	Rin3	3.21536	1.34779	0.0013497	0.00654814
381	Pdzk1ip1	3.20829	1.71863	0.00138359	0.00667597
382	Pvt1	3.19837	1.89446	0.00143378	0.00687768
383	Lims2	3.1978	3.47613	0.00143846	0.00689643
384	Rhox4c	3.19321	1.95136	0.00145823	0.00697999
385	Gm32200	3.18109	2.54128	0.00152085	0.00723901
386	Ramp2	3.1725	1.631	0.00156397	0.00741781
387	Cdkn2a	3.17247	1.96309	0.00156606	0.00742455
388	Pgam2	3.15784	1.24518	0.00164058	0.00773683
389	Cfc1	3.15759	2.00847	0.00164772	0.0077623
390	Colec12	3.15283	1.07692	0.00167024	0.00785599
391	Ecscr	3.13438	1.14813	0.0017772	0.00829359
392	Gm3739	3.13193	1.08639	0.00179249	0.00835841
393	Gm3636	3.1261	1.01921	0.00182756	0.00849756
394	Cdc42ep2	3.11671	1.14106	0.00188614	0.00873584
395	Rgs20	3.07667	1.73294	0.00215901	0.00980162

## Sheet: cluster_2_top_genes_logfc_1.0_p
Unnamed: 0	names	scores	logfoldchanges	pvals	pvals_adj
0	Meg3	52.7576	2.2963	0	0
1	Bcl2	45.2414	3.01624	9.1774e-241	4.10184e-237
2	Cpne4	39.2889	3.33887	3.91596e-193	7.00095e-190
3	Sparc	38.7801	1.72936	8.10626e-220	2.89847e-216
4	Hhex	38.3951	2.44238	7.4067e-212	2.20695e-208
5	Pax8	35.1664	2.70517	6.52478e-172	8.97308e-169
6	Hexb	34.9622	2.93593	5.32563e-167	6.80083e-164
7	Malat1	34.8207	1.24591	2.34504e-184	3.81134e-181
8	Map1b	30.0321	2.15394	2.01288e-138	1.56462e-135
9	Dlk1	28.0838	1.79197	2.9585e-129	2.04781e-126
10	Tsc22d1	26.0752	1.16534	1.08734e-116	5.55411e-114
11	Hpcal1	25.932	1.926	1.54172e-110	6.89072e-108
12	Prlr	25.1671	2.60643	4.83815e-105	1.96583e-102
13	Grina	23.1892	2.15761	3.46964e-92	1.05136e-89
14	Moxd1	22.8625	3.30372	5.81521e-89	1.62444e-86
15	Pmp22	22.8038	1.7533	1.52129e-92	4.77151e-90
16	Ypel3	22.6109	1.62724	6.3455e-90	1.82976e-87
17	Csrp2	22.4119	1.18669	9.34939e-94	3.03906e-91
18	Txnip	21.3741	2.02528	2.42157e-81	6.09757e-79
19	Clic1	20.6797	1.09207	8.86311e-79	2.00575e-76
20	Psap	19.9211	1.13069	4.8994e-74	9.84174e-72
21	Tspan15	19.8175	1.63414	1.7383e-72	3.20384e-70
22	Ctsd	19.7924	1.23531	7.75134e-73	1.44353e-70
23	Stc2	19.7337	2.98997	1.06293e-70	1.84496e-68
24	Tbx3	19.7149	1.66059	5.2466e-72	9.47461e-70
25	Mbip	18.9228	1.38281	8.35331e-68	1.31e-65
26	Bambi	18.7332	1.2296	1.97895e-67	3.04998e-65
27	Zbtb20	18.0973	1.77211	2.92072e-62	4.01666e-60
28	Add3	18.0572	1.51615	3.64213e-62	4.93288e-60
29	Socs2	17.5288	1.45067	1.8405e-59	2.2384e-57
30	Sesn3	17.5099	1.34593	3.96193e-59	4.78591e-57
31	Iigp1	17.0653	1.75013	1.22354e-56	1.33381e-54
32	Nkain4	17.0468	2.79678	1.07087e-55	1.10029e-53
33	Trp53i11	16.8556	1.83385	5.58308e-55	5.4843e-53
34	Ptpre	16.7289	1.83028	1.76805e-54	1.68134e-52
35	Ncam1	16.4543	1.70691	4.75739e-53	4.23147e-51
36	Ltbp1	16.0279	1.51243	1.00326e-50	8.3814e-49
37	Serpinf1	16.0083	1.40768	1.06093e-50	8.82203e-49
38	Cystm1	15.8801	1.0914	1.5291e-50	1.26561e-48
39	Abhd4	15.8493	1.79197	1.27255e-49	1.01565e-47
40	Pid1	15.736	2.28637	7.93249e-49	6.08657e-47
41	Cd44	15.7053	2.52342	1.34847e-48	1.02152e-46
42	Car7	15.6344	2.21104	2.06217e-48	1.55559e-46
43	Agpat4	15.631	1.35496	1.18197e-48	9.03049e-47
44	Mfge8	15.2014	1.08416	1.22505e-46	8.65672e-45
45	Pik3ip1	15.1166	1.91579	9.40758e-46	6.37079e-44
46	Pbxip1	15.0024	1.58987	3.05667e-45	2.03149e-43
47	Cdc42ep4	14.8348	1.46942	2.04872e-44	1.32228e-42
48	Plin3	14.7205	1.05625	3.91902e-44	2.50229e-42
49	Smtnl2	14.5776	1.5973	4.69729e-43	2.91591e-41
50	Rem2	14.4019	2.09106	5.88649e-42	3.48472e-40
51	Nkx2.1	14.2001	1.74617	3.28009e-41	1.89166e-39
52	Hibadh	14.1974	1.00889	2.15988e-41	1.25371e-39
53	Car8	14.1451	2.59977	1.25437e-40	7.00802e-39
54	Celf2	14.0938	1.09329	6.05807e-41	3.44924e-39
55	Agpat3	14.0524	2.34897	3.36298e-40	1.84428e-38
56	Klf6	13.993	1.44783	3.50695e-40	1.91735e-38
57	Tmem176a	13.9627	1.2977	4.47886e-40	2.43383e-38
58	Kif21a	13.7318	1.25972	6.01142e-39	3.18909e-37
59	Zfyve21	13.5892	1.11276	2.60213e-38	1.36425e-36
60	Camk1g	13.405	1.99402	3.84394e-37	1.91426e-35
61	Kdsr	13.3613	1.33156	4.02349e-37	1.99811e-35
62	Anxa5	13.2727	1.0147	7.93347e-37	3.87526e-35
63	Epha4	13.2639	1.4224	1.18185e-36	5.69519e-35
64	Mmp14	13.2539	1.27111	1.42963e-36	6.85225e-35
65	Plekha1	13.0741	1.51835	1.09633e-35	4.97467e-34
66	Slc16a2	12.9486	1.62368	3.81418e-35	1.68787e-33
67	Cox6a2	12.9012	2.82915	1.19091e-34	5.1803e-33
68	Tmem176b	12.82	1.07539	1.28045e-34	5.54283e-33
69	Ehbp1	12.7942	1.64625	2.33277e-34	9.92982e-33
70	Oxa1l	12.5758	1.07203	1.84025e-33	7.47727e-32
71	Capn6	12.5112	1.00274	2.95287e-33	1.189e-31
72	Otud7b	12.3744	1.29537	1.84273e-32	7.1774e-31
73	Tceal3	12.2669	1.91059	7.04384e-32	2.66236e-30
74	Nrxn3	12.2448	1.62608	7.72471e-32	2.91355e-30
75	Plin2	12.2443	1.16415	6.63771e-32	2.51417e-30
76	Grb14	12.1998	2.2282	1.7246e-31	6.41005e-30
77	Net1	12.1797	1.25751	1.50218e-31	5.60667e-30
78	Hapln3	12.1231	2.25752	3.85059e-31	1.41357e-29
79	Acaa2	11.8953	1.00468	2.27053e-30	8.07008e-29
80	Alcam	11.8952	1.56827	2.99721e-30	1.05689e-28
81	Ctsf	11.7263	1.53199	1.67237e-29	5.72771e-28
82	Nr4a2	11.6955	1.6359	2.29487e-29	7.7704e-28
83	Snhg11	11.5256	1.39905	1.23286e-28	4.05167e-27
84	Capg	11.1759	1.23688	3.68529e-27	1.12241e-25
85	Greb1l	11.1565	1.6903	5.30228e-27	1.59855e-25
86	Cd83	11.1052	2.37354	1.02372e-26	3.06055e-25
87	Dram2	11.0571	1.52214	1.39148e-26	4.13924e-25
88	Sorbs2	11.016	1.0176	1.52376e-26	4.51022e-25
89	Rmst	10.982	1.60379	2.65026e-26	7.80583e-25
90	Pam	10.8979	1.50319	5.40346e-26	1.55561e-24
91	Lpp	10.8653	1.07605	7.22031e-26	2.06901e-24
92	Tbx3os1	10.852	2.14938	1.08927e-25	3.0862e-24
93	Pygm	10.8445	2.72536	1.30301e-25	3.66277e-24
94	Cxcl12	10.8045	1.16699	1.28645e-25	3.62191e-24
95	Fkbp10	10.7256	1.13794	2.81863e-25	7.72876e-24
96	Mtus1	10.7004	1.53478	3.97071e-25	1.07558e-23
97	Gcgr	10.5333	2.39057	2.34954e-24	6.07887e-23
98	Swt1	10.4981	1.06302	2.39854e-24	6.19669e-23
99	Plxdc2	10.4767	1.49165	3.35943e-24	8.56775e-23
100	Cers6	10.2925	1.6163	1.89284e-23	4.68052e-22
101	Emp2	10.2872	1.64975	2.00777e-23	4.95786e-22
102	Lpcat3	10.2694	1.02354	2.0524e-23	5.06107e-22
103	Eva1b	10.216	1.29955	3.64426e-23	8.91272e-22
104	Pde1a	10.2129	2.03145	4.16539e-23	1.01595e-21
105	Crem	10.1932	1.35983	4.50133e-23	1.09341e-21
106	Egfl6	10.07	1.47042	1.40544e-22	3.34573e-21
107	Tnc	10.0348	2.69257	2.30265e-22	5.43097e-21
108	X1700025G04Rik	9.96024	1.13862	3.64229e-22	8.54551e-21
109	Rasd1	9.85359	2.21887	1.10855e-21	2.54738e-20
110	Slc4a5	9.82757	1.71854	1.27657e-21	2.92223e-20
111	Phlda2	9.79927	1.3547	1.5171e-21	3.45513e-20
112	Clu	9.78405	1.39195	1.78195e-21	4.048e-20
113	Scnn1b	9.7274	3.14554	3.66806e-21	8.26955e-20
114	Fam132a	9.66187	1.16418	4.96919e-21	1.1091e-19
115	Afap1	9.63052	1.28719	6.76891e-21	1.50516e-19
116	Cpne5	9.54824	1.88951	1.54785e-20	3.37468e-19
117	Gng2	9.51504	1.10885	1.8546e-20	4.02874e-19
118	S100a1	9.49254	1.35555	2.29929e-20	4.96457e-19
119	Ccdc141	9.48692	1.46332	2.39415e-20	5.16317e-19
120	Wwp1	9.45236	1.28754	3.21428e-20	6.87379e-19
121	Fli1	9.35722	2.23931	8.23504e-20	1.71993e-18
122	Pxn	9.34223	1.10527	8.01495e-20	1.67592e-18
123	Tenm4	9.29528	1.1051	1.18953e-19	2.45287e-18
124	Tmod1	9.28544	2.03501	1.48429e-19	3.04313e-18
125	Elfn1	9.26648	1.36642	1.5945e-19	3.26161e-18
126	Elovl2	9.17353	1.3396	3.51806e-19	7.05902e-18
127	Epb41l2	9.14011	1.18134	4.59061e-19	9.14949e-18
128	Ankrd44	9.11838	1.60908	5.83213e-19	1.15723e-17
129	Gap43	9.08835	2.20255	8.02755e-19	1.5771e-17
130	Tcn2	9.07169	1.16723	8.04781e-19	1.57935e-17
131	Vldlr	9.03721	1.88201	1.16982e-18	2.27079e-17
132	Numb	8.98295	1.15919	1.6825e-18	3.24135e-17
133	Prokr1	8.96126	2.91161	2.39975e-18	4.57874e-17
134	Mxra8	8.89893	1.14229	3.40096e-18	6.42732e-17
135	Cacng4	8.86052	2.11292	5.23236e-18	9.79519e-17
136	Slc20a1	8.85974	1.27966	4.81025e-18	9.01443e-17
137	Nfe2l2	8.85826	1.0102	4.6562e-18	8.7349e-17
138	Zfp385b	8.82695	2.24268	6.90069e-18	1.27845e-16
139	Tunar	8.80366	1.79354	8.04275e-18	1.48083e-16
140	Tmem51	8.78163	1.35604	9.32822e-18	1.71398e-16
141	Fam109b	8.72627	2.51383	1.5846e-17	2.86156e-16
142	Xist	8.68227	1.04238	1.83865e-17	3.30365e-16
143	Hivep3	8.65441	1.72898	2.60577e-17	4.60791e-16
144	Prrg2	8.6352	1.01764	2.83587e-17	4.99998e-16
145	Slc7a7	8.62271	2.78951	3.69445e-17	6.45523e-16
146	Kiz	8.60525	1.15824	3.69737e-17	6.45523e-16
147	Dpep2	8.54483	2.56295	6.79266e-17	1.16544e-15
148	Luzp2	8.52394	3.05638	8.07111e-17	1.38214e-15
149	Pip4k2c	8.49436	1.10031	8.94023e-17	1.52659e-15
150	Renbp	8.49061	1.51457	9.58441e-17	1.63346e-15
151	Csf1	8.44899	1.58973	1.32624e-16	2.22217e-15
152	Mmp2	8.42691	1.12938	1.51081e-16	2.51727e-15
153	Rell1	8.40572	1.00274	1.77933e-16	2.94545e-15
154	Greb1	8.36019	1.01692	2.51876e-16	4.12366e-15
155	Spsb2	8.3348	1.66675	3.32491e-16	5.39897e-15
156	Gstm1	8.32814	1.03819	3.27794e-16	5.32754e-15
157	Fst	8.30994	3.34216	4.3778e-16	7.03201e-15
158	Tshr	8.29992	2.21478	4.47839e-16	7.18069e-15
159	A930011G23Rik	8.29556	2.18934	4.62499e-16	7.39585e-15
160	Elf3	8.29537	1.37721	4.37283e-16	7.03035e-15
161	Uvrag	8.26982	1.14697	5.2055e-16	8.29447e-15
162	Adssl1	8.26055	1.59198	5.9301e-16	9.39878e-15
163	Timp3	8.22157	1.45464	7.85166e-16	1.23567e-14
164	Tekt1	8.1938	1.47393	9.6896e-16	1.51824e-14
165	Aldh1a3	8.14367	1.72237	1.43454e-15	2.23208e-14
166	Corin	8.12968	3.6027	1.75196e-15	2.7048e-14
167	Rit1	8.11315	1.12289	1.73521e-15	2.68357e-14
168	Svil	8.08081	1.17004	2.22783e-15	3.40711e-14
169	Pdlim2	7.97857	1.38291	4.92873e-15	7.38607e-14
170	Cpxm2	7.96206	1.91743	5.80042e-15	8.62728e-14
171	Gstt2	7.93238	1.11126	6.71659e-15	9.96508e-14
172	Sln	7.86024	2.82864	1.29193e-14	1.88702e-13
173	Mical1	7.8297	1.41336	1.51604e-14	2.19998e-13
174	Rgs17	7.82663	1.35245	1.52073e-14	2.205e-13
175	Tgfb1i1	7.82012	2.13473	1.68483e-14	2.43504e-13
176	Nhsl2	7.80116	1.39974	1.8694e-14	2.68659e-13
177	Nptx1	7.78748	1.89919	2.12431e-14	3.03827e-13
178	Sorl1	7.78321	1.14544	2.06399e-14	2.95673e-13
179	Snx21	7.74308	1.31137	2.85005e-14	4.04711e-13
180	Nhlh2	7.7102	2.4112	3.82543e-14	5.364e-13
181	Tmc4	7.6658	1.00949	4.8165e-14	6.7168e-13
182	Lhfp	7.65589	1.28023	5.31883e-14	7.38276e-13
183	Smpdl3a	7.61879	1.51753	7.10148e-14	9.78122e-13
184	Sgk3	7.59235	1.12961	8.30023e-14	1.13362e-12
185	Nagk	7.58798	1.02983	8.53524e-14	1.16376e-12
186	Tapbp	7.55279	1.44131	1.13591e-13	1.53382e-12
187	Trio	7.52652	1.07115	1.33796e-13	1.79042e-12
188	Matn2	7.51487	1.885	1.52736e-13	2.03778e-12
189	Cercam	7.45322	1.29261	2.28021e-13	3.01743e-12
190	Nrros	7.44972	2.71776	2.52998e-13	3.33561e-12
191	Syt11	7.33268	1.16377	5.34589e-13	6.91062e-12
192	Cadm3	7.31129	1.58626	6.35581e-13	8.17476e-12
193	X4931406C07Rik	7.2875	1.12698	7.31906e-13	9.38667e-12
194	Dusp26	7.28426	2.24191	7.87383e-13	1.00765e-11
195	Col4a6	7.27412	1.24743	8.047e-13	1.02834e-11
196	Fam134b	7.271	1.0364	8.07163e-13	1.03075e-11
197	Kctd8	7.20756	1.13815	1.24563e-12	1.57048e-11
198	Prss23	7.19384	1.10055	1.40852e-12	1.76837e-11
199	Nxph3	7.18581	3.0846	1.59333e-12	1.98367e-11
200	Ptpn21	7.14077	1.42542	2.033e-12	2.51355e-11
201	P2rx4	7.08518	1.51013	3.00354e-12	3.64791e-11
202	Tmprss6	7.08259	2.26086	3.14567e-12	3.80502e-11
203	Rtn4rl1	7.0322	2.21789	4.40613e-12	5.27614e-11
204	Vat1	6.93438	1.22234	8.21399e-12	9.61059e-11
205	Gipc2	6.91785	1.08864	9.07016e-12	1.05708e-10
206	Gstt3	6.90389	1.07758	9.86184e-12	1.14264e-10
207	Cish	6.90049	1.70841	1.04815e-11	1.20974e-10
208	Adora2b	6.86446	2.72268	1.37128e-11	1.56151e-10
209	Trim26	6.86095	1.04031	1.31787e-11	1.50452e-10
210	Il10rb	6.85533	1.10378	1.37496e-11	1.5647e-10
211	Ilvbl	6.83532	1.01316	1.56303e-11	1.7686e-10
212	Adrbk2	6.82557	1.19983	1.68668e-11	1.90009e-10
213	X9930012K11Rik	6.79802	1.54074	2.05823e-11	2.30847e-10
214	Naga	6.79586	1.4301	2.06959e-11	2.31976e-10
215	Slc6a4	6.77418	2.72492	2.49279e-11	2.7767e-10
216	Pla2g7	6.76543	1.28842	2.49125e-11	2.7767e-10
217	Slc27a1	6.72189	1.43947	3.37e-11	3.70306e-10
218	Wbscr17	6.67373	1.88293	4.67698e-11	5.08917e-10
219	Cpped1	6.66354	1.16268	4.87495e-11	5.2917e-10
220	Slc4a4	6.65198	1.32759	5.23311e-11	5.66672e-10
221	Atp2b4	6.6519	1.2893	5.25338e-11	5.68523e-10
222	Mapre3	6.64401	1.27226	5.54245e-11	5.98718e-10
223	Zfp521	6.63987	1.01637	5.57241e-11	6.01591e-10
224	Wscd1	6.61088	1.36947	6.84751e-11	7.33052e-10
225	Enpp5	6.60937	1.22754	6.88189e-11	7.36292e-10
226	H2.Oa	6.59695	1.52844	7.56237e-11	8.07165e-10
227	Fam92b	6.58653	2.56902	8.32063e-11	8.86509e-10
228	C1qtnf6	6.56973	1.25836	8.92664e-11	9.4825e-10
229	Stk32a	6.52587	2.81908	1.22612e-10	1.28717e-09
230	Neurog2	6.50163	2.56063	1.41993e-10	1.4854e-09
231	Arhgef28	6.49348	1.47059	1.45903e-10	1.52363e-09
232	Dapk2	6.47383	1.56295	1.65201e-10	1.71813e-09
233	Tle2	6.47101	1.32616	1.6713e-10	1.73718e-09
234	Nxpe3	6.46889	1.08079	1.67642e-10	1.74149e-09
235	Slc44a3	6.45733	1.48195	1.81987e-10	1.88285e-09
236	Oplah	6.4373	1.99761	2.10187e-10	2.16334e-09
237	Nbeal2	6.42515	2.19664	2.28503e-10	2.3384e-09
238	Tmem82	6.41624	1.5731	2.38527e-10	2.43679e-09
239	Cyp2j6	6.39979	1.41194	2.61322e-10	2.65601e-09
240	Ffar4	6.39449	2.1035	2.75969e-10	2.79376e-09
241	Foxe1	6.39364	1.25642	2.69597e-10	2.7339e-09
242	Cast	6.36611	1.29192	3.20967e-10	3.23647e-09
243	Kif1a	6.31175	1.31796	4.51643e-10	4.48831e-09
244	Crispld1	6.30268	1.24988	4.73267e-10	4.69538e-09
245	Chrnb1	6.27247	1.58599	5.78047e-10	5.71272e-09
246	Tmem198b	6.2619	1.06627	6.08577e-10	6.01113e-09
247	Itpk1	6.21467	1.68583	8.30589e-10	8.07026e-09
248	Grem1	6.20316	1.7957	8.87118e-10	8.59149e-09
249	Smtn	6.19882	1.0459	8.92085e-10	8.63024e-09
250	Dpf3	6.18511	1.55355	9.84161e-10	9.47998e-09
251	Shox2	6.16158	1.91026	1.14549e-09	1.09749e-08
252	Pgf	6.15967	1.07755	1.13401e-09	1.08707e-08
253	Pnpla3	6.14366	1.61933	1.25723e-09	1.19813e-08
254	Rai2	6.13836	3.31728	1.3425e-09	1.27598e-08
255	Galns	6.12801	1.19288	1.37967e-09	1.30783e-08
256	Bdnf	6.11668	1.02896	1.46887e-09	1.38798e-08
257	Reep2	6.10932	1.90666	1.56799e-09	1.47929e-08
258	Vwa5a	6.09609	1.34476	1.66934e-09	1.57159e-08
259	Nfe2	6.06443	2.36658	2.06252e-09	1.92956e-08
260	Irs2	6.03636	1.08506	2.37003e-09	2.19883e-08
261	Npr1	6.02589	1.69288	2.56034e-09	2.36788e-08
262	Neat1	6.0248	1.56676	2.56446e-09	2.36938e-08
263	Kank3	6.02238	1.44841	2.60156e-09	2.40117e-08
264	Rcor3	6.01293	1.22036	2.73773e-09	2.52295e-08
265	Ppp2r5b	6.00973	1.22276	2.78829e-09	2.56701e-08
266	Rprm	6.00773	1.02779	2.78842e-09	2.56701e-08
267	Fam189a2	6.00509	1.46922	2.8817e-09	2.64879e-08
268	Kcnj16	5.98939	1.91084	3.1789e-09	2.91149e-08
269	Gm26632	5.98059	1.12681	3.29606e-09	3.01417e-08
270	Fam13a	5.95641	1.1126	3.77802e-09	3.43557e-08
271	Lta	5.95233	2.13791	3.97751e-09	3.60781e-08
272	Anxa11	5.94459	1.34153	4.10935e-09	3.72173e-08
273	Qrfpr	5.92856	2.89632	4.61868e-09	4.15683e-08
274	Slco2a1	5.92711	1.1929	4.51065e-09	4.06458e-08
275	Ramp1	5.91973	1.96308	4.80977e-09	4.32106e-08
276	Sorcs2	5.89279	1.40665	5.53807e-09	4.95296e-08
277	Heyl	5.87928	2.09201	6.08314e-09	5.42145e-08
278	Elmod1	5.87423	2.85004	6.31981e-09	5.62677e-08
279	D430036J16Rik	5.87094	2.41147	6.39824e-09	5.69376e-08
280	Lrrtm1	5.86508	1.82495	6.59058e-09	5.84166e-08
281	Myo6	5.84485	1.27718	7.26807e-09	6.39776e-08
282	Cib2	5.82961	1.01979	7.9154e-09	6.93684e-08
283	Ggct	5.82864	1.23601	8.01631e-09	7.02184e-08
284	Lrrtm4	5.7533	1.70165	1.24362e-08	1.07564e-07
285	Thsd7a	5.73545	1.74118	1.37868e-08	1.185e-07
286	Col5a2	5.7312	1.20205	1.39014e-08	1.19313e-07
287	Hmgcs2	5.72368	1.6477	1.47258e-08	1.26147e-07
288	Klf11	5.71591	1.18019	1.52017e-08	1.29912e-07
289	X9430020K01Rik	5.71471	1.6004	1.54214e-08	1.31538e-07
290	Hand1	5.6915	1.68991	1.75281e-08	1.48586e-07
291	Gm5148	5.6894	1.50708	1.7827e-08	1.50976e-07
292	Ell	5.66926	1.00082	1.96967e-08	1.65437e-07
293	Dusp23	5.66249	1.01267	2.04389e-08	1.71386e-07
294	Tbx3os2	5.65467	1.76671	2.17065e-08	1.81256e-07
295	Gatsl2	5.65447	1.03849	2.14677e-08	1.79513e-07
296	Igtp	5.65426	1.69519	2.1737e-08	1.81426e-07
297	Pdk4	5.60483	2.67125	2.90202e-08	2.38979e-07
298	Npy	5.58111	1.55369	3.25219e-08	2.66221e-07
299	Sfxn3	5.57605	1.20336	3.33504e-08	2.72436e-07
300	Creb5	5.56897	1.33711	3.47703e-08	2.83329e-07
301	Slc25a28	5.55006	1.42343	3.87367e-08	3.14074e-07
302	Tmem100	5.54158	1.18351	4.02241e-08	3.24808e-07
303	Ebf1	5.52813	1.24925	4.33343e-08	3.48664e-07
304	Elmo1	5.5185	1.45753	4.60355e-08	3.69068e-07
305	Capn1	5.48498	1.72974	5.55585e-08	4.41259e-07
306	Pltp	5.4794	1.11998	5.63861e-08	4.47435e-07
307	Stbd1	5.45791	1.09811	6.35659e-08	5.02401e-07
308	Fam101a	5.45676	2.01998	6.4986e-08	5.13171e-07
309	Hpse	5.4251	1.79589	7.68256e-08	6.01352e-07
310	Hhip	5.42135	1.3328	7.80355e-08	6.10021e-07
311	Wdr91	5.3857	1.13399	9.40656e-08	7.31176e-07
312	Slc31a2	5.38466	1.09325	9.4381e-08	7.33309e-07
313	Eno2	5.3591	2.0814	1.09844e-07	8.46829e-07
314	Mpp2	5.35071	1.19668	1.13791e-07	8.76497e-07
315	Ctsh	5.34842	1.49261	1.15557e-07	8.88954e-07
316	Stxbp1	5.3058	1.6613	1.45104e-07	1.10437e-06
317	Pde4a	5.30441	1.18027	1.4492e-07	1.10344e-06
318	Enc1	5.30078	1.13628	1.47653e-07	1.12329e-06
319	Crebrf	5.26996	1.16932	1.73993e-07	1.3164e-06
320	Nlgn1	5.26809	2.30534	1.78574e-07	1.34877e-06
321	P2ry14	5.24654	1.29002	1.97189e-07	1.48623e-06
322	Chrd	5.24513	2.50083	2.01874e-07	1.51834e-06
323	Dkk1	5.23658	1.16068	2.06494e-07	1.54983e-06
324	Thrb	5.23342	1.87097	2.12989e-07	1.59657e-06
325	Pak3	5.18929	1.07195	2.64822e-07	1.95559e-06
326	Clmn	5.18592	1.13116	2.6943e-07	1.98634e-06
327	Calml3	5.15608	1.94646	3.18591e-07	2.32196e-06
328	Gria3	5.15225	1.19783	3.21939e-07	2.34445e-06
329	Scg5	5.14921	1.29646	3.27856e-07	2.38268e-06
330	Ctif	5.13888	1.31502	3.46374e-07	2.50809e-06
331	Slc39a5	5.13483	1.9647	3.56539e-07	2.57856e-06
332	Batf3	5.13433	1.21559	3.54222e-07	2.56284e-06
333	Cry2	5.12625	1.01278	3.66716e-07	2.64788e-06
334	Dok4	5.12412	1.08826	3.71266e-07	2.67749e-06
335	Rasgrp2	5.11623	1.7127	3.90477e-07	2.80359e-06
336	Ntm	5.11612	1.35556	3.88833e-07	2.79291e-06
337	Mgat5	5.09261	1.0194	4.34893e-07	3.10628e-06
338	Slc39a14	5.07551	1.35694	4.7908e-07	3.40963e-06
339	Tfcp2l1	5.06905	2.50434	5.01002e-07	3.55555e-06
340	Sult4a1	5.06407	1.39658	5.07452e-07	3.59554e-06
341	Apobec3	5.06368	1.07807	5.06052e-07	3.58731e-06
342	Etv6	5.02755	1.01438	6.0911e-07	4.27717e-06
343	Kcnh8	5.00789	1.95886	6.79194e-07	4.7525e-06
344	S100a13	4.97427	1.04254	7.94252e-07	5.50373e-06
345	Smad9	4.9691	1.00163	8.14299e-07	5.6361e-06
346	Gdap1l1	4.96304	1.53597	8.46202e-07	5.84559e-06
347	Pcdh10	4.95488	1.6678	8.80519e-07	6.07327e-06
348	Prss35	4.94914	1.54583	9.05901e-07	6.23391e-06
349	Apoa5	4.92323	1.20511	1.0267e-06	6.99249e-06
350	Kcnb1	4.92023	2.41943	1.05675e-06	7.18204e-06
351	Mef2d	4.90029	1.11938	1.15137e-06	7.79457e-06
352	Bmp2	4.8975	1.85703	1.17451e-06	7.9447e-06
353	Npr3	4.87939	1.09813	1.27479e-06	8.58408e-06
354	Ndrg4	4.86787	1.34676	1.35295e-06	9.07957e-06
355	Cybrd1	4.85773	1.52598	1.42482e-06	9.53685e-06
356	Gnb4	4.85336	1.18667	1.44875e-06	9.69342e-06
357	Prkce	4.84266	1.58142	1.5373e-06	1.02513e-05
358	Myo5b	4.8407	1.5984	1.55001e-06	1.03322e-05
359	C030014I23Rik	4.83674	1.28159	1.57451e-06	1.048e-05
360	Ifitm10	4.8327	1.67868	1.61424e-06	1.07204e-05
361	Gabre	4.82583	2.29505	1.67746e-06	1.11073e-05
362	Hs1bp3	4.81922	1.0154	1.712e-06	1.13276e-05
363	Clstn3	4.8157	1.31767	1.74809e-06	1.15493e-05
364	Zbtb4	4.78591	1.19877	2.01339e-06	1.31948e-05
365	Scara5	4.7777	1.55355	2.10381e-06	1.3747e-05
366	Aim2	4.77619	1.19354	2.11388e-06	1.38027e-05
367	Egfem1	4.74512	1.81978	2.46607e-06	1.59914e-05
368	Plcl1	4.73966	1.35371	2.51854e-06	1.63021e-05
369	Traf5	4.73766	1.57803	2.55105e-06	1.6502e-05
370	Rcan2	4.72381	1.04755	2.71389e-06	1.74466e-05
371	Scube1	4.68746	1.12203	3.23731e-06	2.05636e-05
372	Rnasel	4.68209	1.37021	3.32148e-06	2.10796e-05
373	Dixdc1	4.67787	1.21895	3.39368e-06	2.14997e-05
374	Htr1b	4.66987	2.03333	3.53755e-06	2.23873e-05
375	Ptpn6	4.65234	1.18378	3.81913e-06	2.40417e-05
376	Kcnip2	4.6445	2.02152	3.99102e-06	2.50532e-05
377	Ano2	4.64165	3.05302	4.06921e-06	2.55261e-05
378	Pde4c	4.61682	3.35232	4.57617e-06	2.85659e-05
379	Pdzk1	4.59313	1.40759	5.05469e-06	3.1345e-05
380	Acvrl1	4.59067	2.65022	5.15515e-06	3.19237e-05
381	Kcnk13	4.5888	2.79522	5.20459e-06	3.22187e-05
382	Adra2c	4.55275	2.21641	6.13774e-06	3.76305e-05
383	A330017A19Rik	4.53982	1.07417	6.45397e-06	3.9434e-05
384	Slc22a15	4.53092	1.10772	6.7284e-06	4.10333e-05
385	Sh2d3c	4.5139	1.25915	7.30464e-06	4.43287e-05
386	Plekho2	4.49727	1.26707	7.8791e-06	4.76208e-05
387	Tmem200a	4.48966	1.43171	8.15352e-06	4.913e-05
388	Afap1l2	4.4761	1.45284	8.69062e-06	5.21351e-05
389	Slc6a1	4.46522	3.05796	9.20327e-06	5.49369e-05
390	Zfp385c	4.46288	2.20361	9.291e-06	5.53681e-05
391	Bcl2l14	4.44997	1.6793	9.79684e-06	5.82274e-05
392	Vipr2	4.44456	2.21635	1.00704e-05	5.97144e-05
393	Mapt	4.43735	1.47395	1.03671e-05	6.13312e-05
394	Ssh3	4.42798	1.21176	1.07934e-05	6.36216e-05
395	Arhgef15	4.41341	1.88349	1.15867e-05	6.79803e-05
396	Rxra	4.41336	1.25817	1.15425e-05	6.77467e-05
397	Lbp	4.41323	1.70614	1.15899e-05	6.79803e-05
398	Col4a4	4.40336	1.48905	1.20978e-05	7.07274e-05
399	Sct	4.39716	1.44457	1.24399e-05	7.2609e-05
400	Foxa3	4.3964	2.56212	1.25593e-05	7.31861e-05
401	Scn8a	4.39442	1.35324	1.25714e-05	7.3233e-05
402	Cfap77	4.37538	1.75358	1.37367e-05	7.958e-05
403	Tcp11l2	4.355	1.39171	1.49916e-05	8.63464e-05
404	Myom1	4.34946	1.95455	1.5441e-05	8.86776e-05
405	Kcnma1	4.33745	1.83404	1.6262e-05	9.31884e-05
406	Gm4349	4.33724	1.08846	1.62137e-05	9.29662e-05
407	Lrrc8e	4.32382	1.45641	1.7243e-05	9.8269e-05
408	Nckap5	4.30968	1.4668	1.8346e-05	0.000104124
409	Trim68	4.30439	1.00309	1.87307e-05	0.000106172
410	Fam46c	4.27654	1.58241	2.12571e-05	0.00011932
411	Trim12a	4.27561	1.45737	2.13112e-05	0.000119586
412	Prokr2	4.25689	1.74639	2.31936e-05	0.000129458
413	Acot9	4.24993	1.09509	2.38108e-05	0.000132738
414	Atp6v0d2	4.23639	2.52949	2.54374e-05	0.000140883
415	Rasgef1b	4.21174	1.02259	2.80947e-05	0.00015469
416	Traf1	4.2079	1.6748	2.86969e-05	0.000157714
417	Grhl1	4.20598	1.64571	2.8949e-05	0.00015905
418	Slc35f2	4.20554	1.57198	2.8985e-05	0.000159199
419	Plag1	4.2032	1.20414	2.91842e-05	0.000160195
420	Acsl1	4.18966	1.17455	3.09418e-05	0.000169271
421	Smpd5	4.18062	1.8054	3.23133e-05	0.000176288
422	Abcd4	4.16263	1.07972	3.47216e-05	0.000187993
423	Mon1a	4.1448	1.01553	3.75031e-05	0.00020177
424	Bag3	4.14353	1.02061	3.76629e-05	0.000202508
425	Arl10	4.13247	1.26654	3.9587e-05	0.000212406
426	Fgf5	4.12452	1.81384	4.1077e-05	0.00021961
427	Mr1	4.09968	2.16948	4.56749e-05	0.000242523
428	F2rl1	4.09036	2.31047	4.75774e-05	0.000251728
429	Sgms2	4.08956	1.4047	4.75222e-05	0.00025151
430	Stat6	4.07522	1.169	5.03953e-05	0.000265616
431	Clip4	4.07403	1.10531	5.06019e-05	0.000266626
432	Prkd2	4.07308	1.07452	5.08501e-05	0.000267776
433	Stat3	4.07177	1.01489	5.10794e-05	0.000268904
434	H6pd	4.06788	1.14643	5.19464e-05	0.000272986
435	Pax2	4.05898	2.62441	5.43441e-05	0.000285
436	Kcne3	4.05067	3.46795	5.63211e-05	0.000294418
437	Rassf10	4.0462	1.10081	5.68865e-05	0.000297113
438	Cpeb4	4.02985	1.19189	6.09502e-05	0.00031704
439	Itgb6	3.9762	1.33918	7.61719e-05	0.000389092
440	Tmcc3	3.97346	1.07012	7.69553e-05	0.000392471
441	Duoxa2	3.96904	1.05395	7.82284e-05	0.000398299
442	Spock1	3.95808	1.53261	8.22501e-05	0.000416091
443	Fbxo32	3.94039	1.41487	8.8386e-05	0.000444991
444	Ntrk3	3.9382	1.64106	8.9184e-05	0.000448504
445	Adamtsl1	3.93338	1.27916	9.07416e-05	0.00045544
446	Foxq1	3.93063	1.42566	9.19065e-05	0.00046064
447	Dapp1	3.92486	1.00361	9.38688e-05	0.000470212
448	Abca3	3.92251	1.03128	9.48395e-05	0.000474808
449	Mertk	3.91807	1.21957	9.66611e-05	0.000482846
450	Proca1	3.91672	1.47753	9.73879e-05	0.000486341
451	X4732456N10Rik	3.91597	2.02624	9.78902e-05	0.000488168
452	Aifm2	3.90952	1.35792	0.000100229	0.000498859
453	Tbxa2r	3.90548	1.71042	0.000102052	0.000506804
454	Arsa	3.89739	1.1348	0.000105147	0.000520006
455	Tnfrsf10b	3.89129	1.02944	0.000107606	0.000531284
456	Zfyve1	3.88957	1.10092	0.000108475	0.00053528
457	Fmn1	3.88147	1.34418	0.000112219	0.000552231
458	Nipal3	3.86439	1.02736	0.000119982	0.000586877
459	Slc36a2	3.85881	2.35447	0.000123456	0.000601074
460	Aim1	3.85363	1.87834	0.000125742	0.000611372
461	Mamdc2	3.83533	1.53305	0.000135032	0.00065246
462	Casz1	3.83141	1.2348	0.000137058	0.000661179
463	Ebf4	3.83119	1.37793	0.000137236	0.000661856
464	Cd27	3.81562	1.16166	0.000146015	0.000700228
465	D630039A03Rik	3.81446	1.14061	0.000146451	0.000702131
466	Cadps2	3.80828	1.65431	0.000150582	0.000720973
467	Sh3d21	3.80396	1.32506	0.00015308	0.000731987
468	Parp9	3.79753	1.37317	0.000157053	0.000749346
469	Gm27217	3.79635	1.75286	0.000157899	0.000752981
470	Trh	3.78925	1.5379	0.000162385	0.000773133
471	Flt1	3.78556	2.77914	0.00016542	0.000786537
472	Col6a2	3.77751	1.80229	0.000170187	0.000806628
473	Rarres2	3.7756	2.1144	0.000171689	0.000812675
474	Ttc38	3.76786	1.00906	0.000176241	0.000830919
475	Snx33	3.76536	1.01283	0.000177958	0.000838568
476	Sv2a	3.74865	1.21424	0.000190066	0.000887669
477	Fes	3.74374	1.48723	0.000194034	0.000904312
478	Emc9	3.74278	1.08096	0.000194403	0.000905559
479	Letm2	3.73789	1.17747	0.000198321	0.000921889
480	Sftpb	3.73533	3.07706	0.000201476	0.000934367
481	Dusp8	3.73353	1.49551	0.000202048	0.000936292
482	Ccdc67	3.72395	1.63191	0.000209889	0.000969611
483	Zmat4	3.70358	1.28071	0.000226881	0.00104165
484	Ppil6	3.68576	2.03217	0.000243745	0.00111109
485	Sntg2	3.68311	2.94256	0.000246674	0.00112329
486	Irgm1	3.67914	1.68299	0.00024964	0.00113506
487	Cdh26	3.67474	3.04906	0.000254778	0.00115637
488	Fn3k	3.66722	1.77986	0.00026145	0.00118229
489	Gbp7	3.66564	1.8182	0.000263407	0.00119039
490	Cyp27a1	3.65534	1.76504	0.000273736	0.00123364
491	Sfrp5	3.65222	3.61372	0.000278039	0.00125114
492	Fmo5	3.64924	1.64953	0.000280059	0.00125896
493	Plekhn1	3.62842	1.58554	0.000303183	0.00135575
494	Serpinb9	3.62757	1.36442	0.00030374	0.00135757
495	Lrsam1	3.59471	1.23264	0.000344292	0.0015266
496	Cutal	3.5945	2.40577	0.000345688	0.00153241
497	Kcnc4	3.58431	1.50028	0.000358264	0.00158267
498	Mpz	3.58417	1.82971	0.000358661	0.00158403
499	Gm9885	3.58308	2.02051	0.000360175	0.0015897
500	Nmi	3.5811	1.87585	0.000362978	0.00160112
501	Th	3.5778	1.56092	0.000366912	0.00161647
502	Wfdc13	3.57716	3.13976	0.000369149	0.00162553
503	Gm11789	3.57594	2.4824	0.00037079	0.00163195
504	Kcnn2	3.57484	1.7645	0.000371597	0.0016343
505	Acoxl	3.56434	2.48207	0.000387252	0.00169813
506	Nccrp1	3.55975	1.89671	0.000393545	0.00172193
507	Rap1gap	3.52344	1.11919	0.000449084	0.00194447
508	Reps2	3.52338	1.24718	0.00044939	0.00194533
509	Ttc36	3.52187	1.54135	0.000452343	0.00195763
510	Wdr66	3.51556	1.00712	0.000462549	0.00199504
511	Cacnb1	3.51461	1.55112	0.000465127	0.00200519
512	Nacad	3.49558	1.86286	0.00049963	0.00213744
513	Rec114	3.47911	2.31691	0.000531207	0.00225687
514	Gjb5	3.47855	1.73543	0.000531671	0.00225831
515	Rassf5	3.47405	2.26424	0.000541109	0.00229512
516	Eddm3b	3.46438	1.82795	0.000560052	0.00236705
517	Fam65b	3.46348	1.45403	0.000560911	0.002369
518	Asb2	3.45195	3.50374	0.000587591	0.00246421
519	Ccser1	3.45085	1.22182	0.000587239	0.00246332
520	Kcnmb2	3.44138	1.58044	0.000608013	0.00254211
521	Synm	3.43351	2.65603	0.000627899	0.00261812
522	Irs3	3.4315	2.92785	0.000632598	0.00263504
523	Rdh12	3.42724	1.4843	0.000640712	0.00266635
524	Adck3	3.42404	1.53775	0.000648269	0.00269592
525	Ccdc158	3.40944	1.42241	0.000683224	0.00282355
526	Igsf10	3.40599	1.07554	0.000690891	0.0028526
527	Gulo	3.39284	1.38919	0.0007254	0.00297857
528	Ackr1	3.39062	1.76421	0.000731762	0.00300194
529	Tmem52	3.38067	2.34251	0.000759161	0.0031036
530	Irgm2	3.37811	1.94554	0.000765149	0.00312314
531	Slc35d2	3.37036	1.21541	0.000785424	0.0031964
532	Ap3m2	3.36394	1.55512	0.00080475	0.00326614
533	Myh7b	3.36108	3.4819	0.000815602	0.00330492
534	Npffr2	3.34886	2.05927	0.00084995	0.00343399
535	Chdh	3.34373	1.81432	0.000865258	0.00348796
536	Gpr153	3.33829	1.29197	0.000881028	0.00354513
537	Chst9	3.32882	1.21572	0.000910613	0.00364776
538	Sema5b	3.32804	1.35525	0.00091349	0.00365846
539	Gab2	3.32149	1.29498	0.000935059	0.00373397
540	Cideb	3.31929	1.94933	0.000943908	0.00376361
541	P2rx6	3.31401	1.66803	0.000961195	0.00382382
542	BC034090	3.31226	1.88181	0.000967175	0.00384248
543	Parp4	3.31061	1.15733	0.000971567	0.00385821
544	Zmym6	3.30179	1.05788	0.00100158	0.00396243
545	B3gat2	3.30101	1.25046	0.00100468	0.00397029
546	Optn	3.29646	1.07858	0.00102031	0.00402407
547	Itpr2	3.29255	1.12911	0.00103451	0.0040738
548	X2600006K01Rik	3.2676	1.35398	0.0011302	0.00441943
549	Nudt17	3.24806	1.10453	0.00120925	0.00469263
550	Lrrc8c	3.24625	1.02285	0.00121599	0.00471264
551	Cxcl16	3.24196	1.21095	0.00123508	0.00478042
552	Ccdc85a	3.22699	1.524	0.00130115	0.0050004
553	Kifc2	3.22598	1.30277	0.00130509	0.00501232
554	Krt36	3.22492	1.52949	0.00130991	0.00502435
555	Mdga1	3.21541	1.88818	0.0013557	0.00518332
556	Rasl10a	3.20254	1.49674	0.00141622	0.00538707
557	Kcne1	3.19086	1.05793	0.0014714	0.00556971
558	Lrrc32	3.19041	2.64875	0.00147852	0.00558954
559	Plekhb1	3.17456	1.08783	0.00155527	0.00585247
560	Necab1	3.17373	2.49944	0.00156398	0.00588155
561	A330074K22Rik	3.16365	2.13375	0.00161826	0.00606908
562	Smim24	3.16163	1.02324	0.00162541	0.0060936
563	Ypel4	3.16118	1.48895	0.00162954	0.0061015
564	Ifih1	3.16101	1.49505	0.00162964	0.0061015
565	Gm5532	3.14767	1.42983	0.00170615	0.00635675
566	Slc27a2	3.14542	1.42936	0.00171923	0.0063994
567	Gm16070	3.14319	1.90689	0.00173323	0.00644198
568	Myom3	3.12315	3.54434	0.00185762	0.00685317
569	Spag16	3.11148	1.26161	0.00192597	0.00707469
570	Slc52a3	3.10905	2.71361	0.00194683	0.00714985
571	X6330403A02Rik	3.10191	1.70753	0.00199068	0.0072929
572	Ust	3.09169	1.19973	0.0020582	0.00751104
573	Zfp804b	3.08137	2.28466	0.00213278	0.0077547
574	Ccdc82	3.07954	1.16924	0.00214179	0.0077843
575	Unc93b1	3.07902	1.34387	0.00214628	0.00779584
576	Slc22a18	3.07808	1.08207	0.00215116	0.00781198
577	Wfikkn2	3.07387	2.13601	0.00218599	0.0079256
578	Crygn	3.06482	1.42704	0.00224993	0.00812612
579	Ly6g6d	3.06415	1.01309	0.00225309	0.00813425
580	Map3k8	3.0591	1.28901	0.00229199	0.00825466
581	Ptch2	3.04234	1.238	0.00242308	0.00867961
582	Sowaha	3.04156	2.28735	0.0024329	0.00871301
583	Ttyh1	3.0405	1.10345	0.0024361	0.008721
584	Eva1c	3.02818	1.0061	0.00253473	0.00903429
585	Fchsd1	3.02588	1.0924	0.00255585	0.00910078
586	Sfmbt2	3.02017	1.22131	0.00260455	0.00924074
587	Grm4	3.02008	2.7717	0.00261126	0.0092627
588	X1700066B19Rik	3.01589	1.92679	0.00264513	0.00936614
589	F10	3.00689	2.694	0.00272586	0.00961581
590	Tmem196	3.0058	3.56721	0.00273656	0.00964594
591	H2.DMb2	2.99324	1.41481	0.00284362	0.00998592

## Sheet: cluster_1_top_genes_logfc_1.0_p
Unnamed: 0	names	scores	logfoldchanges	pvals	pvals_adj
0	Meg3	31.9188	1.61634	3.85626e-167	6.89422e-163
1	Csrp2	29.8484	1.70432	2.88637e-145	2.58012e-141
2	Capn6	26.9352	1.93862	7.88953e-119	2.35082e-115
3	H19	26.2177	1.04502	5.90306e-123	2.1107e-119
4	Krt18	26.0571	1.14073	3.01672e-118	7.70471e-115
5	Sparc	24.3485	1.25622	5.50174e-107	1.2295e-103
6	Cystm1	22.912	1.53508	2.9357e-93	4.3737e-90
7	Gpc3	22.7233	1.12485	1.74722e-93	2.83971e-90
8	Bcam	21.6064	1.19097	1.11396e-85	1.42253e-82
9	Bambi	19.2606	1.24904	3.58986e-71	2.79041e-68
10	Wls	17.7792	1.18869	1.41673e-61	7.67526e-59
11	Hexb	17.2182	1.61691	5.40885e-58	2.54472e-55
12	Car7	16.6984	2.31301	2.0112e-54	8.36191e-52
13	Pcdh7	15.8454	1.5497	3.9613e-50	1.38863e-47
14	Fhl1	15.7356	1.28295	1.00154e-49	3.3784e-47
15	Nrxn3	15.7274	1.99335	2.88178e-49	9.36735e-47
16	Npnt	15.5259	1.1444	1.29439e-48	4.05986e-46
17	Iigp1	15.4883	1.66432	3.32846e-48	1.02597e-45
18	Ypel3	15.3575	1.11759	7.70688e-48	2.25875e-45
19	Clip1	15.2633	1.21365	4.31294e-47	1.18626e-44
20	Nr4a2	15.1823	2.07136	2.73931e-46	7.30945e-44
21	Mfge8	14.9923	1.03399	7.65814e-46	2.01341e-43
22	Msn	14.9854	1.85071	2.82244e-45	7.10699e-43
23	Plin2	14.7163	1.32238	3.61192e-44	8.60984e-42
24	Pmp22	14.6278	1.18306	3.56818e-44	8.60984e-42
25	Acaa2	14.4103	1.1268	9.90393e-43	2.21328e-40
26	Txnip	13.7972	1.29251	1.45577e-39	2.89181e-37
27	Parm1	13.3428	1.44212	3.5144e-37	6.04139e-35
28	Unc5c	13.216	1.35684	1.19586e-36	1.96142e-34
29	Bcl2	13.1489	1.15731	1.32756e-36	2.13821e-34
30	Ehbp1	13.0762	1.64784	7.63169e-36	1.16615e-33
31	Angpt1	12.8398	1.72035	1.05124e-34	1.52797e-32
32	Ager	12.3512	1.74473	2.20007e-32	2.71261e-30
33	Gpc4	12.3063	1.84649	3.6335e-32	4.4493e-30
34	Pros1	11.6523	1.92428	3.19827e-29	3.48651e-27
35	Pik3ip1	11.5977	1.43504	4.39719e-29	4.73572e-27
36	Smyd1	11.5954	2.19784	6.20827e-29	6.5289e-27
37	Eps8l2	11.3826	1.23208	3.66985e-28	3.64497e-26
38	Camk1g	11.2493	1.56947	1.55355e-27	1.46954e-25
39	Pkp2	11.1761	1.35041	3.19076e-27	2.95567e-25
40	Stc2	11.1259	1.62978	5.2679e-27	4.66235e-25
41	Dab1	10.97	1.70103	2.71308e-26	2.33194e-24
42	Fzd1	10.8019	1.04925	1.04063e-25	8.69366e-24
43	Klf6	10.7006	1.01979	2.60122e-25	2.11384e-23
44	Dok5	10.6847	1.06918	3.28103e-25	2.64226e-23
45	Ccdc80	10.5009	1.70191	2.4272e-24	1.83095e-22
46	Zfhx4	10.431	1.60225	4.47662e-24	3.30715e-22
47	Mmp2	10.3014	1.30927	1.36182e-23	9.40024e-22
48	Ptpre	10.2661	1.14051	1.70975e-23	1.17114e-21
49	Mxra8	10.1375	1.19437	5.93209e-23	3.84253e-21
50	Pias1	10.0641	1.03781	1.14584e-22	7.21314e-21
51	Pnpla3	10.0327	2.71799	2.05195e-22	1.26065e-20
52	Nup62cl	9.85115	2.30884	1.00258e-21	5.72658e-20
53	Akap12	9.84815	1.13124	8.15771e-22	4.6895e-20
54	Akap5	9.77348	1.50169	1.82528e-21	1.01976e-19
55	Nrp2	9.71931	1.42523	2.73966e-21	1.51798e-19
56	Rasl11b	9.52663	1.0356	1.41315e-20	7.47465e-19
57	X3632451O06Rik	9.46755	1.27392	2.4688e-20	1.2868e-18
58	Il15	9.42419	1.74327	3.88858e-20	1.99198e-18
59	Ctsf	9.31381	1.20243	9.23388e-20	4.61126e-18
60	Perp	9.29724	1.07308	1.02052e-19	5.05399e-18
61	Sdc2	9.16967	1.01579	3.08316e-19	1.45822e-17
62	Robo2	9.10346	1.40135	5.57699e-19	2.59649e-17
63	Ccdc68	9.09804	1.33137	6.05425e-19	2.81137e-17
64	Tmem88	9.06044	1.26937	8.09438e-19	3.72008e-17
65	Pde1a	9.02984	1.75061	1.10672e-18	5.02181e-17
66	S100a1	8.88279	1.20962	3.49204e-18	1.51531e-16
67	Klhdc8b	8.87047	1.03906	3.77734e-18	1.62726e-16
68	Col5a2	8.83642	1.76297	5.48036e-18	2.33281e-16
69	Gata2	8.83395	1.57481	5.63083e-18	2.39116e-16
70	Slc40a1	8.77472	1.61549	9.0092e-18	3.77205e-16
71	Tacstd2	8.7261	1.19257	1.28969e-17	5.3373e-16
72	Tceal3	8.68026	1.40471	1.90984e-17	7.77769e-16
73	Stxbp6	8.67835	1.06657	1.81399e-17	7.41707e-16
74	Sgk3	8.62322	1.19757	2.87577e-17	1.15535e-15
75	Mtss1	8.55636	1.05847	4.87538e-17	1.92837e-15
76	Vnn1	8.53468	1.47984	6.13013e-17	2.40339e-15
77	Ap1s2	8.50592	1.00343	7.2477e-17	2.82914e-15
78	Fam134b	8.4231	1.12468	1.41455e-16	5.40371e-15
79	Nxpe3	8.17648	1.26551	1.00112e-15	3.57247e-14
80	Igfbp3	8.12002	1.25492	1.57087e-15	5.47448e-14
81	Clu	8.10328	1.14065	1.75006e-15	6.08707e-14
82	Ppfibp2	8.05693	1.03662	2.44423e-15	8.4522e-14
83	Hbegf	7.96763	1.39846	5.19832e-15	1.76684e-13
84	Phlda2	7.90723	1.07401	7.60551e-15	2.55106e-13
85	Tns1	7.85896	1.72001	1.16148e-14	3.84754e-13
86	Ahnak	7.84543	1.2528	1.23463e-14	4.0575e-13
87	Moxd1	7.74764	1.10263	2.45319e-14	7.85988e-13
88	Grb14	7.5012	1.28521	1.52935e-13	4.50441e-12
89	Tmprss6	7.42649	2.20559	2.7437e-13	7.83577e-12
90	Hapln3	7.41979	1.31873	2.75976e-13	7.86905e-12
91	Calcoco1	7.41111	1.05599	2.85937e-13	8.1401e-12
92	Prss35	7.30688	2.28062	6.45284e-13	1.77756e-11
93	Ntm	7.28559	1.80889	7.30831e-13	2.00396e-11
94	Smtn	7.27529	1.1192	7.5001e-13	2.0534e-11
95	Fam189a2	7.18629	1.60623	1.43474e-12	3.83413e-11
96	Rnf113a1	7.15981	1.13662	1.69233e-12	4.49561e-11
97	C1qtnf6	7.03877	1.2629	3.89758e-12	9.94022e-11
98	Emp2	6.93474	1.04935	7.69394e-12	1.90516e-10
99	Osr1	6.92555	1.06311	8.2389e-12	2.03166e-10
100	Angpt2	6.87519	1.13114	1.1745e-11	2.81849e-10
101	Plcl1	6.77428	1.92611	2.34696e-11	5.50643e-10
102	Renbp	6.71907	1.15542	3.25779e-11	7.5055e-10
103	Tppp3	6.65701	1.31498	4.96779e-11	1.11998e-09
104	Hs3st1	6.59498	1.41213	7.38469e-11	1.63675e-09
105	Sh3kbp1	6.58745	1.29501	7.71293e-11	1.70237e-09
106	Csf1	6.5721	1.24188	8.48854e-11	1.85978e-09
107	Cdc42ep3	6.56099	1.0838	9.06932e-11	1.98217e-09
108	Mettl7a1	6.49336	1.0845	1.39677e-10	2.99059e-09
109	Kcnab1	6.45693	1.86328	1.80877e-10	3.82688e-09
110	Garnl3	6.44093	1.2808	1.95002e-10	4.11114e-09
111	Rab27b	6.41123	1.07404	2.32841e-10	4.88011e-09
112	Sox6	6.40597	1.38315	2.44362e-10	5.10362e-09
113	Npr3	6.3973	1.40188	2.59044e-10	5.39765e-09
114	Ptgis	6.32848	1.1202	3.93553e-10	8.00448e-09
115	Tagln	6.28681	1.22518	5.09323e-10	1.01626e-08
116	Dkk1	6.22779	1.39222	7.35677e-10	1.42806e-08
117	Sult4a1	6.1503	1.66488	1.19077e-09	2.23619e-08
118	Gldn	6.14926	3.24145	1.22941e-09	2.30392e-08
119	Tcirg1	6.13994	1.30249	1.24865e-09	2.33617e-08
120	Penk	6.13144	2.07885	1.34923e-09	2.51004e-08
121	Otx2	6.09073	2.22651	1.71973e-09	3.1566e-08
122	Tox	6.05117	1.0175	2.09791e-09	3.78852e-08
123	Tnc	5.89425	1.51068	5.3905e-09	9.24868e-08
124	Slc4a4	5.79638	1.12342	9.38246e-09	1.56182e-07
125	Col4a4	5.79293	1.8091	9.74908e-09	1.61833e-07
126	Cdh13	5.76461	1.11135	1.13313e-08	1.86196e-07
127	Lrp2	5.75844	1.07418	1.16437e-08	1.90978e-07
128	Vwa5a	5.71945	1.22135	1.46447e-08	2.3694e-07
129	Mmp23	5.68747	1.03818	1.74411e-08	2.80912e-07
130	Rtn4rl1	5.62167	1.73643	2.56543e-08	4.03029e-07
131	Ebf1	5.59025	1.25122	3.03112e-08	4.7122e-07
132	Chst9	5.57057	1.94382	3.41495e-08	5.26769e-07
133	Smpdl3a	5.55506	1.03834	3.64899e-08	5.59972e-07
134	Apoa5	5.51786	1.31856	4.52648e-08	6.80038e-07
135	Fli1	5.46686	1.25238	5.95464e-08	8.79811e-07
136	Cpxm2	5.45165	1.22364	6.45837e-08	9.4797e-07
137	Tbx20	5.42821	2.16978	7.49644e-08	1.09316e-06
138	Mef2c	5.39536	1.71016	8.87715e-08	1.28092e-06
139	Htr1b	5.39333	2.41124	9.06216e-08	1.30236e-06
140	Pdlim5	5.34837	1.07543	1.13077e-07	1.6019e-06
141	Serpinb9	5.32811	1.98969	1.27739e-07	1.79116e-06
142	Ncald	5.31186	1.07643	1.37114e-07	1.91061e-06
143	Me1	5.29689	1.23239	1.49082e-07	2.06292e-06
144	Dusp27	5.22393	1.6799	2.20619e-07	2.94785e-06
145	Mamdc2	5.21169	2.14631	2.36561e-07	3.14208e-06
146	Prrx1	5.16645	1.12577	2.94475e-07	3.85123e-06
147	Pitx1	5.13678	1.65232	3.4767e-07	4.48459e-06
148	Hacd4	5.10038	1.12058	4.15503e-07	5.29462e-06
149	Gstt1	5.09279	1.2461	4.32681e-07	5.48226e-06
150	Rras	5.06375	1.23485	5.0126e-07	6.28438e-06
151	Ctnnd2	5.03506	1.18335	5.79402e-07	7.17351e-06
152	Ttn	5.02921	2.28387	6.06354e-07	7.46584e-06
153	Nog	5.01258	1.78506	6.54501e-07	8.00902e-06
154	Serpinb6b	5.00273	2.22451	6.90501e-07	8.42072e-06
155	Tuft1	4.98031	1.06118	7.61349e-07	9.22806e-06
156	Dgat2	4.95603	1.10092	8.62504e-07	1.0335e-05
157	Fbln5	4.94172	1.67158	9.32505e-07	1.10847e-05
158	Wbscr17	4.94076	1.29543	9.3141e-07	1.1079e-05
159	Thrb	4.9176	1.65848	1.05011e-06	1.23757e-05
160	Bag3	4.81571	1.12306	1.7231e-06	1.9659e-05
161	Gap43	4.80441	1.04553	1.81342e-06	2.05843e-05
162	Pde3a	4.79238	1.90497	1.94857e-06	2.19236e-05
163	Irx4	4.75145	1.44725	2.3643e-06	2.62867e-05
164	Fam109b	4.74963	1.2985	2.38022e-06	2.64472e-05
165	Ankrd1	4.74027	2.46813	2.52254e-06	2.78726e-05
166	Hey2	4.69076	1.01213	3.15052e-06	3.41986e-05
167	Tapbpl	4.68428	1.14844	3.25112e-06	3.52692e-05
168	Prkar1b	4.66875	1.01709	3.49426e-06	3.76327e-05
169	Rbm20	4.66127	1.7981	3.65345e-06	3.9182e-05
170	X2700069I18Rik	4.65501	2.45137	3.77853e-06	4.0354e-05
171	Msx1	4.6251	1.00675	4.29682e-06	4.53742e-05
172	Gm20467	4.59795	1.01279	4.87578e-06	5.09166e-05
173	Prkg1	4.58893	1.80896	5.13293e-06	5.3477e-05
174	Fbn1	4.58764	1.37707	5.14462e-06	5.35676e-05
175	Pygm	4.57664	1.07421	5.38508e-06	5.58761e-05
176	Cnnm2	4.57377	1.17791	5.47834e-06	5.67121e-05
177	Pon3	4.54551	1.11258	6.23399e-06	6.35775e-05
178	Tmeff2	4.52689	1.4246	6.83062e-06	6.89152e-05
179	Gnb4	4.51614	1.06895	7.14241e-06	7.18582e-05
180	Ecscr	4.50028	1.81048	7.75044e-06	7.72365e-05
181	Pcsk1n	4.49585	1.13354	7.85057e-06	7.81038e-05
182	Tmem255a	4.49146	2.20466	8.0868e-06	8.00668e-05
183	Fam159a	4.4914	1.31476	8.04032e-06	7.97261e-05
184	Tmem200a	4.46419	1.4435	9.11292e-06	8.95661e-05
185	Dgkk	4.44004	1.13859	1.01422e-05	9.89209e-05
186	Slc7a4	4.42537	1.06788	1.08232e-05	0.000104877
187	Ttc39a	4.41769	1.23656	1.12267e-05	0.000108258
188	Qpct	4.39288	1.41021	1.25721e-05	0.000120067
189	Mturn	4.38068	1.4503	1.3283e-05	0.000126249
190	Nox4	4.37818	1.23227	1.34058e-05	0.000127348
191	Neurog2	4.36541	1.67573	1.42552e-05	0.000134134
192	Lrrtm4	4.34102	1.19129	1.58047e-05	0.000146403
193	Ccdc67	4.31268	1.79597	1.8039e-05	0.000164794
194	Ncf4	4.27587	1.52047	2.11638e-05	0.000190613
195	Rnase4	4.27383	1.13228	2.12841e-05	0.000191469
196	Igtp	4.24839	1.21637	2.38198e-05	0.000211866
197	Bmper	4.21802	1.80927	2.73309e-05	0.00023952
198	Eddm3b	4.1995	2.02774	2.96102e-05	0.000257853
199	Slc24a3	4.17713	2.78535	3.27285e-05	0.000282947
200	Nhlh2	4.13475	1.20442	3.89043e-05	0.000329323
201	Maob	4.11032	1.4255	4.32815e-05	0.000363621
202	X5330434G04Rik	4.1021	1.15649	4.47249e-05	0.000375043
203	Gip	4.06771	2.83768	5.21411e-05	0.000430567
204	A830082K12Rik	4.06153	1.28653	5.31572e-05	0.000438553
205	Gca	4.04271	1.20362	5.74814e-05	0.000470753
206	Steap4	4.02231	1.73414	6.2816e-05	0.000509539
207	Rab38	3.97496	1.00015	7.60513e-05	0.000604824
208	Ppm1j	3.96211	2.04335	8.067e-05	0.000637868
209	D430036J16Rik	3.95596	1.59363	8.25549e-05	0.000651331
210	Cpne8	3.93522	1.71942	8.99997e-05	0.00070232
211	A830018L16Rik	3.93512	1.09942	8.9672e-05	0.000700374
212	Osbpl5	3.90342	1.10142	0.000102047	0.000789442
213	Gpr146	3.88969	1.6006	0.000108171	0.000829282
214	Il3ra	3.86892	1.04707	0.000117388	0.000891528
215	Rnasel	3.84403	1.05834	0.000129538	0.000973063
216	Krt1	3.82441	1.15397	0.000140396	0.00104305
217	Adamtsl1	3.80223	1.20474	0.000153242	0.00112235
218	Gulo	3.79596	1.49845	0.00015753	0.00115093
219	Col27a1	3.792	1.12139	0.000159665	0.00116307
220	Neil2	3.77574	1.24949	0.000170358	0.00123163
221	Hhat	3.76901	1.54096	0.000175287	0.0012626
222	Pnma2	3.76688	1.346	0.000176522	0.00127048
223	Ramp1	3.70065	1.1022	0.000228128	0.00159877
224	Otx1	3.68455	1.73589	0.000243551	0.00169358
225	Adamts5	3.66711	2.70796	0.000261426	0.00180803
226	Neurl2	3.66479	1.14122	0.000262448	0.0018123
227	Trpc5	3.65627	3.30347	0.000272713	0.00187666
228	Man2b2	3.64433	1.19182	0.000283834	0.00194198
229	Zcchc16	3.63849	2.54277	0.000291522	0.00198395
230	Itga5	3.63836	1.08273	0.000290278	0.00197699
231	Col4a3	3.61924	1.97976	0.000313327	0.00211943
232	Ifih1	3.581	1.7208	0.000361727	0.00240568
233	D830030K20Rik	3.54944	1.5075	0.000407286	0.00267406
234	Serpini1	3.50029	1.36627	0.000488435	0.00313096
235	Diaph2	3.49874	1.02096	0.000490436	0.00314153
236	Stx11	3.49733	1.48316	0.000493821	0.00316095
237	X9530059O14Rik	3.48163	1.11602	0.000523154	0.00332372
238	Nrk	3.47348	1.12987	0.000538453	0.00341001
239	Shroom1	3.44444	1.61389	0.000600464	0.0037496
240	Parp4	3.41324	1.10367	0.000671065	0.00414129
241	X9530036O11Rik	3.37061	1.14394	0.000783049	0.00475037
242	Trpm6	3.36792	1.80654	0.000792051	0.00479522
243	Agpat9	3.34812	1.0241	0.000847634	0.00508523
244	X6330403A02Rik	3.34681	1.77032	0.000853856	0.00511569
245	Itgb6	3.34148	1.06264	0.000867607	0.00518245
246	P2rx6	3.31454	1.55957	0.000956553	0.00563654
247	Gm42722	3.31058	1.76249	0.00097071	0.00570855
248	Dpp6	3.28325	2.18614	0.00106934	0.00620801
249	Kcnip2	3.25697	1.35753	0.00116973	0.0066984
250	Sgk1	3.2557	1.19647	0.00117436	0.00671376
251	Tor4a	3.24694	1.5496	0.00121198	0.00690936
252	Crygs	3.23554	1.32335	0.00126018	0.0071341
253	Reps2	3.23525	1.08082	0.00125974	0.0071339
254	X8430436N08Rik	3.22549	2.80437	0.00130826	0.00737126
255	X4930562F07Rik	3.19464	2.35801	0.00145398	0.00802156
256	Gstm6	3.19111	1.60434	0.00146837	0.00808985
257	Itih5	3.18748	1.10146	0.00148675	0.00817852
258	Slc22a18	3.18676	1.06463	0.00148855	0.00818588
259	Cacnb2	3.15936	1.15158	0.00163557	0.00892301
260	Ptger3	3.15919	1.79171	0.00163745	0.00893056
261	Slc15a3	3.15515	1.42579	0.00165957	0.00903189
262	Slitrk4	3.15229	1.11627	0.00167494	0.00910447
263	Cd6	3.14913	3.35719	0.00169894	0.0092153
264	Steap2	3.14373	1.21215	0.00172503	0.00933745
265	Nlgn1	3.13325	1.24767	0.00178588	0.00961288
266	Ccser1	3.13194	1.0293	0.00179269	0.00963322
267	St8sia3	3.12163	1.62313	0.00185962	0.00994801

## Sheet: cluster_3_top_genes_logfc_1.0_p
Unnamed: 0	names	scores	logfoldchanges	pvals	pvals_adj
0	Hhex	55.0566	2.93839	0	0
1	Prlr	38.4475	3.43293	1.02209e-182	6.30101e-180
2	Sparc	35.9744	1.57125	6.14527e-196	5.23167e-193
3	Pax8	33.2815	2.55018	2.52941e-156	1.10295e-153
4	Mbip	32.8291	2.15697	6.30482e-153	2.39825e-150
5	Tsc22d1	28.1276	1.22051	3.03848e-129	8.23059e-127
6	Slc16a2	26.8805	3.12103	1.56707e-111	3.41659e-109
7	Gm12446	26.2362	2.38427	5.17891e-109	1.08928e-106
8	Fam174b	26.1843	2.57383	5.98223e-108	1.21534e-105
9	Cd9	25.9905	2.11214	1.26835e-107	2.54781e-105
10	Jun	25.5473	1.92724	2.34552e-106	4.60805e-104
11	Cxcl12	25.3249	2.44103	2.82461e-103	5.26025e-101
12	Bcl2	24.4434	2.09026	4.07989e-100	7.01348e-98
13	Anxa2	24.1804	2.02498	1.86754e-97	3.03527e-95
14	Psap	23.1745	1.27284	3.86826e-93	6.01363e-91
15	Slc16a11	23.0488	4.73331	1.01763e-87	1.46719e-85
16	Socs2	22.2792	1.88125	6.13338e-86	8.63406e-84
17	Fos	21.9227	2.96339	4.55331e-82	5.9856e-80
18	Cst3	21.8495	1.02704	8.07348e-85	1.12764e-82
19	Ctsl	21.6646	1.59546	5.82864e-82	7.60616e-80
20	Tagln2	21.6325	1.62081	3.4124e-82	4.51903e-80
21	Chchd10	21.5073	1.61851	3.59996e-81	4.63022e-79
22	Mpc2	21.3476	1.61986	3.19064e-80	4.01706e-78
23	Ddit4	21.2327	2.20127	6.06373e-79	7.58093e-77
24	Atp1b1	21.0742	2.85085	3.18184e-77	3.67e-75
25	Btg2	20.7782	2.51459	6.99167e-76	7.86145e-74
26	Phlda1	20.6761	1.40961	1.09098e-77	1.29169e-75
27	Ncam1	20.1792	2.1015	5.95692e-73	6.37711e-71
28	Plscr2	20.1253	4.48842	2.66818e-71	2.78957e-69
29	Itga4	19.9198	4.56737	3.86716e-70	3.95069e-68
30	Tcf4	19.7041	1.40203	7.09699e-71	7.33411e-69
31	Nkx2.1	19.6505	2.34886	7.50316e-70	7.62168e-68
32	Mt2	19.0487	3.37713	1.48888e-65	1.42343e-63
33	Alcam	18.7535	2.3606	1.37859e-64	1.29039e-62
34	Serpinf1	18.4879	1.62902	1.3172e-63	1.20763e-61
35	Rgcc	18.3005	4.26581	2.49837e-61	2.15777e-59
36	Tspan15	18.2299	1.4857	1.3646e-62	1.21375e-60
37	Ccdc141	18.2282	2.74752	2.00411e-61	1.74778e-59
38	Tmem176b	18.1125	1.36739	4.34939e-62	3.83046e-60
39	Fam132a	17.9312	2.15849	5.19363e-60	4.40056e-58
40	Kcnh3	17.7428	5.16608	2.70597e-58	2.20901e-56
41	Sorbs2	17.7094	1.61139	2.51452e-59	2.08123e-57
42	Hcfc1r1	17.656	1.27081	1.91495e-59	1.59235e-57
43	Mt1	17.5363	2.86553	1.70703e-57	1.38092e-55
44	Hivep3	17.222	3.41301	8.39945e-56	6.55744e-54
45	Ralbp1	17.0014	1.07101	7.81659e-56	6.12917e-54
46	Map1b	16.7812	1.34725	9.07087e-55	6.90081e-53
47	Pmp22	16.5862	1.26484	2.26264e-54	1.70682e-52
48	Spcs3	16.4609	1.59625	2.53585e-52	1.85044e-50
49	Rmst	16.2332	2.34194	6.21838e-51	4.41159e-49
50	Asgr1	16.2283	5.13805	2.24078e-50	1.55878e-48
51	Bcl11b	15.6874	1.87244	3.01194e-48	2.00176e-46
52	Epha4	15.5555	1.69161	1.16763e-47	7.53603e-46
53	Iigp1	15.5465	1.6697	8.04212e-48	5.24734e-46
54	Duoxa2	15.3569	4.58874	5.18109e-46	3.1506e-44
55	Hpcal1	15.3444	1.20513	5.19815e-47	3.29548e-45
56	Ntan1	15.2837	1.55189	3.28408e-46	2.02458e-44
57	Smtnl2	15.2449	1.6244	4.2489e-46	2.60144e-44
58	Junb	14.6201	2.29962	1.29065e-42	7.4433e-41
59	Zfyve21	14.5695	1.17324	6.95918e-43	4.05264e-41
60	Zbtb20	14.5623	1.50833	1.01462e-42	5.87037e-41
61	Kcnk1	14.4078	1.0424	4.36412e-42	2.49271e-40
62	Map3k1	14.3301	1.53119	1.85101e-41	1.03092e-39
63	Iyd	14.2925	5.87315	9.7956e-41	5.3392e-39
64	Itga6	14.1905	1.39734	8.39329e-41	4.60292e-39
65	Sox9	14.1821	1.88497	1.26998e-40	6.88019e-39
66	Trp53i11	14.0956	1.59013	2.95831e-40	1.5835e-38
67	Sdc4	14.0166	1.85698	8.29453e-40	4.38727e-38
68	Gem	13.9829	3.95184	2.47006e-39	1.29122e-37
69	Ncbp1	13.8795	1.46029	3.36176e-39	1.74714e-37
70	Cd44	13.8166	2.11165	7.21997e-39	3.71985e-37
71	Egr1	13.7271	2.38229	2.68052e-38	1.34993e-36
72	Opcml	13.6557	4.6519	9.62719e-38	4.76773e-36
73	Tor3a	13.5696	2.45648	1.52241e-37	7.4569e-36
74	Ppp3ca	13.5491	1.23775	8.26752e-38	4.10574e-36
75	Gstt2	13.4406	1.91123	4.96573e-37	2.39939e-35
76	Cdc42se2	13.3201	1.04536	1.10276e-36	5.29976e-35
77	Oxct1	13.2593	1.41914	2.57256e-36	1.22974e-34
78	Ttc28	13.2362	1.99019	4.88078e-36	2.31455e-34
79	Fam13a	13.2299	2.53598	6.41289e-36	3.03306e-34
80	Dnajc21	13.2051	1.81065	6.62082e-36	3.12314e-34
81	Sall1	13.1175	1.34087	1.18499e-35	5.50266e-34
82	B4galt4	13.0815	1.65457	2.4482e-35	1.12228e-33
83	Bmyc	13.028	1.05625	2.64767e-35	1.20753e-33
84	Elovl6	13.02	1.1207	2.62256e-35	1.19914e-33
85	Nr3c1	12.8103	1.79284	4.17869e-34	1.85837e-32
86	St8sia2	12.6708	1.98254	1.95738e-33	8.49369e-32
87	X4930426D05Rik	12.6627	2.22109	2.395e-33	1.03424e-31
88	Add3	12.649	1.14744	1.47043e-33	6.41177e-32
89	Camkk2	12.568	2.17374	6.61618e-33	2.77012e-31
90	Smim3	12.5385	1.44698	6.12178e-33	2.56914e-31
91	Npy	12.3897	3.62151	5.12981e-32	2.08434e-30
92	Maf	12.3521	2.22694	6.04242e-32	2.44958e-30
93	X4930523C07Rik	12.2503	2.34981	1.70543e-31	6.88253e-30
94	Kctd8	12.1049	1.9394	6.25603e-31	2.48545e-29
95	Ccnd1	11.9775	1.2581	1.82415e-30	7.01338e-29
96	Elovl7	11.8067	2.44989	1.58663e-29	6.00969e-28
97	Tubb3	11.7118	2.48613	4.04305e-29	1.50901e-27
98	Capg	11.6974	1.31101	3.10034e-29	1.16201e-27
99	Fam111a	11.6063	2.2806	1.11214e-28	4.04945e-27
100	Ubash3b	11.5833	2.4743	1.48166e-28	5.37304e-27
101	Gls	11.5611	1.83926	1.61878e-28	5.85841e-27
102	Kif21a	11.5462	1.05966	1.20293e-28	4.37113e-27
103	Elfn1	11.4648	1.66237	3.54218e-28	1.254e-26
104	Car8	11.4566	1.96475	3.9244e-28	1.38383e-26
105	Gstt3	11.414	1.88525	6.7336e-28	2.34209e-26
106	Tstd2	11.3722	1.62465	1.00077e-27	3.46739e-26
107	Fosb	11.323	2.91198	1.97562e-27	6.7793e-26
108	Wwp1	11.31	1.53988	1.60109e-27	5.51526e-26
109	Asb9	11.2936	4.22148	2.89916e-27	9.89144e-26
110	Cercam	11.2812	1.99358	2.47225e-27	8.45103e-26
111	Dlc1	11.2523	2.32398	3.51712e-27	1.19542e-25
112	Slc4a5	11.2188	1.9065	4.10555e-27	1.38751e-25
113	Col25a1	11.1999	2.32715	5.76288e-27	1.933e-25
114	Zfp385b	11.1785	2.68156	7.20901e-27	2.40005e-25
115	Pycard	11.1694	1.8391	7.05583e-27	2.35344e-25
116	Zmiz1	11.1262	1.01535	7.96839e-27	2.63325e-25
117	Ptpre	11.0551	1.25859	1.55178e-26	5.07181e-25
118	Col4a2	11.0244	1.20792	2.43539e-26	7.91633e-25
119	Cadm3	10.9769	2.40333	5.00754e-26	1.60152e-24
120	Tmem37	10.9644	1.89135	5.19534e-26	1.65859e-24
121	Lrrc1	10.7913	2.00475	2.70639e-25	8.40013e-24
122	Tmem108	10.7781	1.33267	2.45014e-25	7.64462e-24
123	Mecom	10.7115	1.59888	5.01953e-25	1.53663e-23
124	Aldh1a3	10.706	2.44728	6.5134e-25	1.98038e-23
125	Mum1l1	10.6922	1.5495	6.0454e-25	1.84436e-23
126	Plek2	10.6598	2.92363	1.06459e-24	3.19878e-23
127	Rogdi	10.6582	1.19056	7.77744e-25	2.34873e-23
128	Pla2g7	10.6364	2.30312	1.25622e-24	3.76193e-23
129	Sh3bgr	10.6196	2.6282	1.46376e-24	4.36879e-23
130	Slc5a3	10.5978	1.52205	1.52102e-24	4.53212e-23
131	Kcnj16	10.5637	3.62259	2.66497e-24	7.8621e-23
132	Gm11627	10.5282	2.83664	3.46279e-24	1.00827e-22
133	Tenm4	10.5185	1.26111	2.77324e-24	8.16802e-23
134	Tanc1	10.5049	1.83124	3.87786e-24	1.12729e-22
135	Ctsc	10.4555	1.95275	5.99873e-24	1.72976e-22
136	Foxe1	10.425	2.02178	7.8633e-24	2.25289e-22
137	Fam69a	10.4017	1.77769	9.58676e-24	2.73789e-22
138	Spon1	10.2996	2.85261	2.84551e-23	7.98619e-22
139	Slc44a3	10.2442	2.41835	4.37896e-23	1.22133e-21
140	Cib1	10.2155	1.05435	4.53059e-23	1.26165e-21
141	Plscr1	10.045	1.21812	2.15676e-22	5.86889e-21
142	Pdzk1	10.0303	3.14784	3.18786e-22	8.59617e-21
143	Itm2a	9.96334	1.26856	4.49888e-22	1.20226e-20
144	Klhl14	9.93825	2.08166	6.60584e-22	1.74445e-20
145	Pdp1	9.91231	2.2163	8.3403e-22	2.18954e-20
146	Fgfr2	9.86835	1.35757	1.06991e-21	2.80467e-20
147	X9230105E05Rik	9.76887	2.88989	3.16913e-21	8.24711e-20
148	Lhfpl2	9.74838	1.82393	3.34329e-21	8.6877e-20
149	Scara5	9.64697	3.33125	9.23251e-21	2.35127e-19
150	Slc25a29	9.63249	2.24691	9.79804e-21	2.49174e-19
151	Mgat5	9.61584	2.01041	1.08369e-20	2.75201e-19
152	Micalcl	9.59751	3.27513	1.40512e-20	3.54812e-19
153	Atp11a	9.57894	1.69963	1.42891e-20	3.60311e-19
154	Rnf6	9.55848	1.17991	1.54968e-20	3.89664e-19
155	Afap1	9.54028	1.28937	1.80883e-20	4.51651e-19
156	Ppp1r15a	9.5291	1.42311	2.12431e-20	5.29685e-19
157	Dcaf6	9.52219	1.8079	2.36457e-20	5.86321e-19
158	Blvrb	9.40515	1.62858	6.36416e-20	1.5438e-18
159	Necab2	9.39013	2.72306	8.05392e-20	1.94054e-18
160	Zfp36	9.3425	2.6549	1.19939e-19	2.87051e-18
161	Islr	9.32639	1.80098	1.23431e-19	2.95013e-18
162	Pi4k2b	9.28837	1.25025	1.62631e-19	3.85103e-18
163	Rasa4	9.27013	3.12239	2.22273e-19	5.24248e-18
164	Igsf1	9.21359	4.03125	3.73429e-19	8.69293e-18
165	Vldlr	9.14482	1.98183	5.79293e-19	1.33634e-17
166	Abcd3	9.12495	1.03503	5.97171e-19	1.3758e-17
167	Mtus1	9.09156	1.3863	8.34469e-19	1.9151e-17
168	Aacs	9.0815	1.63757	9.67999e-19	2.20177e-17
169	Arhgap18	9.07597	2.11735	1.04742e-18	2.37938e-17
170	Dusp1	8.9828	1.60251	2.18218e-18	4.85235e-17
171	Rasd1	8.9628	2.07213	2.63304e-18	5.82594e-17
172	Folr1	8.95845	3.86305	2.98308e-18	6.58415e-17
173	Nkd1	8.95739	1.76086	2.72418e-18	6.02012e-17
174	Rbms3	8.92771	1.08031	3.0438e-18	6.70988e-17
175	Lhfp	8.90409	1.51789	3.99132e-18	8.71267e-17
176	Acot1	8.89856	1.06893	3.96047e-18	8.6559e-17
177	Cdk8	8.88162	1.33812	4.76894e-18	1.03094e-16
178	Lta	8.8652	3.2996	6.2423e-18	1.34134e-16
179	Kcnip3	8.86503	2.73653	6.12727e-18	1.31821e-16
180	Grem1	8.76993	2.55503	1.29481e-17	2.72978e-16
181	Bmp5	8.76292	2.00557	1.30969e-17	2.75791e-16
182	Pam	8.75656	1.33124	1.25667e-17	2.65565e-16
183	Optn	8.73935	3.01774	1.70364e-17	3.56647e-16
184	Zmym3	8.72694	1.36363	1.64791e-17	3.45385e-16
185	Cltb	8.69883	1.02104	1.98129e-17	4.10922e-16
186	Ppp1r1a	8.65034	1.15954	2.92726e-17	6.00156e-16
187	Amdhd1	8.64768	2.84885	3.5067e-17	7.14854e-16
188	X1110008P14Rik	8.63772	1.0217	3.24475e-17	6.63725e-16
189	Tmem100	8.62518	1.91583	3.96601e-17	8.04817e-16
190	Mgll	8.621	2.09468	4.15815e-17	8.40943e-16
191	Tmem64	8.60454	1.82441	4.62942e-17	9.32036e-16
192	Lypd6b	8.514	1.31044	8.89583e-17	1.76907e-15
193	Mmp16	8.45515	1.99772	1.50958e-16	2.94311e-15
194	Tceal3	8.44782	1.31424	1.43044e-16	2.79185e-15
195	Plekha1	8.43931	1.05959	1.55389e-16	3.0262e-15
196	D630039A03Rik	8.39715	2.72078	2.48569e-16	4.7784e-15
197	Kcnk5	8.37779	1.63811	2.68962e-16	5.16488e-15
198	Tunar	8.37253	1.74886	2.8291e-16	5.42107e-15
199	Kank3	8.35859	2.068	3.24621e-16	6.20039e-15
200	Tiam1	8.3471	1.35941	3.35459e-16	6.39374e-15
201	Zfp521	8.34614	1.3387	3.32658e-16	6.34712e-15
202	Atp10a	8.34173	2.9365	3.83679e-16	7.28176e-15
203	Lmna	8.33118	1.36905	3.74436e-16	7.11388e-15
204	Apip	8.32916	1.01481	3.64862e-16	6.93937e-15
205	Tshr	8.31043	2.29567	4.71545e-16	8.88333e-15
206	Rnf150	8.29641	1.64296	5.00327e-16	9.40572e-15
207	Arntl	8.28613	2.3217	5.76759e-16	1.07972e-14
208	Col4a5	8.22529	1.12554	8.16145e-16	1.51516e-14
209	Csmd2	8.17337	2.27042	1.3522e-15	2.46933e-14
210	Enc1	8.1676	1.80283	1.37029e-15	2.49725e-14
211	Il11ra1	8.1298	1.50522	1.78883e-15	3.23691e-14
212	Tekt1	8.12652	1.52167	1.83401e-15	3.31196e-14
213	Dnajb4	8.11527	1.0838	1.89771e-15	3.42354e-14
214	Fam53b	8.05164	1.63889	3.24624e-15	5.79205e-14
215	Man2a1	8.03663	1.43008	3.58386e-15	6.36269e-14
216	Traf5	8.01706	2.79486	4.46497e-15	7.87227e-14
217	Cox6a2	8.00894	1.77581	4.45141e-15	7.8561e-14
218	Ece1	7.99128	1.22413	4.94346e-15	8.69019e-14
219	Slc26a7	7.9681	4.54854	6.7039e-15	1.16929e-13
220	Slc25a28	7.95357	1.94908	6.85929e-15	1.19523e-13
221	B3gat2	7.94882	3.16931	7.50807e-15	1.30193e-13
222	Pid1	7.94868	1.1689	6.52603e-15	1.14049e-13
223	Timp3	7.91838	1.34547	8.41286e-15	1.4462e-13
224	Rassf10	7.87735	2.20529	1.23204e-14	2.09776e-13
225	Fam20c	7.86142	1.35236	1.29121e-14	2.19432e-13
226	Emid1	7.82672	1.23083	1.69615e-14	2.86613e-13
227	Nfic	7.79472	1.90792	2.2145e-14	3.71048e-13
228	Saa1	7.77888	3.50572	2.64811e-14	4.404e-13
229	Epha5	7.76363	4.97461	3.01201e-14	4.99062e-13
230	Stxbp1	7.73888	2.50034	3.43019e-14	5.65207e-13
231	Nbl1	7.7147	1.98232	3.9834e-14	6.52751e-13
232	Cdh16	7.68171	4.28233	5.40018e-14	8.7688e-13
233	P4ha3	7.59076	1.73832	9.63871e-14	1.52767e-12
234	Plekhg1	7.58858	1.71254	9.76563e-14	1.54641e-12
235	Gm19412	7.57943	1.49737	1.02788e-13	1.62624e-12
236	Dusp22	7.57288	1.23956	1.0607e-13	1.67519e-12
237	Col9a1	7.568	1.23157	1.0777e-13	1.70054e-12
238	Sfn	7.56508	1.012	1.08154e-13	1.7051e-12
239	Ccdc25	7.55121	1.02209	1.23126e-13	1.93261e-12
240	Nptx1	7.5457	1.85379	1.33173e-13	2.08233e-12
241	Pik3r3	7.54082	1.27103	1.33247e-13	2.08233e-12
242	Nck2	7.50526	1.28563	1.7262e-13	2.68824e-12
243	Cckar	7.50177	3.82952	1.93306e-13	2.99993e-12
244	Rgs17	7.49933	1.31168	1.77807e-13	2.7642e-12
245	Clmn	7.45316	1.64695	2.52776e-13	3.88007e-12
246	Ski	7.44862	1.00317	2.52841e-13	3.88007e-12
247	Vstm2b	7.43771	3.34048	3.00346e-13	4.57766e-12
248	Heyl	7.43525	2.69628	3.0109e-13	4.58508e-12
249	Cpq	7.41153	1.22241	3.32413e-13	5.03208e-12
250	Kcnma1	7.39004	3.27293	4.18368e-13	6.28536e-12
251	H2.DMa	7.3099	2.45052	7.18218e-13	1.06118e-11
252	Acsl1	7.26986	2.09237	9.37004e-13	1.36526e-11
253	Lacc1	7.26598	1.80097	9.55665e-13	1.38906e-11
254	Ccng1	7.26517	1.04735	9.16605e-13	1.33772e-11
255	Esco2	7.25984	1.31663	9.82083e-13	1.42629e-11
256	A930011G23Rik	7.25695	1.98021	1.01326e-12	1.46919e-11
257	Cd82	7.24051	1.80553	1.13774e-12	1.64169e-11
258	Tmod1	7.23421	1.63581	1.16504e-12	1.67973e-11
259	Fhl2	7.20917	1.36674	1.37246e-12	1.95981e-11
260	Myo6	7.1841	1.69086	1.66228e-12	2.35299e-11
261	Arap2	7.17223	3.0303	1.88283e-12	2.65258e-11
262	Fam163a	7.13259	3.61111	2.47503e-12	3.42746e-11
263	Elovl2	7.12071	1.11004	2.48124e-12	3.4334e-11
264	Ldb2	7.11054	2.31096	2.79875e-12	3.86976e-11
265	Cybrd1	7.09863	2.28615	3.02644e-12	4.18136e-11
266	Efr3b	7.08307	2.11176	3.35778e-12	4.61772e-11
267	Slc39a14	7.06789	1.88092	3.67512e-12	5.03092e-11
268	Clip4	7.03742	1.95841	4.52363e-12	6.14541e-11
269	Rgs16	7.03197	2.5684	4.7658e-12	6.45967e-11
270	Adrbk2	7.0092	1.21716	5.24414e-12	7.08118e-11
271	H2.DMb2	7.00457	3.53254	5.83706e-12	7.85805e-11
272	Cdh4	6.97135	2.76614	7.25266e-12	9.69082e-11
273	Mfsd4	6.96971	3.19448	7.35536e-12	9.81337e-11
274	Htra1	6.95115	2.72002	8.27595e-12	1.10169e-10
275	Tnfrsf9	6.91695	3.60974	1.04941e-11	1.38256e-10
276	Tmem51	6.91399	1.03618	9.82588e-12	1.29931e-10
277	Slc4a4	6.90625	1.41974	1.05598e-11	1.39019e-10
278	Agpat3	6.86316	1.2304	1.40402e-11	1.82421e-10
279	Mical3	6.83889	1.35934	1.65554e-11	2.14166e-10
280	Elk3	6.81538	1.40259	1.93017e-11	2.47721e-10
281	St6gal1	6.80453	1.24837	2.07407e-11	2.65617e-10
282	Rnaset2a	6.80124	1.29537	2.10858e-11	2.6965e-10
283	Calml3	6.7847	2.62674	2.44792e-11	3.11044e-10
284	Them4	6.77853	1.51874	2.47927e-11	3.14804e-10
285	Pth	6.74439	2.74198	3.16121e-11	3.9969e-10
286	Aqp1	6.73189	4.06576	3.5233e-11	4.41722e-10
287	Zfp36l2	6.72879	1.54734	3.43116e-11	4.3138e-10
288	Cpxm2	6.72057	1.5933	3.57659e-11	4.48089e-10
289	Nucb2	6.68739	1.31415	4.45114e-11	5.54934e-10
290	Dapk2	6.68486	1.72617	4.59041e-11	5.71499e-10
291	Rab30	6.67624	1.89526	4.86297e-11	6.04171e-10
292	Nab1	6.67447	1.57062	4.85645e-11	6.03781e-10
293	Ero1lb	6.66331	2.71393	5.39809e-11	6.66026e-10
294	Cntn1	6.62892	3.72247	6.80802e-11	8.27422e-10
295	Dusp14	6.61937	1.29825	6.82842e-11	8.28774e-10
296	Lypd6	6.60846	1.0192	7.21393e-11	8.73785e-10
297	Ets1	6.58103	1.82934	8.88234e-11	1.07079e-09
298	Mbnl1	6.55924	1.1431	9.97995e-11	1.19749e-09
299	Axl	6.55211	1.05532	1.03099e-10	1.23539e-09
300	Antxr1	6.52934	1.40209	1.21468e-10	1.44678e-09
301	Rorc	6.51575	1.97368	1.34506e-10	1.59674e-09
302	Myo1e	6.48993	1.3746	1.56282e-10	1.84423e-09
303	Pltp	6.47667	1.35697	1.6861e-10	1.98578e-09
304	Kcne1	6.46007	2.259	1.9324e-10	2.26096e-09
305	Ccdc189	6.42686	1.34294	2.31377e-10	2.68086e-09
306	Gcgr	6.42467	1.44811	2.33683e-10	2.70582e-09
307	Slco2a1	6.39267	1.28606	2.83663e-10	3.26341e-09
308	Kcnj15	6.38059	3.99714	3.22779e-10	3.69676e-09
309	Prokr2	6.36978	2.57945	3.38568e-10	3.87015e-09
310	Epb41l4a	6.35574	1.02249	3.56732e-10	4.06738e-09
311	Fgf1	6.34753	1.58231	3.81851e-10	4.33994e-09
312	Bfsp2	6.33914	2.99425	4.12499e-10	4.67455e-09
313	Arhgdib	6.33026	1.61578	4.24222e-10	4.79712e-09
314	Tbx3os1	6.32178	1.28723	4.38738e-10	4.95813e-09
315	Gas7	6.2943	2.42895	5.39429e-10	6.02368e-09
316	Epb41l4b	6.28633	1.9038	5.59986e-10	6.23765e-09
317	Skap1	6.25417	1.07657	6.62568e-10	7.33006e-09
318	Ccdc102a	6.21887	1.14227	8.23924e-10	9.01476e-09
319	Egfem1	6.21559	2.51925	8.69428e-10	9.49519e-09
320	Rbm47	6.20747	1.48402	8.94891e-10	9.74352e-09
321	Ggt1	6.19019	3.36078	1.0254e-09	1.11037e-08
322	Myo5c	6.17668	1.451	1.07663e-09	1.16092e-08
323	Plk5	6.1649	3.01136	1.19226e-09	1.2802e-08
324	Tmem14a	6.15935	1.016	1.17691e-09	1.26524e-08
325	Arhgap20	6.15123	3.11794	1.29176e-09	1.38205e-08
326	Klhl29	6.1463	2.45873	1.321e-09	1.41165e-08
327	Usp51	6.10607	1.81691	1.66044e-09	1.7607e-08
328	Slc13a5	6.08433	4.26048	1.9382e-09	2.0383e-08
329	Fam178b	6.07411	3.06023	2.04868e-09	2.14565e-08
330	Dusp23	6.06773	1.13673	2.04459e-09	2.14262e-08
331	Tapbp	6.06758	1.15303	2.03265e-09	2.13136e-08
332	Fosl2	6.06576	2.10389	2.11348e-09	2.21093e-08
333	Exoc2	6.05444	1.24451	2.22549e-09	2.32267e-08
334	Clstn2	6.00599	1.7597	3.00686e-09	3.09302e-08
335	Dock9	6.0031	1.24959	3.01076e-09	3.09525e-08
336	Hist2h2be	5.99644	1.3716	3.14654e-09	3.22372e-08
337	Ltbp3	5.97812	1.93628	3.53611e-09	3.60015e-08
338	Dhrs3	5.97198	1.10959	3.5928e-09	3.65578e-08
339	Fstl4	5.96207	3.34856	3.95364e-09	4.01215e-08
340	Nin	5.93642	1.26142	4.43242e-09	4.47699e-08
341	Fam131c	5.93428	1.51646	4.51563e-09	4.55332e-08
342	Zak	5.92603	1.69356	4.7723e-09	4.79591e-08
343	Tspan1	5.92003	2.25551	5.00999e-09	5.02066e-08
344	Me1	5.89995	1.47178	5.52161e-09	5.50252e-08
345	Hpse	5.86512	1.97339	6.80929e-09	6.72206e-08
346	Ppp1r12b	5.85571	1.63403	7.1459e-09	7.04658e-08
347	Gne	5.8451	1.48057	7.56735e-09	7.44574e-08
348	Nbeal2	5.83134	1.94901	8.24516e-09	8.05943e-08
349	Col4a6	5.80982	1.00394	9.10603e-09	8.8477e-08
350	Tmem131	5.80968	1.0179	9.18623e-09	8.92078e-08
351	Ephx2	5.80683	2.66543	9.61764e-09	9.30938e-08
352	Lrrtm3	5.8054	2.40656	9.66545e-09	9.35059e-08
353	Tbx3os2	5.79941	1.77203	9.83905e-09	9.51339e-08
354	Ttc36	5.79662	2.78565	1.02086e-08	9.84413e-08
355	Nmnat3	5.79455	2.6976	1.03164e-08	9.94263e-08
356	Creb5	5.75827	1.3349	1.23234e-08	1.17817e-07
357	Tmbim1	5.73298	1.42621	1.43184e-08	1.35657e-07
358	Arhgap31	5.73063	1.78825	1.46061e-08	1.38163e-07
359	Bcl2l14	5.7172	2.21194	1.58538e-08	1.49412e-07
360	Chdh	5.71519	3.25042	1.62118e-08	1.52545e-07
361	Dapp1	5.70633	1.56975	1.67544e-08	1.57401e-07
362	Slc46a2	5.68582	2.99233	1.90533e-08	1.77971e-07
363	Tgfbr3	5.68165	3.35546	1.96199e-08	1.82785e-07
364	Fezf1	5.66217	3.33267	2.17929e-08	2.01663e-07
365	Prdm16	5.63184	1.46608	2.53033e-08	2.32105e-07
366	Lrba	5.63161	1.15992	2.51088e-08	2.30676e-07
367	Fam43a	5.62033	1.54432	2.69994e-08	2.46651e-07
368	Saa2	5.60919	3.09817	2.9289e-08	2.66342e-07
369	Krt15	5.59725	1.45058	3.05285e-08	2.76349e-07
370	Khdc1c	5.58049	5.11785	3.45582e-08	3.10156e-07
371	Uba7	5.5634	3.64987	3.7779e-08	3.36696e-07
372	Sema5b	5.54328	2.4468	4.18694e-08	3.71116e-07
373	Scube2	5.54155	2.99556	4.24327e-08	3.75736e-07
374	Sesn1	5.53508	1.19147	4.29111e-08	3.79784e-07
375	Cfap45	5.51551	2.18356	4.85517e-08	4.27379e-07
376	Batf3	5.51365	1.29137	4.8345e-08	4.25979e-07
377	Lhx1os	5.50872	3.0748	5.06369e-08	4.45077e-07
378	Ccdc106	5.50009	1.2187	5.19502e-08	4.56172e-07
379	Scx	5.49776	1.63145	5.31336e-08	4.66105e-07
380	Ggt5	5.49445	3.44595	5.49497e-08	4.80857e-07
381	Tdrd7	5.48128	1.64272	5.79512e-08	5.06417e-07
382	Chn2	5.45536	1.64001	6.67785e-08	5.78985e-07
383	Scin	5.45115	5.17204	6.98992e-08	6.04575e-07
384	Ulk4	5.42447	1.76252	7.91143e-08	6.80002e-07
385	Lipg	5.42367	2.03437	7.97386e-08	6.85039e-07
386	Alyref2	5.41684	1.12042	8.15667e-08	6.99736e-07
387	St6galnac5	5.41665	2.1254	8.28936e-08	7.10097e-07
388	Scarb2	5.41565	1.02121	8.16633e-08	7.00229e-07
389	Hmgcs2	5.39567	1.60565	9.21538e-08	7.8491e-07
390	Arl4d	5.3955	1.44424	9.19037e-08	7.83152e-07
391	Adamtsl1	5.37776	1.7963	1.01312e-07	8.5882e-07
392	Gm5914	5.37415	1.31664	1.02918e-07	8.71199e-07
393	Lck	5.3715	1.08302	1.03829e-07	8.78163e-07
394	Mok	5.36551	1.29752	1.0767e-07	9.07982e-07
395	Boc	5.35832	1.20472	1.11081e-07	9.33662e-07
396	Nedd4l	5.35338	1.25356	1.14614e-07	9.62002e-07
397	Aim2	5.35044	1.35101	1.16634e-07	9.7667e-07
398	Scnn1b	5.33311	1.60569	1.27848e-07	1.06558e-06
399	Krt36	5.32949	2.95526	1.33007e-07	1.10718e-06
400	Rab15	5.32099	1.1024	1.36153e-07	1.13111e-06
401	Ddit4l	5.31358	1.35605	1.42372e-07	1.18058e-06
402	Arhgap36	5.30569	4.42916	1.51645e-07	1.25167e-06
403	Pcdh1	5.30019	1.74429	1.53246e-07	1.26197e-06
404	Khdc1a	5.29546	4.13519	1.59701e-07	1.3115e-06
405	Bhlhe40	5.28885	3.02753	1.64964e-07	1.35348e-06
406	Plppr1	5.28296	1.19937	1.66771e-07	1.36767e-06
407	St5	5.28056	1.27748	1.68801e-07	1.38179e-06
408	Cfap52	5.23828	4.79375	2.15888e-07	1.73858e-06
409	Jph1	5.23522	1.63848	2.15201e-07	1.73382e-06
410	Gnb4	5.23332	1.33384	2.16174e-07	1.7401e-06
411	X2810032G03Rik	5.22383	2.17177	2.29605e-07	1.84157e-06
412	Cux2	5.22131	1.30358	2.29843e-07	1.84191e-06
413	Nppc	5.21981	3.53891	2.37048e-07	1.89532e-06
414	Nr4a1	5.21063	2.44797	2.47071e-07	1.9693e-06
415	Tgfbi	5.19987	1.62797	2.5797e-07	2.04886e-06
416	Anxa4	5.19893	1.18858	2.57916e-07	2.04886e-06
417	Fam212a	5.18167	2.50411	2.86361e-07	2.25135e-06
418	Nipal2	5.18096	1.59118	2.84733e-07	2.24252e-06
419	Grik4	5.17686	1.91232	2.92223e-07	2.29642e-06
420	Gm5426	5.16777	1.50474	3.04983e-07	2.39144e-06
421	Orai2	5.15839	1.66645	3.20092e-07	2.50552e-06
422	Serpinb8	5.14978	3.34845	3.39211e-07	2.64937e-06
423	Lrig1	5.13231	2.22898	3.69416e-07	2.87273e-06
424	Rasgrp2	5.12795	1.7108	3.7459e-07	2.90665e-06
425	Pecam1	5.12478	1.13457	3.78602e-07	2.93396e-06
426	H6pd	5.10485	1.48068	4.2065e-07	3.24015e-06
427	Plpp1	5.10325	1.04008	4.21646e-07	3.24642e-06
428	Ccdc74a	5.10184	2.10748	4.30727e-07	3.31064e-06
429	Atg10	5.09765	1.15936	4.34416e-07	3.33326e-06
430	Zfp367	5.08798	1.16271	4.56459e-07	3.49489e-06
431	Mylk	5.084	1.66571	4.70651e-07	3.59278e-06
432	Jsrp1	5.0082	1.61335	6.88083e-07	5.13635e-06
433	Map3k5	4.99371	1.27099	7.37253e-07	5.4805e-06
434	Socs1	4.97976	1.90616	7.95766e-07	5.87395e-06
435	Gpm6b	4.97379	1.0128	8.11187e-07	5.97177e-06
436	Ralgps1	4.96127	1.20208	8.64985e-07	6.32742e-06
437	Esrp2	4.95834	1.02795	8.75673e-07	6.40298e-06
438	Mical2	4.94501	1.97728	9.44557e-07	6.88694e-06
439	Tmem40	4.93496	4.87192	1.00749e-06	7.31298e-06
440	Gjb1	4.93364	5.62389	1.01513e-06	7.36549e-06
441	Mxd3	4.92827	1.40493	1.02298e-06	7.41939e-06
442	Rap1gap	4.92551	1.63383	1.0393e-06	7.52249e-06
443	Atf3	4.92214	1.97591	1.06284e-06	7.68046e-06
444	Dusp2	4.9148	2.66658	1.10378e-06	7.9634e-06
445	Sord	4.90191	1.09086	1.15819e-06	8.33245e-06
446	Nebl	4.8846	1.17045	1.26599e-06	9.03167e-06
447	Fnip2	4.88191	1.41302	1.28675e-06	9.17242e-06
448	Rwdd3	4.87722	1.57011	1.31855e-06	9.38789e-06
449	Mal2	4.87199	1.48997	1.34857e-06	9.57115e-06
450	Matn2	4.86907	1.3041	1.36885e-06	9.70739e-06
451	Neil3	4.86846	1.25068	1.37332e-06	9.7352e-06
452	Plppr4	4.86678	2.53221	1.39966e-06	9.89053e-06
453	Trim29	4.85555	2.07178	1.47135e-06	1.03481e-05
454	Bmp2	4.84921	1.84137	1.51226e-06	1.06232e-05
455	Tmsb15b1	4.84128	1.07522	1.56373e-06	1.09719e-05
456	Ncf4	4.82308	1.75912	1.71551e-06	1.19664e-05
457	Cacng4	4.79039	1.13295	1.99845e-06	1.38091e-05
458	Zfp827	4.7882	1.12429	2.02248e-06	1.39606e-05
459	Il2	4.77864	2.18559	2.14427e-06	1.47443e-05
460	Ccl21a	4.7705	1.59779	2.20262e-06	1.51107e-05
461	Stat1	4.76528	2.01087	2.28289e-06	1.56254e-05
462	Akr1c19	4.76519	2.2368	2.286e-06	1.56368e-05
463	Unc13c	4.74553	2.57187	2.51719e-06	1.71242e-05
464	Cntn4	4.73649	2.46864	2.62512e-06	1.78245e-05
465	Ackr1	4.73623	2.53595	2.62974e-06	1.78491e-05
466	Gm11837	4.70846	2.18539	2.99915e-06	2.0203e-05
467	Lhx1	4.67885	3.57173	3.4673e-06	2.30869e-05
468	Rtn1	4.66755	1.00003	3.60424e-06	2.39363e-05
469	Bmp3	4.66483	1.99307	3.68104e-06	2.44191e-05
470	Sorcs2	4.66464	1.13409	3.64692e-06	2.42018e-05
471	Klf4	4.65414	1.51854	3.85884e-06	2.55135e-05
472	Clic3	4.64914	4.16045	3.99378e-06	2.63374e-05
473	Casz1	4.64178	1.50043	4.07797e-06	2.68234e-05
474	Ggct	4.63075	1.02469	4.2842e-06	2.81282e-05
475	Schip1.1	4.62662	1.18605	4.37961e-06	2.87124e-05
476	X9530077C05Rik	4.61977	1.6976	4.53969e-06	2.96531e-05
477	Il13ra1	4.61397	1.09398	4.63724e-06	3.02461e-05
478	Palm2	4.61236	2.34176	4.71726e-06	3.07008e-05
479	Col9a3	4.61135	1.06865	4.68012e-06	3.04813e-05
480	Raver2	4.60849	1.47189	4.77984e-06	3.10629e-05
481	Ccdc158	4.58137	1.89935	5.43271e-06	3.50889e-05
482	Dpep2	4.55954	1.33741	5.97686e-06	3.83128e-05
483	Cnnm4	4.55326	1.19497	6.14967e-06	3.93078e-05
484	Sapcd1	4.54853	2.38849	6.34844e-06	4.04914e-05
485	Pitpnm2	4.52207	1.67591	7.13909e-06	4.52438e-05
486	Rin2	4.51357	1.49716	7.418e-06	4.68619e-05
487	Nmu	4.50633	2.66184	7.71465e-06	4.85471e-05
488	Eno2	4.49484	1.80586	8.09334e-06	5.08229e-05
489	Kremen2	4.4924	2.93943	8.23617e-06	5.17016e-05
490	Cox7a1	4.4906	1.52949	8.24775e-06	5.17561e-05
491	C1qtnf1	4.48946	2.19026	8.30761e-06	5.2077e-05
492	Aatk	4.44845	2.87841	1.00485e-05	6.20113e-05
493	Slc41a1	4.4437	1.14653	1.01595e-05	6.26529e-05
494	Rgs11	4.44273	1.96223	1.02722e-05	6.33265e-05
495	Kcnb2	4.44179	2.02727	1.03267e-05	6.35964e-05
496	Fam46c	4.42089	1.66157	1.13084e-05	6.91893e-05
497	Mgarp	4.40885	2.14832	1.19909e-05	7.30655e-05
498	Slco3a1	4.40334	1.0415	1.21964e-05	7.41913e-05
499	Slc25a35	4.39135	2.75925	1.29977e-05	7.85575e-05
500	Chst15	4.39041	1.25497	1.29424e-05	7.82498e-05
501	Hspa1a	4.38653	1.9462	1.3231e-05	7.98598e-05
502	Filip1	4.3793	1.83045	1.36254e-05	8.21011e-05
503	Eva1c	4.35103	1.5295	1.5449e-05	9.23117e-05
504	Neat1	4.34466	1.16141	1.58368e-05	9.45345e-05
505	Ttc39b	4.33913	3.33525	1.64204e-05	9.76915e-05
506	Npffr1	4.3255	1.76341	1.7325e-05	0.000102562
507	Cacna2d2	4.30432	2.27991	1.90892e-05	0.000112225
508	H2.Oa	4.29883	1.04021	1.93963e-05	0.000113956
509	Lhfpl3	4.29766	4.17467	1.97482e-05	0.000115795
510	Pde7b	4.25429	2.68342	2.37968e-05	0.000137638
511	Ccser1	4.25423	1.54044	2.36669e-05	0.000136975
512	Pcdh10	4.24883	1.49774	2.42035e-05	0.000139674
513	Pthlh	4.24554	2.95433	2.47328e-05	0.000142315
514	Sel1l3	4.2318	1.12872	2.60241e-05	0.000149313
515	Tmem150c	4.22601	1.17086	2.67055e-05	0.000152781
516	Pard3b	4.21951	1.06363	2.74099e-05	0.000156561
517	Afap1l2	4.21852	1.34039	2.75726e-05	0.000157439
518	Myo5b	4.21458	1.40722	2.80699e-05	0.000160075
519	Wdr66	4.21361	1.21615	2.81757e-05	0.000160627
520	Ripk1	4.20766	1.09723	2.88965e-05	0.000164317
521	Fam214a	4.19303	1.24883	3.08041e-05	0.000174222
522	Trpa1	4.18198	3.38739	3.26032e-05	0.000183584
523	Epor	4.18081	2.92237	3.27317e-05	0.000184163
524	Nfix	4.17969	2.75671	3.28279e-05	0.000184617
525	Ier5	4.17255	1.07348	3.36258e-05	0.000188631
526	Zfand4	4.1616	1.64815	3.53609e-05	0.00019799
527	Ass1	4.15803	2.18516	3.59648e-05	0.000201056
528	Klhl5	4.1555	1.48007	3.62291e-05	0.000202281
529	Egr2	4.15145	2.95096	3.70972e-05	0.000206805
530	Mall	4.14383	2.48929	3.82778e-05	0.000212922
531	Slc19a2	4.13724	1.08981	3.90936e-05	0.000217189
532	Zbtb4	4.13168	1.06581	3.99697e-05	0.0002213
533	Slc7a1	4.12808	1.07073	4.06116e-05	0.000224368
534	Kremen1	4.12139	1.30192	4.19147e-05	0.000230996
535	Mars2	4.0939	1.3735	4.70471e-05	0.000256045
536	Hpgds	4.08781	1.65547	4.83725e-05	0.000262778
537	Gpr153	4.08683	1.67145	4.85858e-05	0.000263697
538	Prokr1	4.08384	1.29946	4.90102e-05	0.000265758
539	Sorcs1	4.08281	3.0086	4.9607e-05	0.000268506
540	Ooep	4.04553	1.28656	5.75243e-05	0.000308095
541	Galnt12	4.03404	1.96179	6.06508e-05	0.000323672
542	Ctsh	4.03302	1.0868	6.05189e-05	0.000323165
543	Tspan18	4.02348	1.00536	6.30409e-05	0.000334932
544	Igsf10	4.00787	1.28433	6.73708e-05	0.000355087
545	RP23.218K15.3	4.00008	1.08679	6.95283e-05	0.000365274
546	Ltb	3.99823	1.72655	7.02623e-05	0.000368805
547	Nrxn2	3.98816	1.682	7.32371e-05	0.000382958
548	X1810041L15Rik	3.97556	2.01841	7.72791e-05	0.000401394
549	Tbx22	3.97154	3.83221	7.88929e-05	0.000409063
550	Xaf1	3.96852	1.40981	7.91929e-05	0.00041038
551	Itpkb	3.95924	1.23026	8.23659e-05	0.000425958
552	Ryr3	3.95712	2.16046	8.34024e-05	0.000430702
553	Scn8a	3.94511	1.26591	8.72669e-05	0.000448966
554	Slc36a1	3.93803	1.47458	8.99193e-05	0.00046155
555	Sln	3.93308	1.34851	9.15241e-05	0.000469517
556	Abca3	3.92973	1.0229	9.26697e-05	0.000474713
557	Kcna5	3.92759	1.32169	9.3653e-05	0.000479059
558	Cdkl2	3.9187	1.64743	9.74144e-05	0.000496458
559	Rapgef4	3.89558	2.38361	0.000107207	0.00054204
560	Efcab10	3.8941	1.75269	0.000107625	0.000543843
561	Pla2g4a	3.87931	1.37203	0.000113981	0.000573851
562	Krt5	3.87812	1.59463	0.000114547	0.000576215
563	Esrrb	3.85964	3.02794	0.000124116	0.000620165
564	Ovol1	3.85869	1.19996	0.000123739	0.000618468
565	Med12l	3.85533	1.23642	0.00012543	0.000626205
566	Kcnd3	3.85307	2.61398	0.000127239	0.000634349
567	Gm44201	3.85293	3.23138	0.000127497	0.000635283
568	Ccdc148	3.8439	1.41161	0.000131453	0.000652992
569	Gnaz	3.84131	1.03636	0.000132609	0.000658001
570	Itpr3	3.82857	1.51311	0.000139781	0.000690903
571	D130020L05Rik	3.81923	1.22093	0.000145008	0.000714373
572	Chga	3.80888	1.67093	0.00015108	0.000742445
573	Gm15706	3.80115	1.66648	0.000156077	0.00076448
574	Atp6v0d2	3.79647	2.30969	0.000159166	0.000778543
575	Ceacam1	3.79561	3.28504	0.000159998	0.000782185
576	Cdkl1	3.79448	2.56661	0.000160651	0.000784732
577	Arhgap26	3.79042	1.54449	0.000162773	0.000793382
578	Cd34	3.7805	1.12904	0.000168838	0.000821358
579	Dscaml1	3.77749	3.94419	0.000172023	0.000835032
580	X4632428C04Rik	3.76736	2.55688	0.000178583	0.000862896
581	Stab1	3.75297	1.91495	0.000188817	0.000905733
582	Ptprj	3.75065	1.60746	0.000190347	0.000911849
583	Coro1a	3.71798	1.59676	0.000216285	0.00102214
584	Anxa1	3.71576	2.3654	0.000218667	0.00102985
585	Mapkapk3	3.70813	1.41063	0.000224403	0.00105326
586	S100a5	3.70661	3.9473	0.000226876	0.00106264
587	Ccdc122	3.69532	1.21184	0.000235407	0.00109942
588	Slc43a2	3.6921	1.22279	0.000238538	0.00111275
589	Ppp3cc	3.67145	2.00591	0.000259037	0.00119976
590	Tsku	3.66655	1.34826	0.000263268	0.00121753
591	Ftx	3.66142	1.37358	0.000268475	0.00123706
592	Prom2	3.65261	1.27222	0.000277775	0.00127728
593	X1700045H11Rik	3.64789	3.48747	0.00028413	0.00130015
594	Map1a	3.64681	1.06061	0.00028334	0.00129753
595	Ism1	3.63118	1.42906	0.000301386	0.00137174
596	Npas3	3.63107	1.37374	0.000301477	0.0013718
597	Mchr1	3.63102	1.37305	0.000301664	0.0013723
598	Fbxo4	3.62601	1.27022	0.000307456	0.00139475
599	Tnfrsf26	3.62395	3.66064	0.000311362	0.00140925
600	Frmpd4	3.60795	2.12686	0.000329883	0.00148593
601	Lca5l	3.60159	1.42352	0.000337439	0.00151538
602	Fat2	3.60013	3.05096	0.000340518	0.00152806
603	Fam65b	3.59498	1.62817	0.000346145	0.00155101
604	Ptprm	3.5935	1.16926	0.000347508	0.00155591
605	Fam186b	3.58949	4.82301	0.000354876	0.00158652
606	Chst3	3.58937	2.3216	0.000354066	0.00158329
607	Plekhd1	3.58598	1.86033	0.000358034	0.00159892
608	Fbxl4	3.58314	1.05058	0.000360844	0.00160877
609	Ppp1r13b	3.57966	1.01867	0.000365744	0.00162778
610	Adora2b	3.57179	1.38785	0.000377065	0.00167316
611	Rab20	3.55727	1.19543	0.000398351	0.00175585
612	Rgs8	3.55453	1.6309	0.000402683	0.00177276
613	Il17rb	3.54256	3.07086	0.000422355	0.00185183
614	Mfsd2a	3.53664	2.05414	0.000431515	0.00188668
615	Per2	3.52536	1.59058	0.000449106	0.00195403
616	Dysf	3.50687	1.65124	0.000481147	0.00208229
617	Nkx2.2	3.49261	2.96114	0.000508366	0.00218633
618	Trpm3	3.47985	1.74217	0.000531682	0.00227565
619	Pde9a	3.47254	1.26074	0.000544892	0.00232718
620	Tbc1d2b	3.4632	1.46287	0.00056434	0.00240392
621	Aqp11	3.45951	1.25936	0.000571881	0.00243084
622	Lrrc8c	3.45686	1.08831	0.000576664	0.00244888
623	Fam46a	3.45624	1.03168	0.000578203	0.00245362
624	Gm17322	3.45376	2.10309	0.000585494	0.00247985
625	Crip3	3.45114	1.71999	0.000589901	0.00249734
626	Scn9a	3.43285	2.31538	0.000631776	0.00265887
627	Gm11266	3.40281	1.9323	0.000703252	0.00292866
628	Ngef	3.39243	2.50842	0.000731406	0.00303121
629	Slc30a1	3.36887	1.14143	0.000793199	0.00326672
630	Sgms2	3.35368	1.14351	0.000836783	0.00342648
631	Tmem213	3.35297	1.22409	0.000839821	0.00343656
632	Aifm2	3.34868	1.14359	0.000851989	0.00348157
633	Tmem25	3.34716	1.57246	0.000857365	0.00350274
634	Atp8b1	3.33746	1.02287	0.000886019	0.00360744
635	Rassf8	3.32858	1.13985	0.000915257	0.00371295
636	Orai1	3.32074	1.2871	0.000941329	0.00381007
637	Tmem238	3.32011	1.40827	0.000943947	0.00381894
638	Dtx4	3.31524	1.33261	0.00096009	0.00387635
639	Mansc1	3.31476	1.20662	0.000961392	0.00387986
640	Fam120aos	3.3092	1.32862	0.000980302	0.00394473
641	Slc26a10	3.30045	1.17738	0.0010113	0.00405655
642	Gm29508	3.29918	2.38512	0.0010181	0.00407834
643	X1110006O24Rik	3.29545	1.35276	0.00102987	0.00412178
644	Il4ra	3.28329	1.46046	0.001074	0.00427637
645	Rai2	3.28104	1.70526	0.00108309	0.00431065
646	Rbl2	3.2679	1.42311	0.00113309	0.00449464
647	Slc6a11	3.26631	4.11858	0.00114335	0.00452933
648	Tnik	3.26	1.53462	0.00116543	0.00460555
649	Gm15631	3.25409	2.75465	0.00119195	0.00469892
650	Tfeb	3.23413	1.063	0.00127367	0.00499248
651	Gabra5	3.22691	1.9669	0.001308	0.00510465
652	Tg	3.21826	3.18163	0.00134971	0.00523316
653	Gm43703	3.21808	2.45485	0.00134884	0.00523091
654	Ssfa2	3.20924	1.01192	0.0013872	0.00536689
655	Duox2	3.20875	4.74711	0.00139518	0.00539544
656	Crygn	3.19928	1.52829	0.00143643	0.00553937
657	Car5b	3.19872	3.00323	0.0014425	0.00555796
658	Rab17	3.1908	1.34546	0.00147798	0.00568489
659	Snx31	3.18228	3.11291	0.00152577	0.00584851
660	Gm13111	3.17786	2.75312	0.00154875	0.00592775
661	Cacnb4	3.16353	1.93193	0.00162323	0.00618108
662	Phactr1	3.15745	1.66029	0.00165698	0.00630052
663	Corin	3.15539	1.32978	0.00166655	0.00632983
664	Paqr5	3.154	1.78857	0.00167572	0.00636199
665	Syt9	3.15284	1.72453	0.00168316	0.00638616
666	A430105I19Rik	3.15206	2.59477	0.00168881	0.00640621
667	Gm15860	3.14967	1.38229	0.00170022	0.00644405
668	Serpinb11	3.13131	3.41436	0.00181344	0.00681681
669	Nr1h3	3.12295	1.55298	0.00186056	0.00697544
670	Klf9	3.11387	1.6738	0.00191846	0.00717088
671	Fam65c	3.11158	2.53002	0.00193545	0.00722381
672	Tfcp2l1	3.10903	1.41229	0.00194725	0.00725662
673	Plekhb1	3.10864	1.12917	0.00194978	0.00726363
674	Ikzf3	3.10615	1.79858	0.00196859	0.00732761
675	Fbp1	3.10172	3.63644	0.00200207	0.00743674
676	Sftpb	3.09305	2.36646	0.00205765	0.00761943
677	Lonrf3	3.08777	3.03106	0.00209635	0.00774349
678	Atp10b	3.06846	2.14482	0.00223193	0.0081851
679	Gm43342	3.05779	6.25594	0.00231693	0.00846557
680	Pde1c	3.05322	1.06801	0.00234232	0.00853568
681	Th	3.04265	1.46078	0.00242826	0.00880344
682	Col8a1	3.03519	1.85824	0.00249042	0.00900015
683	Snx22	3.03147	1.31185	0.00251655	0.00908356
684	Chst7	3.03008	1.56169	0.00253063	0.00912149
685	Cdyl2	3.01024	1.12192	0.00269723	0.00964526
686	Lcn8	3.00999	3.25141	0.00270703	0.00967732
687	Wfdc1	2.99999	2.646	0.00279503	0.00995607
688	Lrrc9	2.9999	1.9042	0.00279305	0.00995101
689	Slc6a1	2.99932	2.01786	0.00279839	0.00996607

## Sheet: cluster_5_top_genes_logfc_1.0_p
Unnamed: 0	names	scores	logfoldchanges	pvals	pvals_adj
0	Ngfrap1	36.5483	1.33733	6.16685e-180	1.10251e-176
1	Mest	36.5079	1.76645	8.27816e-181	1.64441e-177
2	Mif	34.6696	1.10209	1.10977e-175	1.80368e-172
3	Nkx2.6	34.0351	2.9982	1.21187e-149	1.1403e-146
4	Ccnd2	30.9583	1.61388	2.44899e-145	2.08491e-142
5	Ldha	28.4621	1.35303	6.89137e-128	4.40014e-125
6	Bex1	27.4881	1.17282	2.39556e-123	1.38154e-120
7	Hmgb2	27.2855	1.27726	7.65042e-126	4.55914e-123
8	Npm3	27.2625	1.40507	1.50452e-117	7.68511e-115
9	Emb	26.5968	1.57855	2.10826e-113	9.66447e-111
10	Phgdh	24.5947	1.15661	6.91126e-103	2.57416e-100
11	Id1	23.739	1.10048	1.09171e-97	3.827e-95
12	Crabp2	23.4327	1.05687	3.32439e-97	1.12139e-94
13	X2810417H13Rik	23.035	1.49919	6.41252e-93	1.97661e-90
14	Gpx3	22.9555	1.41877	6.60162e-91	1.96706e-88
15	Eno1	22.7959	1.42818	9.36504e-89	2.65759e-86
16	H2afx	20.9241	1.00644	5.39513e-81	1.41844e-78
17	Slc2a3	20.8178	1.54163	1.17734e-76	2.9234e-74
18	Tubb4b	20.3546	1.18112	2.67476e-75	6.55059e-73
19	Ppa1	20.1907	1.08625	2.29051e-74	5.45997e-72
20	Slc9a3r1	20.0134	1.06044	4.75772e-73	1.09049e-70
21	Prtg	19.9286	1.57717	4.57382e-71	9.97203e-69
22	Rrm2	18.4103	1.35549	3.42506e-63	5.94498e-61
23	Arid3b	18.3447	1.48527	3.55503e-62	5.77789e-60
24	Fn1	18.2464	1.34254	1.09232e-61	1.74362e-59
25	Limch1	17.3951	1.48967	6.02581e-57	8.03952e-55
26	Sdf2l1	17.3058	1.28204	1.01246e-56	1.3408e-54
27	Lin28a	16.9909	1.66674	1.33274e-54	1.63197e-52
28	Spc24	16.9662	1.13606	2.01058e-55	2.5493e-53
29	Lyar	16.8475	1.00103	8.45693e-55	1.04271e-52
30	Loxl2	15.8124	1.42943	1.23835e-48	1.24377e-46
31	Cdca3	15.6002	1.21881	7.36853e-48	7.12079e-46
32	Birc5	15.4209	1.01472	1.47203e-47	1.39528e-45
33	Ifitm3	15.4087	1.83306	4.0479e-46	3.5826e-44
34	Slc16a1	15.2714	1.22204	4.91238e-46	4.30507e-44
35	Tmem54	14.6701	1.52995	1.02618e-42	8.26398e-41
36	X2610318N02Rik	14.4916	1.26511	5.00491e-42	3.97679e-40
37	Dusp9	14.4703	1.23484	5.6226e-42	4.44782e-40
38	Cdca8	14.4294	1.08207	4.62862e-42	3.69422e-40
39	Fen1	14.2326	1.04155	6.50657e-41	5.05759e-39
40	Pde11a	14.1567	2.75827	8.36923e-40	6.18286e-38
41	Pyy	13.7447	2.93357	7.19578e-38	4.87296e-36
42	Cyp26b1	13.6606	2.87227	1.79592e-37	1.19358e-35
43	Rad51	13.4078	1.10109	6.4172e-37	4.2179e-35
44	Bcat1	13.3042	2.03158	5.48153e-36	3.41459e-34
45	Dnajc3	13.1361	1.15819	1.65946e-35	1.02223e-33
46	Nkx2.5	12.9534	1.51578	1.53519e-34	9.08813e-33
47	Uhrf1	12.6312	1.04538	2.7098e-33	1.51393e-31
48	Dab2	12.623	1.28552	3.71474e-33	2.06891e-31
49	Edn1	12.5643	1.51714	8.64229e-33	4.75406e-31
50	Ccnb2	12.4662	1.08935	1.3317e-32	7.23654e-31
51	Pax1	12.0778	2.0063	1.61284e-30	7.73039e-29
52	Mmd	11.8571	1.03561	8.85534e-30	4.09085e-28
53	Dusp6	11.7886	1.27383	1.97326e-29	8.99948e-28
54	Ddah1	11.741	1.31565	3.31819e-29	1.50565e-27
55	Car4	11.1224	1.76422	1.56279e-26	6.37888e-25
56	Hist1h1b	10.9902	1.42346	5.16061e-26	2.01885e-24
57	Gjb3	10.6819	2.0245	1.11601e-24	4.03072e-23
58	Spin2c	10.5782	1.28085	2.24121e-24	7.90302e-23
59	B4galt6	10.5155	1.39063	4.0871e-24	1.42993e-22
60	Abcg2	10.4063	1.14976	1.06896e-23	3.64712e-22
61	Frzb	10.0789	1.899	2.49401e-22	7.71416e-21
62	Kazald1	9.81461	2.00496	2.59578e-21	7.48507e-20
63	Homer2	9.75803	1.21835	3.4178e-21	9.77656e-20
64	Wfikkn1	9.69744	1.82862	6.63163e-21	1.84962e-19
65	Usp53	9.64239	1.21194	9.69317e-21	2.66607e-19
66	Stard8	9.59295	2.02961	1.71991e-20	4.68015e-19
67	Arhgap29	9.44446	1.16727	4.91053e-20	1.28725e-18
68	X2010300C02Rik	9.39728	1.3979	7.8227e-20	2.02394e-18
69	Podxl	9.33279	1.13207	1.27342e-19	3.23843e-18
70	Spred1	9.31217	1.19677	1.55931e-19	3.92087e-18
71	Mthfd2	9.04166	1.01306	1.39692e-18	3.30346e-17
72	AI646519	8.7653	1.47759	1.4573e-17	3.21649e-16
73	Aadat	8.7032	2.22411	2.61339e-17	5.65644e-16
74	Agps	8.65825	1.30242	3.38055e-17	7.25539e-16
75	Mybl2	8.568	1.29259	6.83223e-17	1.43871e-15
76	Prr5	8.48645	1.07429	1.23065e-16	2.52602e-15
77	Cd36	8.44253	2.04718	1.98344e-16	4.00225e-15
78	Fgf8	8.38427	1.25401	2.76177e-16	5.51675e-15
79	Nkx3.1	8.34645	1.86488	4.00953e-16	7.86854e-15
80	Nsg2	8.18876	1.53662	1.31233e-15	2.49329e-14
81	Fzd4	8.17734	1.2034	1.35028e-15	2.56267e-14
82	Tdrd12	8.10681	2.26918	2.60222e-15	4.81599e-14
83	Cdc6	8.02056	1.11496	4.41373e-15	8.0849e-14
84	Gfra2	7.93108	1.85202	9.23148e-15	1.64875e-13
85	Ddc	7.83313	1.23156	1.79391e-14	3.15664e-13
86	Eno1b	7.82589	1.03824	1.8383e-14	3.2284e-13
87	Ifitm1	7.66964	1.29387	5.85066e-14	9.79383e-13
88	Car2	7.61053	1.30702	8.95198e-14	1.47642e-12
89	Msx2	7.60753	1.12483	8.79928e-14	1.45257e-12
90	Hebp1	7.5407	1.23431	1.46614e-13	2.36353e-12
91	Etv5	7.51671	1.09063	1.70771e-13	2.74061e-12
92	Hist1h2ap	7.47889	1.86853	2.39844e-13	3.80473e-12
93	Trim71	7.4356	1.16618	3.04921e-13	4.81146e-12
94	Fndc3c1	7.31505	1.14578	7.03098e-13	1.07712e-11
95	Palmd	7.27907	2.21031	9.71643e-13	1.47212e-11
96	Mme	7.2291	1.36678	1.29074e-12	1.93103e-11
97	Hmga1	7.21716	1.30757	1.40713e-12	2.09813e-11
98	Traip	7.09427	1.07425	3.17123e-12	4.63196e-11
99	Lrrn4	7.02685	1.60357	5.16607e-12	7.35343e-11
100	Mcm10	6.87499	1.06947	1.36808e-11	1.87279e-10
101	Ror2	6.86998	1.34785	1.44881e-11	1.97874e-10
102	Fkbp11	6.84937	1.03598	1.61439e-11	2.18818e-10
103	Gfpt2	6.78663	1.1878	2.44365e-11	3.26515e-10
104	Prrx2	6.75129	1.36873	3.11796e-11	4.10781e-10
105	Tnnt3	6.74979	1.98353	3.25988e-11	4.28215e-10
106	Cxcr4	6.69244	1.45354	4.6004e-11	5.9255e-10
107	Daam2	6.67493	1.59594	5.14513e-11	6.58444e-10
108	Fam13c	6.63036	1.25317	6.79572e-11	8.61049e-10
109	Ldoc1	6.52961	1.02522	1.2486e-10	1.53419e-09
110	Ano1	6.51255	1.61054	1.44369e-10	1.757e-09
111	Gm16152	6.49343	1.17134	1.60601e-10	1.94395e-09
112	Derl3	6.33305	1.3533	4.35068e-10	5.0639e-09
113	Jag1	6.32462	1.68386	4.66194e-10	5.40507e-09
114	Plaur	6.19983	1.70899	9.88496e-10	1.11287e-08
115	Ripk2	6.19897	1.12182	9.70838e-10	1.09437e-08
116	Lin28b	6.16919	1.17692	1.16377e-09	1.29309e-08
117	Proser2	6.07372	1.26777	2.07317e-09	2.23952e-08
118	Sfrp1	6.06279	1.24497	2.20403e-09	2.37514e-08
119	Tcf21	5.96708	2.85412	4.00742e-09	4.21192e-08
120	Mylk3	5.95769	1.14737	4.04499e-09	4.24891e-08
121	Tnfrsf19	5.89826	1.62889	5.85797e-09	6.02929e-08
122	Tead4	5.87036	1.34417	6.74611e-09	6.89183e-08
123	Pcgf5	5.86691	1.07248	6.86194e-09	7.00616e-08
124	Kdelr3	5.78771	1.14134	1.07265e-08	1.06243e-07
125	Has2	5.7361	1.14644	1.44447e-08	1.4127e-07
126	Etv4	5.68178	1.10011	1.96e-08	1.89205e-07
127	Cyp1b1	5.61117	1.17988	2.91443e-08	2.76415e-07
128	Mfap3l	5.58656	1.53568	3.34875e-08	3.15432e-07
129	Hist1h1d	5.57286	1.35446	3.61882e-08	3.39642e-07
130	Msx1	5.54976	1.18554	4.0568e-08	3.76962e-07
131	Prex2	5.35376	1.05345	1.16884e-07	1.02233e-06
132	Aff3	5.34623	1.05119	1.21381e-07	1.05959e-06
133	Plac8	5.33141	1.25143	1.31645e-07	1.14361e-06
134	Zbtb16	5.33005	1.14702	1.32064e-07	1.14669e-06
135	Fbln7	5.2858	1.14654	1.67308e-07	1.43116e-06
136	Pkdcc	5.22115	1.24473	2.34918e-07	1.97734e-06
137	Gm5160	5.21239	1.19953	2.46032e-07	2.06312e-06
138	Dnah7a	5.16198	1.66967	3.22306e-07	2.65294e-06
139	Foxi2	5.11677	1.46015	4.0243e-07	3.27476e-06
140	Crb2	4.8853	1.47577	1.29125e-06	9.77347e-06
141	Adrb2	4.85458	1.93619	1.51053e-06	1.12757e-05
142	Gm3289	4.67048	1.47574	3.63021e-06	2.5612e-05
143	Dkk1	4.6126	1.09693	4.73999e-06	3.26054e-05
144	Fhdc1	4.52734	1.01627	7.01539e-06	4.69039e-05
145	Rbm24	4.45739	1.07147	9.6308e-06	6.30694e-05
146	Ngf	4.4465	1.96507	1.02547e-05	6.69346e-05
147	Rpp25	4.44021	1.70356	1.05294e-05	6.85272e-05
148	Epha2	4.36239	1.16645	1.48379e-05	9.4068e-05
149	Cxcl14	4.31401	2.07011	1.85446e-05	0.000115479
150	Gm10146	4.25534	1.01573	2.37008e-05	0.000144962
151	Gata5	4.19622	1.06164	3.06375e-05	0.000183313
152	Fut4	4.16068	1.02031	3.56289e-05	0.000210709
153	Ada	4.15504	1.33358	3.66654e-05	0.000216267
154	Gramd1b	4.15062	1.39436	3.73087e-05	0.000219771
155	Agtr1a	4.11257	1.1916	4.38242e-05	0.00025405
156	Hist1h1a	4.10575	1.10076	4.51513e-05	0.00026056
157	Adamtsl2	4.06059	2.35379	5.48464e-05	0.000310495
158	Hist1h2bj	4.0269	1.13686	6.28153e-05	0.000351932
159	Cdh6	4.01483	1.71153	6.61713e-05	0.000368539
160	Rab37	4.00282	1.01048	6.91672e-05	0.000383552
161	BC025446	3.98341	2.41161	7.57162e-05	0.000415869
162	X1700024P16Rik	3.94865	1.50801	8.68736e-05	0.000471931
163	Asah2	3.94632	1.47879	8.77339e-05	0.000476171
164	Hes5	3.90708	2.49979	0.00010324	0.000550632
165	Tlx1	3.90391	1.84514	0.000104272	0.000555143
166	Hmha1	3.84701	1.0243	0.000130242	0.000677868
167	Vgll2	3.83926	1.57945	0.000135176	0.000700453
168	Alpk3	3.80415	1.28036	0.000154936	0.000791544
169	Exoc3l4	3.77349	1.85473	0.000175609	0.000884937
170	Mogat2	3.75133	1.10258	0.000190558	0.000951352
171	Sh3rf2	3.73205	1.30374	0.000205651	0.00101958
172	Dlx3	3.69687	1.21393	0.000235678	0.00115027
173	Irf5	3.69362	1.11385	0.000238322	0.00116223
174	Card10	3.67651	1.34337	0.00025502	0.00123423
175	Tchh	3.66936	1.49331	0.000262105	0.0012668
176	Slco4a1	3.65549	1.95577	0.000277207	0.00133367
177	Tspan2	3.62984	1.20429	0.000304637	0.00145235
178	A930017K11Rik	3.62265	1.3112	0.000313014	0.00148555
179	Platr22	3.62061	1.80696	0.00031616	0.00149889
180	Zmynd12	3.59224	1.54791	0.000351904	0.00165176
181	Hand2	3.58614	3.11403	0.00036174	0.00169165
182	Fcgr3	3.57555	1.75485	0.00037475	0.00174746
183	Tnfaip2	3.56709	1.75662	0.000387057	0.00179799
184	Klk14	3.5307	1.35564	0.000442183	0.00202597
185	Tmem28	3.51943	2.51415	0.000463284	0.00211614
186	Atf7ip2	3.50984	1.34237	0.000477912	0.00217518
187	Gm7879	3.5011	1.0969	0.000492841	0.0022363
188	Gstp1	3.36205	1.16516	0.000815717	0.00349721
189	Hsd17b14	3.35413	1.15005	0.000840016	0.00358848
190	Slc35f3	3.34799	1.86056	0.000860171	0.00366845
191	AI464131	3.32172	1.07109	0.000941361	0.00397676
192	Tmem121	3.30149	1.04928	0.00101101	0.00424018
193	Gucy1a3	3.30107	1.31089	0.00101259	0.00424455
194	Smagp	3.29336	1.03305	0.0010396	0.00434354
195	Wnt6	3.26501	1.24495	0.00114958	0.0047388
196	Matn3	3.25376	1.63148	0.00119626	0.00491018
197	Nid2	3.2312	1.03932	0.00129068	0.0052586
198	Calcr	3.22134	1.54516	0.00133727	0.00542249
199	Igf2os	3.21752	1.00681	0.00135263	0.00547458
200	Ret	3.1637	1.02709	0.00162401	0.0064025
201	E2f1	3.14943	1.00943	0.00170548	0.00668214
202	Svep1	3.14879	2.41244	0.00171594	0.00671754
203	Nrarp	3.13347	1.35996	0.00180131	0.00700844
204	Oprk1	3.09504	1.97586	0.00205211	0.00785602
205	Spx	3.08437	1.31116	0.00212163	0.00808581
206	Tfap2c	3.08123	1.4105	0.00214529	0.00816728

## Sheet: cluster_8_top_genes_logfc_1.0_p
Unnamed: 0	names	scores	logfoldchanges	pvals	pvals_adj
0	Actb	21.4967	1.70073	1.14973e-66	1.20911e-63
1	Hoxb1	18.3995	2.26688	4.16007e-54	2.32418e-51
2	Aldh1a1	17.8084	3.34419	4.42966e-51	2.14036e-48
3	Cbx3	17.1649	1.46552	5.64787e-49	2.58904e-46
4	Ybx1	17.0065	1.34752	9.47545e-49	4.23505e-46
5	Cpm	16.0312	2.30134	4.62244e-44	1.6528e-41
6	Arg1	15.7075	1.93988	3.91534e-43	1.24997e-40
7	Snrpg	15.6183	1.17752	6.36811e-43	1.92965e-40
8	Pax9	15.4916	1.56108	2.516e-42	7.37393e-40
9	Ripply3	15.0933	1.95932	1.93357e-40	5.31822e-38
10	Gnb1	14.938	1.56098	9.81117e-40	2.47048e-37
11	Polr2m	14.7717	1.54435	3.74305e-39	8.92243e-37
12	Hoxc5	14.6432	2.42628	2.18875e-38	4.95322e-36
13	Eif3f	14.6012	1.44597	1.16492e-38	2.67007e-36
14	Igfbp2	14.2788	1.97418	4.89413e-37	1.02938e-34
15	Hoxb5	13.9265	2.53109	1.8687e-35	3.4442e-33
16	Hoxc4	13.7822	1.91614	4.13729e-35	7.47136e-33
17	Hoxb6	13.7199	2.93557	1.33255e-34	2.31295e-32
18	Cadm1	13.5838	1.18717	1.29347e-34	2.26713e-32
19	Rpgrip1	13.4478	2.42923	1.51172e-33	2.50246e-31
20	Paip1	13.0532	2.31095	4.81453e-32	7.11357e-30
21	Stk26	13.0101	2.08751	5.95368e-32	8.65365e-30
22	Crabp1	12.4417	1.64249	5.71513e-30	7.40399e-28
23	Hotairm1	12.2977	1.80413	2.72476e-29	3.47952e-27
24	Supt16	12.1779	1.38878	7.49331e-29	9.36821e-27
25	Vapa	12.0833	1.31134	1.42251e-28	1.75391e-26
26	Slc24a5	11.9158	2.15308	9.59121e-28	1.15082e-25
27	Ppp1cc	11.9021	1.24465	6.3755e-28	7.75382e-26
28	Tubb2b	11.8154	1.08359	1.18443e-27	1.40234e-25
29	Espn	11.7679	1.84768	2.87795e-27	3.36287e-25
30	Myef2	11.5068	1.55627	2.64368e-26	2.93563e-24
31	X1110008F13Rik	11.0947	1.38381	7.12434e-25	7.19599e-23
32	Btg1	11.0837	1.47389	7.87624e-25	7.7891e-23
33	Hoxb4	10.9465	2.04002	3.11801e-24	2.99698e-22
34	Glrx5	10.8995	1.60067	3.91455e-24	3.74248e-22
35	Basp1	10.5093	1.17625	8.95045e-23	7.92159e-21
36	Hoxa5	10.4532	2.41313	1.87892e-22	1.64663e-20
37	Kdm6b	10.4111	1.53918	2.35001e-22	2.01988e-20
38	Gsk3b	10.401	1.05886	2.10553e-22	1.81849e-20
39	Elavl1	10.3986	1.11926	2.08045e-22	1.80555e-20
40	Dpysl2	10.3538	1.12757	3.15129e-22	2.60827e-20
41	Efna5	10.3448	1.3181	3.63632e-22	2.99586e-20
42	Hoxb2	10.112	1.0003	2.05581e-21	1.6335e-19
43	Meox1	9.99748	1.64015	5.89643e-21	4.54381e-19
44	Dcun1d5	9.88297	1.11987	1.34326e-20	1.01328e-18
45	Gatad1	9.86881	1.86188	1.84344e-20	1.36751e-18
46	Smoc2	9.85218	1.2917	1.57089e-20	1.17507e-18
47	Cdh2	9.72716	2.10873	5.6822e-20	4.0312e-18
48	Rab5a	9.64269	1.31423	9.33172e-20	6.51689e-18
49	Wtap	9.50423	1.12669	2.73058e-19	1.78818e-17
50	Fam43b	9.37388	2.71332	8.97604e-19	5.55272e-17
51	Igfbp4	9.36011	1.05766	7.71522e-19	4.78933e-17
52	Bri3	9.28264	1.22836	1.39606e-18	8.51832e-17
53	Fam3c	8.96107	1.10957	1.66426e-17	9.47568e-16
54	Rnf10	8.94089	1.20024	1.95417e-17	1.10559e-15
55	Abhd11os	8.91936	1.47901	2.3577e-17	1.3255e-15
56	Marf1	8.8277	2.11812	5.10701e-17	2.80933e-15
57	Rrs1	8.70847	1.34052	1.08993e-16	5.81663e-15
58	Alkbh5	8.70806	1.83188	1.19821e-16	6.33774e-15
59	Hs2st1	8.7005	1.08485	1.11405e-16	5.92767e-15
60	Yme1l1	8.69602	1.11555	1.18748e-16	6.29965e-15
61	Pdcd4	8.66567	1.13011	1.45491e-16	7.6728e-15
62	Acvr2a	8.58371	1.50722	2.79904e-16	1.44211e-14
63	Ctnnbip1	8.51907	1.53136	4.44776e-16	2.24624e-14
64	Cldn11	8.38578	1.62224	1.12763e-15	5.44858e-14
65	Hsf2	8.3522	2.0229	1.56753e-15	7.47315e-14
66	Nt5dc2	8.3429	1.00168	1.43473e-15	6.89521e-14
67	Spry2	8.20566	2.05714	4.39188e-15	1.97779e-13
68	Slit2	8.18112	1.03866	4.46805e-15	2.002e-13
69	Notch2	8.15931	2.19179	6.09032e-15	2.70181e-13
70	Pdlim3	7.98442	1.50306	1.90581e-14	8.01697e-13
71	Srsf9	7.93478	1.16407	2.6006e-14	1.07874e-12
72	Cdc14b	7.8212	1.36044	5.86443e-14	2.35077e-12
73	Aldh1a7	7.80434	1.8933	6.77625e-14	2.69213e-12
74	Zfp771	7.78977	1.77486	7.35797e-14	2.90388e-12
75	BC048679	7.75732	2.49643	9.61329e-14	3.75254e-12
76	Epb41	7.74955	1.12191	9.29273e-14	3.64332e-12
77	Rab24	7.74409	1.54211	9.92093e-14	3.85579e-12
78	Klhdc2	7.73279	1.00197	1.01976e-13	3.95472e-12
79	Tshz1	7.66865	1.15341	1.58399e-13	6.01242e-12
80	Cldn9	7.6506	1.07338	1.75902e-13	6.62057e-12
81	Sox17	7.56234	4.00956	3.64951e-13	1.32145e-11
82	Hmcn1	7.50212	1.12789	4.73946e-13	1.68789e-11
83	Slc39a1	7.48058	1.72921	5.83783e-13	2.05047e-11
84	Prdm1	7.46808	1.44237	6.21171e-13	2.16477e-11
85	Mllt3	7.46727	1.16097	6.13373e-13	2.14177e-11
86	Kmt2d	7.40176	1.69504	9.85202e-13	3.36135e-11
87	Gm15050	7.38457	1.32817	1.05649e-12	3.58405e-11
88	Pim1	7.29755	1.25811	1.87694e-12	6.16838e-11
89	Halr1	7.289	1.86535	2.05071e-12	6.69024e-11
90	Mthfd2l	7.25822	1.49798	2.45813e-12	7.9469e-11
91	Flrt1	7.14032	1.67238	5.25176e-12	1.62723e-10
92	Lrrc8a	7.13258	1.48732	5.50271e-12	1.69616e-10
93	Slco5a1	7.01371	1.95972	1.18979e-11	3.53926e-10
94	Cbfb	6.96312	1.05365	1.55701e-11	4.59343e-10
95	Fgf9	6.88674	1.84714	2.62594e-11	7.46369e-10
96	Fgf8	6.84128	1.42241	3.36214e-11	9.36268e-10
97	Etv1	6.80915	1.82108	4.19504e-11	1.14677e-09
98	Irx2	6.73914	1.71728	6.45601e-11	1.72269e-09
99	Nrtn	6.73392	2.23632	6.76864e-11	1.80074e-09
100	Khsrp	6.71944	1.44046	7.27905e-11	1.91657e-09
101	Mcmbp	6.70411	1.22259	7.87368e-11	2.06401e-09
102	Amt	6.63107	1.63859	1.23741e-10	3.18308e-09
103	March5	6.60268	1.1486	1.43217e-10	3.62667e-09
104	Pfas	6.58504	1.31443	1.62066e-10	4.0924e-09
105	Galnt3	6.57584	1.18314	1.6893e-10	4.2358e-09
106	Tmf1	6.47465	1.17418	3.105e-10	7.38182e-09
107	X4631405K08Rik	6.36633	1.91029	6.03073e-10	1.37698e-08
108	Prr15	6.34982	2.44833	6.75023e-10	1.5276e-08
109	Igf1	6.3454	1.13801	6.58113e-10	1.49691e-08
110	Wnt5a	6.3227	1.13479	7.54769e-10	1.69095e-08
111	Irx3	6.31046	1.86807	8.335e-10	1.85504e-08
112	Cntfr	6.27466	1.50349	1.01366e-09	2.22086e-08
113	Gmcl1	6.19807	1.09664	1.55067e-09	3.31613e-08
114	Micu3	6.15587	2.14793	2.04365e-09	4.27325e-08
115	Prkcb	6.13878	1.75507	2.23052e-09	4.6477e-08
116	Caap1	6.09837	1.25737	2.74502e-09	5.64407e-08
117	Hoxb3	6.01034	1.30935	4.53031e-09	9.04949e-08
118	Klf3	6.00694	1.14085	4.59363e-09	9.15552e-08
119	Col26a1	5.97662	1.32521	5.46879e-09	1.07796e-07
120	Pink1	5.95744	1.23124	6.0676e-09	1.18944e-07
121	Znrf3	5.90113	1.5538	8.42533e-09	1.60413e-07
122	Efna3	5.89122	1.82528	8.94534e-09	1.69772e-07
123	Fam69b	5.86747	1.21067	9.99969e-09	1.88979e-07
124	Lrrn1	5.8265	2.00182	1.27547e-08	2.37283e-07
125	Zscan26	5.81684	1.44093	1.33584e-08	2.46716e-07
126	Skap1	5.75723	1.30232	1.83083e-08	3.31291e-07
127	Adh1	5.75014	2.48163	1.95015e-08	3.51106e-07
128	Gm266	5.74342	1.44906	1.97919e-08	3.55975e-07
129	Wasf1	5.70537	1.04599	2.4107e-08	4.27989e-07
130	Hes1	5.69464	1.11851	2.56027e-08	4.51405e-07
131	Rrn3	5.69061	1.11042	2.62063e-08	4.60684e-07
132	Hoxa3	5.64529	1.38839	3.35574e-08	5.75758e-07
133	Dctn4	5.6282	1.06618	3.65615e-08	6.2252e-07
134	Abhd2	5.61966	2.05467	3.91274e-08	6.63681e-07
135	Hist1h2bc	5.51707	1.04616	6.53442e-08	1.07078e-06
136	Hyou1	5.44356	1.49767	9.80271e-08	1.55366e-06
137	Pcsk2	5.4386	2.40494	1.01156e-07	1.599e-06
138	Tcea3	5.43856	1.28211	9.94819e-08	1.57393e-06
139	Dusp10	5.39626	1.69853	1.24467e-07	1.92994e-06
140	Dcn	5.34735	1.4991	1.59025e-07	2.42581e-06
141	Ppfia3	5.314	1.14955	1.88051e-07	2.83951e-06
142	Homer1	5.30787	1.43341	1.95541e-07	2.94019e-06
143	Il1rn	5.30759	2.67362	1.98805e-07	2.98424e-06
144	Kdm7a	5.2871	1.01468	2.14834e-07	3.21137e-06
145	Dpysl4	5.25831	1.33718	2.50172e-07	3.6872e-06
146	Fn3krp	5.25018	2.82425	2.6546e-07	3.89966e-06
147	Six1	5.22605	1.01927	2.92399e-07	4.26387e-06
148	Fam49b	5.22388	1.04734	2.96246e-07	4.31645e-06
149	Hmga1.rs1	5.21897	1.44479	3.05836e-07	4.44531e-06
150	Tob1	5.16709	1.39132	3.95433e-07	5.6331e-06
151	Phtf1	5.14501	1.17425	4.40175e-07	6.20131e-06
152	Lgr4	5.14356	1.17035	4.45711e-07	6.27435e-06
153	Cda	5.14062	1.02395	4.46824e-07	6.28507e-06
154	Hoxaas3	5.13106	1.94436	4.77364e-07	6.67265e-06
155	Cnot11	5.09778	1.00312	5.53723e-07	7.65028e-06
156	Insig1	5.072	1.21092	6.32922e-07	8.6311e-06
157	Gcnt2	5.0339	1.82016	7.68222e-07	1.03033e-05
158	Zfp691	5.02399	2.14226	8.0798e-07	1.07799e-05
159	Gdf11	5.02113	1.3652	8.13451e-07	1.08448e-05
160	Gria2	5.00885	2.87319	8.74241e-07	1.1569e-05
161	Gbx2	5.00559	1.48997	8.77942e-07	1.16094e-05
162	Ly6h	4.98702	1.62861	9.62535e-07	1.26252e-05
163	Smarcd2	4.98408	1.05048	9.65713e-07	1.26576e-05
164	Mxra7	4.9687	1.73263	1.05076e-06	1.3722e-05
165	Spg7	4.95917	1.10377	1.09043e-06	1.41573e-05
166	Rbm15	4.95906	1.1306	1.09611e-06	1.42208e-05
167	Clrn1	4.93779	1.91295	1.22201e-06	1.56965e-05
168	Mcat	4.89218	1.20979	1.50633e-06	1.90051e-05
169	Ppp1r16b	4.88319	1.58984	1.58716e-06	1.99265e-05
170	Adamts9	4.87086	1.46116	1.67185e-06	2.08143e-05
171	X2700033N17Rik	4.8492	1.19855	1.851e-06	2.28695e-05
172	Cldn10	4.83265	1.62184	2.00647e-06	2.44858e-05
173	Sbspon	4.82935	1.55932	2.03645e-06	2.47671e-05
174	Bloc1s4	4.76682	1.39156	2.72308e-06	3.22619e-05
175	Sytl2	4.7441	1.60297	3.04219e-06	3.55147e-05
176	Sstr2	4.68307	1.01334	3.97719e-06	4.52317e-05
177	Bcl11a	4.6821	1.14771	4.02326e-06	4.56975e-05
178	Etaa1	4.6723	1.01276	4.2014e-06	4.75698e-05
179	Ric1	4.64133	1.82382	4.8914e-06	5.45189e-05
180	Ncoa3	4.63859	1.23759	4.92679e-06	5.4845e-05
181	Dfna5	4.59625	1.00193	5.95997e-06	6.52894e-05
182	Chic2	4.57128	1.1109	6.67396e-06	7.20949e-05
183	Ltbp4	4.55625	1.48974	7.16097e-06	7.69374e-05
184	Hspa2	4.5105	1.51026	8.81357e-06	9.21995e-05
185	Mn1	4.50009	1.09287	9.18865e-06	9.58429e-05
186	Rfxap	4.49065	1.09749	9.56429e-06	9.93552e-05
187	Trp53rka	4.47917	1.05219	1.00637e-05	0.0001037
188	Fgf20	4.4725	2.00891	1.04504e-05	0.000107375
189	Fabp3	4.43497	1.75843	1.23006e-05	0.000124173
190	Hoxa4	4.39005	1.88308	1.50112e-05	0.000148681
191	E130012A19Rik	4.35188	1.26391	1.76184e-05	0.000170076
192	Prdm4	4.33987	1.06385	1.85048e-05	0.000177865
193	Tbx1	4.33815	2.49278	1.88506e-05	0.0001808
194	Fat3	4.33306	1.52239	1.917e-05	0.000183469
195	Tnnt1	4.2972	1.07675	2.2251e-05	0.00020904
196	Irx1	4.29298	1.22212	2.27137e-05	0.000212605
197	Pik3c2b	4.28599	2.05849	2.35512e-05	0.00021941
198	Hoxb8	4.28233	2.67627	2.39752e-05	0.00022278
199	Taf10	4.27623	1.68899	2.44961e-05	0.000227148
200	Upk1a	4.27495	1.74299	2.46197e-05	0.000228057
201	X4933415A04Rik	4.24889	1.51343	2.74605e-05	0.000251505
202	Pcsk2os1	4.23071	2.23262	2.98195e-05	0.000270891
203	Proser2	4.19747	1.24074	3.40921e-05	0.000304597
204	Hoxb5os	4.19234	1.19844	3.47344e-05	0.000309871
205	Zadh2	4.18372	1.12713	3.60538e-05	0.000320296
206	Peg12	4.1834	1.22656	3.61438e-05	0.000320843
207	Habp4	4.17271	1.32347	3.78429e-05	0.000334266
208	Mex3b	4.17161	1.0576	3.79299e-05	0.000334704
209	Hist1h2ag	4.15543	1.03588	4.05023e-05	0.000354951
210	Sfxn5	4.15044	2.11588	4.17352e-05	0.000364149
211	Plch1	4.14574	1.257	4.23114e-05	0.000367919
212	Cttnbp2	4.13942	1.2803	4.34169e-05	0.000375705
213	D17H6S53E	4.12847	1.72193	4.56237e-05	0.0003929
214	X5730596B20Rik	4.11296	1.90779	4.87104e-05	0.000416075
215	Rnf112	4.11191	2.1992	4.89481e-05	0.000417746
216	Tmtc2	4.09312	1.64995	5.27456e-05	0.000445645
217	Cftr	4.06055	1.78686	6.03069e-05	0.000502642
218	Trp53rkb	4.0363	1.09001	6.62837e-05	0.000544587
219	Tmem110	4.02998	1.07357	6.79967e-05	0.000555597
220	Hist1h2bk	3.99278	1.4063	7.92866e-05	0.000636786
221	Fam89a	3.97515	2.12645	8.54175e-05	0.00067901
222	Runx1t1	3.93585	1.09965	9.94107e-05	0.000771717
223	Pygo1	3.9165	1.21844	0.000107636	0.00082909
224	Rgs10	3.91188	1.27489	0.000109507	0.00084032
225	Ankrd22	3.90848	2.20268	0.000111488	0.000853979
226	Etv4	3.86903	1.07276	0.000129681	0.000977004
227	Chst8	3.8553	1.56193	0.000137277	0.00102972
228	Tm4sf1	3.85368	1.33903	0.000137927	0.00103323
229	Sema4b	3.84609	1.29554	0.000142104	0.00105988
230	Pcp4	3.83352	1.31545	0.000149161	0.00110928
231	Fgf3	3.82553	1.74615	0.000154419	0.00114457
232	Efcc1	3.82529	1.42947	0.000154096	0.00114265
233	Arhgef26	3.78739	1.20505	0.00017835	0.00130038
234	Abtb2	3.77109	1.38188	0.000190189	0.00137772
235	Dmrta1	3.76136	2.48278	0.00019824	0.00142736
236	Notch1	3.74908	1.73038	0.000207319	0.00148555
237	Mansc4	3.74734	2.83236	0.00020927	0.00149715
238	Smarcd3	3.74586	1.19861	0.000209478	0.00149802
239	Lrp4	3.74262	1.54133	0.000212619	0.00151502
240	Sfrp2	3.73879	1.00432	0.000214936	0.00152788
241	C330006A16Rik	3.71516	1.00255	0.000235278	0.00165342
242	Foxc2	3.70716	2.78278	0.000243977	0.0017065
243	Acot2	3.67699	1.71069	0.000272682	0.00188661
244	Crybg3	3.67232	1.18018	0.000276517	0.00190871
245	Fam198b	3.66059	1.03172	0.000288918	0.00198283
246	Sema6c	3.6605	1.90176	0.000290417	0.00199006
247	E430024P14Rik	3.65794	1.16601	0.000292552	0.00200144
248	Josd1	3.64922	1.20394	0.000302172	0.00205956
249	Cnih2	3.64472	2.28633	0.000308279	0.00209532
250	St8sia6	3.63627	1.72799	0.000317502	0.0021493
251	Ngfr	3.63579	1.49791	0.000317946	0.00215149
252	Has2	3.63472	1.03527	0.00031861	0.00215517
253	Clasp2	3.59527	1.32541	0.000369849	0.0024608
254	Lrrc4	3.59517	2.05735	0.000370511	0.00246428
255	Emx1	3.57494	1.00017	0.000397782	0.00261935
256	Gprc5a	3.56822	1.52664	0.000408778	0.00268484
257	Gm16141	3.53765	1.59058	0.000457588	0.00295761
258	Megf9	3.53664	1.00255	0.000458023	0.00295822
259	Ephb3	3.53229	1.1418	0.000465187	0.00299914
260	Fgf10	3.53037	2.06869	0.000470567	0.00303055
261	Cbln4	3.52927	2.13993	0.000472344	0.0030409
262	Rnf24	3.51616	1.06847	0.000493532	0.00315797
263	Lipt2	3.5146	1.22221	0.000496695	0.00317253
264	Zbtb44	3.50966	1.13396	0.000506041	0.00322629
265	Slc25a33	3.50004	1.39338	0.000523694	0.00332007
266	Rdh13	3.44462	1.02405	0.000638825	0.00395051
267	Barx2	3.42167	1.46573	0.000694841	0.00424568
268	X1810026J23Rik	3.4179	1.03761	0.00070305	0.00428542
269	Vat1l	3.37871	1.69735	0.000809363	0.00485401
270	Myl6b	3.37529	1.05801	0.000817353	0.00489536
271	Foxg1	3.36774	1.6996	0.000841399	0.00501919
272	Rbm45	3.36204	1.32065	0.000857954	0.00510943
273	Fam19a5	3.36193	1.0247	0.000856787	0.00510418
274	Ptges3l	3.35663	1.16288	0.000872917	0.00518472
275	Nfia	3.34518	1.26155	0.000910639	0.0053784
276	Phkg1	3.33329	1.19678	0.000946931	0.00555351
277	Ppm1h	3.28984	1.07749	0.00110142	0.0063194
278	Jak2	3.25395	1.12674	0.00124574	0.00700337
279	X4933408B17Rik	3.18619	2.35265	0.00157212	0.00850442
280	Mesdc1	3.18545	1.35387	0.00157264	0.00850442
281	Inpp4a	3.1652	1.07556	0.00168223	0.00897758
282	Pou4f1	3.16045	3.30039	0.0017153	0.00913229
283	Yars2	3.15152	1.05857	0.00176072	0.00933241
284	Irx5	3.14807	1.34415	0.0017823	0.00943281
285	Art5	3.13414	1.50001	0.00186545	0.00981477
286	X2610028E06Rik	3.1309	2.03091	0.00188935	0.00991134

## Sheet: cluster_7_top_genes_logfc_1.0_p
Unnamed: 0	names	scores	logfoldchanges	pvals	pvals_adj
0	Eif5a	58.7091	1.42696	0	0
1	Mif	58.3458	1.74352	9.9329e-291	4.43951e-287
2	Hspe1	51.0447	1.56169	2.037e-256	4.55218e-253
3	Nme1	50.4303	1.61905	7.04539e-276	2.09929e-272
4	Arg1	50.2931	3.21141	1.63426e-225	2.65611e-222
5	Ranbp1	49.2563	1.21052	1.74503e-281	6.23952e-278
6	Ldha	49.1143	2.11554	7.98426e-233	1.42743e-229
7	Ran	47.7471	1.34225	1.5271e-248	3.03351e-245
8	Fabp5	47.3907	2.42751	4.41002e-212	5.25616e-209
9	Pkm	45.5486	1.29961	2.81338e-217	3.86905e-214
10	H2afz	45.2797	1.10693	1.6874e-259	4.30961e-256
11	Set	38.8157	1.3661	1.80105e-181	1.4636e-178
12	Dctpp1	38.0854	1.65966	3.68108e-171	2.35037e-168
13	Ncl	37.7995	1.2208	1.77713e-170	1.09557e-167
14	Hoxb1	36.6007	2.82509	1.79204e-152	7.62812e-150
15	Hspd1	36.2104	1.40967	1.61483e-161	8.24857e-159
16	Eno1	35.5772	1.9508	1.82297e-153	7.94902e-151
17	Dut	34.7276	1.69148	1.49609e-151	6.22024e-149
18	Hoxa1	34.4457	4.44613	1.81785e-133	5.60336e-131
19	Ripply3	33.9247	3.20772	3.30191e-135	1.05413e-132
20	X2700094K13Rik	32.2452	1.04614	3.89272e-148	1.51292e-145
21	Ppa1	32.0405	1.65739	3.7617e-135	1.17986e-132
22	Nhp2	31.9914	1.43792	1.53214e-136	5.07251e-134
23	Fkbp4	31.6875	1.06376	2.69711e-136	8.76709e-134
24	Lyar	31.4966	1.79868	4.05731e-129	1.13338e-126
25	Crabp2	31.4559	1.43728	2.64726e-138	9.46556e-136
26	Hotairm1	31.1424	2.7829	6.44569e-123	1.47738e-120
27	Pgam1	30.6684	1.10583	8.80276e-130	2.49803e-127
28	Hmgb2	30.5961	1.22675	1.02174e-149	4.15151e-147
29	Aldoa	29.5677	1.26946	1.24642e-123	3.01127e-121
30	Snrpd1	29.2816	1.04868	1.60142e-126	4.27317e-124
31	Prdx6	28.9248	1.06998	3.17013e-121	7.17413e-119
32	X2810417H13Rik	28.7671	1.68418	3.06088e-124	7.60033e-122
33	Npm3	28.4068	1.52004	7.88665e-115	1.60224e-112
34	Tpi1	27.8618	1.1943	5.52899e-113	1.06287e-110
35	Cks1b	27.7301	1.06303	9.32525e-120	2.08396e-117
36	Phb2	27.6296	1.0405	5.66317e-113	1.07709e-110
37	Phgdh	27.4102	1.30355	1.60463e-112	3.01975e-110
38	Mycn	26.9288	2.54881	1.9824e-101	3.19292e-99
39	Rrm2	25.8333	1.82551	1.07551e-99	1.65758e-97
40	Pcbp4	25.7482	1.05688	5.52193e-103	9.14084e-101
41	Cacybp	25.6659	1.22103	4.29103e-100	6.72939e-98
42	Fscn1	25.458	1.03395	8.56282e-101	1.36684e-98
43	Emb	24.707	1.55617	1.18699e-94	1.73942e-92
44	Gar1	24.6232	1.47013	4.45806e-93	6.3761e-91
45	Lsm3	24.033	1.12323	1.82131e-92	2.56389e-90
46	Lsm6	23.8943	1.05928	1.61199e-92	2.28724e-90
47	Snrpa1	23.8765	1.20213	6.80345e-91	9.42884e-89
48	Clns1a	23.3155	1.18875	5.24144e-87	6.69332e-85
49	Phf5a	23.0045	1.11666	1.13134e-85	1.3949e-83
50	Birc5	22.8392	1.30387	1.60064e-87	2.07364e-85
51	Sms	22.7336	1.35425	2.54202e-83	2.98988e-81
52	Ddx39	22.4908	1.37573	1.21148e-81	1.34527e-79
53	Prtg	22.408	1.80023	5.04441e-80	5.36809e-78
54	Lin28a	22.3159	2.15541	1.19242e-78	1.22518e-76
55	Tubb4b	22.1681	1.22452	2.16069e-82	2.4762e-80
56	Psat1	22.1636	2.14193	8.67862e-78	8.66795e-76
57	Fbl	22.1506	1.11933	7.97363e-81	8.79954e-79
58	Lsm2	21.9916	1.14698	2.41818e-80	2.62013e-78
59	Nolc1	21.9362	1.37994	1.6683e-78	1.70434e-76
60	Fam162a	21.4835	1.24351	9.6792e-77	9.30348e-75
61	Ube2s	21.468	1.15295	3.71312e-78	3.72939e-76
62	H2afx	21.1962	1.01144	3.8431e-79	3.9715e-77
63	Etf1	20.8139	1.16233	2.46031e-73	2.15615e-71
64	Rsl1d1	20.2699	1.04151	1.62209e-70	1.34258e-68
65	Hmgn3	19.9997	1.17947	3.79756e-69	3.10013e-67
66	Vamp8	19.7565	1.18909	1.0773e-66	8.30168e-65
67	Cenpa	19.465	1.28809	3.6459e-67	2.84635e-65
68	Ccnd1	19.3963	1.80366	2.66552e-64	1.92154e-62
69	Gcat	19.3476	1.51044	1.70252e-64	1.24236e-62
70	Txnl4a	19.3163	1.07211	3.30966e-65	2.47573e-63
71	Hn1l	19.1562	1.06788	1.03613e-64	7.68626e-63
72	Tkt	19.0861	1.05821	3.10424e-64	2.2199e-62
73	Tomm40	18.9925	1.20065	4.97204e-63	3.44535e-61
74	Pa2g4	18.9532	1.03043	2.46779e-63	1.73016e-61
75	Dctd	18.8962	1.92713	2.41745e-61	1.58894e-59
76	Car4	18.8802	3.41892	2.84888e-60	1.82553e-58
77	Nop56	18.8131	1.08006	1.63175e-62	1.10921e-60
78	Spc24	18.5356	1.22288	1.86364e-61	1.23859e-59
79	Isyna1	18.3173	1.2643	1.65041e-59	1.02452e-57
80	Kpnb1	18.2902	1.16152	1.39945e-59	8.71752e-58
81	Etv5	18.2707	2.63298	1.06237e-57	6.24772e-56
82	Vars	18.1823	1.55279	3.21647e-58	1.9168e-56
83	Halr1	18.1749	3.21967	4.43779e-57	2.58433e-55
84	Bok	18.1127	2.90302	8.12722e-57	4.68705e-55
85	Car14	17.8428	1.47678	7.61913e-57	4.40825e-55
86	Gnl3	17.7286	1.47946	4.14806e-56	2.3468e-54
87	Rcc1	17.7212	1.66333	9.73938e-56	5.45833e-54
88	Txnrd1	17.4334	1.15042	4.01985e-55	2.17121e-53
89	Dusp9	17.394	1.60481	2.89682e-54	1.52771e-52
90	Adk	17.007	1.31229	9.14354e-53	4.63083e-51
91	Ebna1bp2	16.9943	1.02585	4.26524e-53	2.19121e-51
92	Wdr18	16.9787	1.18101	1.02022e-52	5.12346e-51
93	Ung	16.6872	1.56574	6.31889e-51	3.07818e-49
94	Hells	16.6123	1.19755	3.78566e-51	1.86446e-49
95	Mthfd2	16.5424	1.83617	6.2526e-50	2.9809e-48
96	Ccna2	16.5424	1.33899	9.48433e-51	4.57037e-49
97	Lrrc59	16.5282	1.05084	7.06913e-51	3.43429e-49
98	Nsun2	16.3884	1.16531	8.42167e-50	3.97263e-48
99	Uchl3	16.2548	1.12478	2.75006e-49	1.27043e-47
100	Gcsh	16.2296	1.07756	3.061e-49	1.41043e-47
101	Ppm1g	16.0926	1.09309	1.96986e-48	8.93837e-47
102	Rrp15	16.0881	1.41034	4.25272e-48	1.90075e-46
103	Irx1	16.0282	3.32217	7.31153e-47	3.19598e-45
104	Slc2a1	15.8062	1.61841	1.74649e-46	7.45195e-45
105	Cdca8	15.7913	1.19701	2.73606e-47	1.20779e-45
106	Sssca1	15.7641	1.05426	5.83779e-47	2.57064e-45
107	Pfkl	15.6072	1.03463	3.5912e-46	1.50713e-44
108	Dnajc2	15.5922	1.02868	4.48545e-46	1.8649e-44
109	Dph3	15.4135	1.14212	4.31863e-45	1.75076e-43
110	Rpa2	15.4114	1.0855	3.43166e-45	1.39434e-43
111	Umps	15.3515	1.23676	8.56512e-45	3.46442e-43
112	Dkc1	15.1269	1.21996	1.29383e-43	5.03947e-42
113	Ruvbl2	15.0933	1.0527	1.03402e-43	4.05398e-42
114	Ctps	15.0086	1.3172	5.17162e-43	1.98835e-41
115	Gtf3a	14.9995	1.05429	2.9648e-43	1.14729e-41
116	Fen1	14.9453	1.14848	6.7524e-43	2.57947e-41
117	Mrto4	14.864	1.2094	1.9889e-42	7.4858e-41
118	Gm10073	14.8392	1.13987	1.65887e-42	6.2568e-41
119	Mcm7	14.8133	1.02945	2.41215e-42	9.04074e-41
120	Cdca3	14.679	1.08774	4.19925e-42	1.55433e-40
121	C1qbp	14.6774	1.06273	1.30569e-41	4.76391e-40
122	Bcat1	14.6189	2.30436	1.06837e-40	3.82773e-39
123	Exosc8	14.4477	1.00814	1.02978e-40	3.69688e-39
124	Mphosph6	14.4025	1.15606	2.68425e-40	9.52164e-39
125	Idi1	14.3882	1.4269	4.94787e-40	1.73108e-38
126	Sdc1	14.2637	1.13666	1.04449e-39	3.61188e-38
127	Uhrf1	14.2	1.22782	2.32687e-39	7.9389e-38
128	Rarb	14.1426	1.57148	6.89027e-39	2.29822e-37
129	Ccdc58	14.1276	1.03819	3.93252e-39	1.32903e-37
130	Hsph1	14.0558	1.21695	1.07904e-38	3.55925e-37
131	Mcm5	14.0099	1.05602	1.42903e-38	4.68776e-37
132	Prdm1	13.9034	1.89668	1.14611e-37	3.58846e-36
133	Rcl1	13.8766	1.4531	1.07305e-37	3.36686e-36
134	Grwd1	13.8265	1.31476	1.60921e-37	5.00338e-36
135	Gpatch4	13.7968	1.32597	2.27855e-37	7.05996e-36
136	Gldc	13.7846	2.71956	7.17648e-37	2.2007e-35
137	Rangrf	13.6123	1.40602	1.57929e-36	4.79365e-35
138	Gart	13.6068	1.09279	1.04759e-36	3.20151e-35
139	Rrp1b	13.5375	1.33452	3.15659e-36	9.42128e-35
140	X2610318N02Rik	13.5369	1.24417	2.49564e-36	7.51128e-35
141	Fasn	13.5011	1.53135	5.74832e-36	1.69027e-34
142	Chaf1b	13.4386	1.29652	7.88113e-36	2.30604e-34
143	Mybbp1a	13.4363	1.17261	6.87722e-36	2.01559e-34
144	Sp5	13.3221	4.75697	1.03924e-34	2.91215e-33
145	Hsd17b12	13.293	1.00821	2.32812e-35	6.69165e-34
146	X1110004E09Rik	13.2861	1.24127	3.34027e-35	9.58544e-34
147	Chchd4	13.2622	1.11292	3.93137e-35	1.12456e-33
148	Thop1	13.2513	1.18485	4.57366e-35	1.30204e-33
149	Psme3	13.1432	1.10282	1.24672e-34	3.48263e-33
150	Mapk13	13.1129	1.02649	1.49045e-34	4.13122e-33
151	Skap2	13.0148	1.44622	6.91256e-34	1.86681e-32
152	Rcc2	12.9946	1.12402	6.31233e-34	1.70988e-32
153	Rad51	12.9577	1.11112	7.04811e-34	1.90054e-32
154	Raet1e	12.9045	3.14994	4.81929e-33	1.26891e-31
155	Ddx21	12.748	1.19221	7.34197e-33	1.91062e-31
156	Homer3	12.7461	1.16577	7.66068e-33	1.99066e-31
157	Cdc20	12.7452	1.15976	5.05013e-33	1.32599e-31
158	Gsto1	12.6701	1.25886	1.75116e-32	4.45971e-31
159	Ppan	12.6583	1.15635	1.82035e-32	4.62277e-31
160	Hist1h4i	12.6318	1.21555	2.38309e-32	6.04324e-31
161	Ccdc86	12.6044	1.17721	3.19834e-32	8.06486e-31
162	Nubp1	12.5827	1.01304	2.86908e-32	7.25508e-31
163	Mtap	12.5686	1.14847	4.36101e-32	1.09349e-30
164	Shmt1	12.5217	1.58262	1.01343e-31	2.49216e-30
165	Cinp	12.4678	1.2947	1.34648e-31	3.2976e-30
166	Dab2	12.4437	1.40233	1.92281e-31	4.69617e-30
167	Anapc15	12.3359	1.0954	3.96597e-31	9.54288e-30
168	Uck2	12.3204	1.45244	6.83639e-31	1.63397e-29
169	Nop16	12.279	1.07724	7.13366e-31	1.70047e-29
170	Tmem97	12.2527	1.4052	1.28363e-30	3.02331e-29
171	Sept9	12.2124	1.0709	1.33045e-30	3.12561e-29
172	Cldn9	12.1521	1.27444	2.79552e-30	6.51608e-29
173	Pdk3	12.1146	1.07412	3.51851e-30	8.17996e-29
174	Dhfr	12.0101	1.08407	9.836e-30	2.23441e-28
175	Aen	11.9571	1.22546	1.77883e-29	3.97523e-28
176	Dus1l	11.8263	1.16159	6.35563e-29	1.37562e-27
177	Fbln1	11.8186	1.00894	5.65541e-29	1.23002e-27
178	Aif1l	11.811	1.0391	5.88937e-29	1.27779e-27
179	X9130401M01Rik	11.8095	1.03206	5.98165e-29	1.29624e-27
180	Dnaaf2	11.7561	1.09011	1.18015e-28	2.51474e-27
181	Acrbp	11.7389	1.65007	1.90253e-28	4.01102e-27
182	Ackr3	11.6989	2.1462	3.46028e-28	7.22697e-27
183	Lad1	11.5934	1.98436	9.03195e-28	1.85601e-26
184	Pyy	11.5076	2.31291	1.93494e-27	3.91765e-26
185	Aunip	11.488	1.71867	2.10581e-27	4.23008e-26
186	Syce2	11.4338	1.22237	2.68814e-27	5.39377e-26
187	Ddah1	11.4168	1.29077	3.01785e-27	6.02829e-26
188	Mns1	11.4005	1.31311	3.69885e-27	7.35574e-26
189	Atic	11.3968	1.01401	3.24558e-27	6.46872e-26
190	Ccne1	11.3152	1.58743	9.83603e-27	1.92394e-25
191	Tk1	11.2875	1.15787	9.09354e-27	1.78271e-25
192	Srm	11.2525	1.29223	1.51251e-26	2.92648e-25
193	Fgf8	11.2015	1.82084	2.96117e-26	5.66808e-25
194	Nup50	11.1736	1.02385	2.47114e-26	4.75044e-25
195	Hmga1	11.1237	2.00065	6.37905e-26	1.20555e-24
196	Dtl	11.1114	1.11104	4.95583e-26	9.39559e-25
197	Spc25	11.1102	1.01514	3.60018e-26	6.86915e-25
198	Atoh8	11.0964	2.0899	8.42731e-26	1.5826e-24
199	Dnph1	11.0877	1.12175	6.12967e-26	1.15964e-24
200	Psmc3ip	10.9996	1.09452	1.33035e-25	2.46467e-24
201	Asf1b	10.9784	1.24329	1.6646e-25	3.06485e-24
202	X2700038G22Rik	10.9622	1.62071	2.62706e-25	4.7925e-24
203	Tfap4	10.9137	1.21741	3.16633e-25	5.75282e-24
204	Tcof1	10.9084	1.01967	2.92282e-25	5.3212e-24
205	Rrp9	10.9077	1.33176	3.70983e-25	6.71979e-24
206	Fam64a	10.9061	1.10336	2.79151e-25	5.08733e-24
207	Cdc6	10.839	1.50763	7.02453e-25	1.24711e-23
208	Sqle	10.817	1.04596	6.96705e-25	1.23814e-23
209	Ccnb2	10.7825	1.00904	7.82606e-25	1.38666e-23
210	Tln2	10.7499	1.23211	1.37493e-24	2.41701e-23
211	Slc16a3	10.7195	1.21547	1.85441e-24	3.24078e-23
212	Afap1l1	10.7169	1.66307	2.17077e-24	3.76421e-23
213	Ramp3	10.6763	2.36069	4.0181e-24	6.894e-23
214	Exo1	10.6724	1.31942	2.96558e-24	5.12258e-23
215	Kti12	10.6371	1.13335	3.72732e-24	6.4074e-23
216	Jmjd6	10.6369	1.02944	3.47171e-24	5.98526e-23
217	Il17rd	10.631	1.78645	5.05391e-24	8.65459e-23
218	Grb7	10.6256	1.13262	4.08676e-24	7.0051e-23
219	Dnmt3b	10.6102	1.57871	5.77395e-24	9.85927e-23
220	Baz1a	10.6045	1.44339	5.48962e-24	9.38274e-23
221	Ppp2r1b	10.4762	1.02129	1.4247e-23	2.39161e-22
222	Fdps	10.4563	1.10786	1.80929e-23	3.01459e-22
223	Ablim1	10.4518	1.38854	2.13091e-23	3.52745e-22
224	E030030I06Rik	10.429	1.47348	2.86716e-23	4.70267e-22
225	Wdr4	10.3915	1.19571	3.24495e-23	5.30771e-22
226	Ftsj3	10.3691	1.00352	3.78367e-23	6.17194e-22
227	Golm1	10.3594	1.02318	4.08561e-23	6.62818e-22
228	Hoxc4	10.2907	1.15083	6.74882e-23	1.08211e-21
229	Trim2	10.2787	1.02145	8.0426e-23	1.28495e-21
230	Impdh1	10.2347	1.44974	1.46708e-22	2.3211e-21
231	Cdc42ep1	10.2072	2.13026	2.1146e-22	3.3133e-21
232	Hist1h1b	10.201	1.4764	2.04428e-22	3.21157e-21
233	Fkbp11	10.1826	1.60365	2.39247e-22	3.73234e-21
234	Mapk12	10.1636	1.21547	2.41928e-22	3.76759e-21
235	Dusp6	10.1615	1.16783	2.40144e-22	3.74306e-21
236	Aplnr	10.1262	5.22388	5.51194e-22	8.48041e-21
237	Etv4	10.105	2.06647	5.27029e-22	8.12261e-21
238	Psmb10	10.1041	1.38109	4.3487e-22	6.72544e-21
239	Upp1	10.0858	3.04042	7.06446e-22	1.07671e-20
240	Eif3j1	10.065	1.06096	5.31452e-22	8.18372e-21
241	Apitd1	10.0529	1.08912	5.96786e-22	9.11998e-21
242	Tma16	10.0325	1.1221	7.39321e-22	1.1249e-20
243	Hoxa3	10.0173	1.79107	1.00408e-21	1.51485e-20
244	Pus1	10.002	1.22076	9.61597e-22	1.45321e-20
245	Gbx2	10.0009	2.23061	1.30892e-21	1.95987e-20
246	Kif22	9.95631	1.00351	1.205e-21	1.80881e-20
247	Trim71	9.83646	1.62941	4.58893e-21	6.70817e-20
248	Cdc14b	9.74322	1.23293	8.91173e-21	1.28074e-19
249	Adrm1	9.73657	1.24298	9.15025e-21	1.31396e-19
250	Ifrd1	9.69342	1.10433	1.29457e-20	1.84711e-19
251	Sf3a2	9.64944	1.01172	1.79398e-20	2.53942e-19
252	Cpn1	9.63274	3.6215	3.18274e-20	4.46283e-19
253	Meox1	9.55612	1.32629	4.27899e-20	5.94866e-19
254	Tsr1	9.55017	1.15423	4.23919e-20	5.89791e-19
255	Nup210	9.53	1.91525	6.10522e-20	8.4285e-19
256	Vtn	9.45041	2.72713	1.32071e-19	1.80104e-18
257	Smoc1	9.42795	2.50954	1.5801e-19	2.14008e-18
258	Exosc2	9.36227	1.0472	1.93577e-19	2.60209e-18
259	Cdca5	9.35461	1.11656	2.10418e-19	2.81365e-18
260	Aldh1a7	9.32733	1.6793	2.98946e-19	3.95015e-18
261	Mthfd1	9.32594	1.21177	2.7919e-19	3.70279e-18
262	Mybl2	9.31144	1.42102	3.26034e-19	4.30172e-18
263	Mcm10	9.29445	1.52729	3.92226e-19	5.15225e-18
264	Nle1	9.29055	1.29612	3.7412e-19	4.92527e-18
265	Tfrc	9.28081	1.2836	4.01815e-19	5.27046e-18
266	Fbxo5	9.18649	1.05076	8.22432e-19	1.05787e-17
267	Prex2	9.18439	1.89799	1.01113e-18	1.29584e-17
268	Rasl11a	9.14065	1.04411	1.10542e-18	1.41465e-17
269	Cep78	9.06192	1.20293	2.33947e-18	2.93303e-17
270	Clspn	9.02739	1.05618	2.91327e-18	3.6295e-17
271	Smyd5	9.02258	1.04991	3.07425e-18	3.82474e-17
272	Pdk1	9.01273	1.02974	3.20697e-18	3.98154e-17
273	Six2	8.97037	2.96838	6.16081e-18	7.53372e-17
274	Bub1	8.93455	1.0684	6.09624e-18	7.45986e-17
275	Bysl	8.92301	1.06338	6.83276e-18	8.3383e-17
276	Galnt3	8.90494	1.16781	7.88778e-18	9.58652e-17
277	Trmt61a	8.88899	1.25518	9.23946e-18	1.11686e-16
278	Pinx1	8.82457	1.10305	1.45398e-17	1.73642e-16
279	Sapcd2	8.81206	1.30759	1.68141e-17	1.99736e-16
280	X3110082I17Rik	8.73842	1.13045	2.90142e-17	3.3903e-16
281	Ybx3	8.72427	1.11909	3.23096e-17	3.76062e-16
282	Trmt10a	8.70756	1.15065	3.68509e-17	4.26974e-16
283	Nop2	8.70197	1.09219	3.85023e-17	4.44667e-16
284	Acot7	8.68222	1.16176	4.58464e-17	5.2778e-16
285	Nudt11	8.63928	1.17377	6.42438e-17	7.32962e-16
286	X2010300C02Rik	8.62951	1.4778	7.41935e-17	8.4325e-16
287	Hoxb5	8.51645	1.23951	1.60174e-16	1.79423e-15
288	Usp53	8.50935	1.08785	1.68093e-16	1.88058e-15
289	Zbtb16	8.4931	2.05092	2.21076e-16	2.4549e-15
290	BC048679	8.49179	2.31594	2.32489e-16	2.57844e-15
291	Hk2	8.49091	1.38778	2.09052e-16	2.32862e-15
292	Tmprss2	8.4518	2.08222	3.03328e-16	3.33716e-15
293	Cad	8.43705	1.51655	3.20655e-16	3.52346e-15
294	Tbrg4	8.42614	1.18025	3.23002e-16	3.54489e-15
295	Tmem59l	8.41968	1.11012	3.327e-16	3.64575e-15
296	Pom121	8.41826	1.01845	3.30854e-16	3.62884e-15
297	Nr2c2ap	8.2721	1.06396	1.01175e-15	1.07667e-14
298	Cenpn	8.20672	1.07118	1.63213e-15	1.71642e-14
299	Unc119b	8.12987	1.05621	2.93103e-15	3.02196e-14
300	Tubb6	8.11239	1.55001	3.49908e-15	3.58696e-14
301	Sdad1	8.04426	1.05665	5.38414e-15	5.4506e-14
302	Nr6a1	7.99535	1.34264	8.00811e-15	7.97155e-14
303	Crnde	7.97877	2.11227	9.879e-15	9.73632e-14
304	Ninl	7.96946	1.34967	9.8328e-15	9.70148e-14
305	Ifitm1	7.9396	1.34485	1.18574e-14	1.16094e-13
306	Pgp	7.92377	1.00526	1.30683e-14	1.2753e-13
307	Tuba4a	7.91063	1.60698	1.54309e-14	1.49769e-13
308	Syt12	7.84758	3.54676	2.69874e-14	2.57186e-13
309	Tmem41a	7.80491	1.12594	3.02967e-14	2.87955e-13
310	Ak4	7.78535	1.64629	3.78982e-14	3.56228e-13
311	Il1rn	7.75975	2.64334	4.76946e-14	4.45008e-13
312	Dgkz	7.7251	1.14327	5.42855e-14	5.03118e-13
313	Wdr46	7.71889	1.09347	5.63607e-14	5.21271e-13
314	Noc2l	7.69065	1.00233	6.78108e-14	6.24265e-13
315	Scd1	7.68041	2.23201	8.34849e-14	7.62668e-13
316	X4930427A07Rik	7.63471	1.05332	1.02297e-13	9.28829e-13
317	Eme1	7.57876	1.00883	1.50173e-13	1.34576e-12
318	Sp6	7.53547	2.07512	2.25767e-13	1.98929e-12
319	Eno1b	7.51718	1.07459	2.34697e-13	2.06492e-12
320	Ipo11	7.49611	1.07701	2.69399e-13	2.36325e-12
321	B4galnt1	7.43858	1.97756	4.34111e-13	3.75111e-12
322	Hus1	7.43216	1.31508	4.25284e-13	3.68552e-12
323	Fzd4	7.42011	1.18968	4.60535e-13	3.96984e-12
324	Pcsk6	7.2876	1.92094	1.20522e-12	1.00358e-11
325	Rtn1	7.28311	1.39976	1.17126e-12	9.78493e-12
326	Prrx1	7.26917	1.62519	1.3092e-12	1.08411e-11
327	Cox18	7.21722	1.22486	1.82367e-12	1.49147e-11
328	Irx2	7.20406	1.43443	2.04689e-12	1.66793e-11
329	Polr1e	7.16536	1.13438	2.51394e-12	2.03367e-11
330	Alpl	7.13965	1.85948	3.20632e-12	2.56707e-11
331	Apba2	7.1106	1.28918	3.73401e-12	2.97888e-11
332	Ptges	7.03552	1.37128	6.17177e-12	4.84367e-11
333	Fndc3c1	7.02776	1.17741	6.39125e-12	5.01152e-11
334	Traip	6.90727	1.15623	1.41412e-11	1.07535e-10
335	Mmp15	6.8661	1.23649	1.84914e-11	1.39489e-10
336	Noa1	6.83441	1.17168	2.23423e-11	1.67478e-10
337	Cth	6.82824	1.19968	2.33262e-11	1.74425e-10
338	Rcor2	6.82516	1.01401	2.34536e-11	1.75148e-10
339	Pprc1	6.77325	1.2306	3.33327e-11	2.46351e-10
340	Ercc8	6.76216	1.21624	3.56547e-11	2.6286e-10
341	Tgm2	6.73942	2.92899	4.46096e-11	3.26322e-10
342	Slc43a1	6.73716	1.34175	4.21865e-11	3.08976e-10
343	Dpysl4	6.71548	1.24592	4.76433e-11	3.47614e-10
344	Dpysl5	6.6904	1.01664	5.54532e-11	4.02336e-10
345	Mob3b	6.66771	2.21943	6.82182e-11	4.90787e-10
346	Car2	6.5937	1.26935	1.04462e-10	7.40806e-10
347	Trf	6.57338	1.42686	1.18562e-10	8.35826e-10
348	Amd1	6.54112	1.32036	1.43402e-10	1.00578e-09
349	Rnf165	6.48876	1.38484	2.00023e-10	1.3839e-09
350	Emx1	6.48657	1.40272	2.03794e-10	1.40727e-09
351	Raet1d	6.35215	3.27186	4.83029e-10	3.22464e-09
352	Lbhd1	6.33669	1.19088	4.98154e-10	3.31941e-09
353	Irx5	6.33054	2.07664	5.40056e-10	3.58393e-09
354	Lin28b	6.2669	1.24115	7.57605e-10	4.95408e-09
355	Slc29a1	6.25396	1.73176	8.45063e-10	5.49783e-09
356	Apln	6.24814	3.29826	9.01901e-10	5.86366e-09
357	Xrcc6bp1	6.2137	1.26298	1.04648e-09	6.75904e-09
358	Bik	6.21149	1.61572	1.08242e-09	6.976e-09
359	Ror2	6.20496	1.30291	1.10918e-09	7.14078e-09
360	Plch1	6.19262	1.47214	1.20381e-09	7.72773e-09
361	Kif26b	6.19133	2.04354	1.22911e-09	7.88732e-09
362	X9130410C08Rik	6.17724	2.99954	1.36494e-09	8.69958e-09
363	Mpp6	6.16209	1.07034	1.41076e-09	8.97244e-09
364	Slc1a5	6.14575	1.17551	1.55567e-09	9.859e-09
365	Col26a1	6.12843	1.09176	1.72039e-09	1.08606e-08
366	Vamp5	6.10622	2.12459	2.02376e-09	1.27129e-08
367	Rhebl1	6.06275	1.01115	2.50997e-09	1.56298e-08
368	Hist1h2ap	6.03639	1.61571	3.0164e-09	1.86923e-08
369	Fam185a	6.01729	1.51505	3.32788e-09	2.0537e-08
370	Nol10	5.93781	1.04673	5.1355e-09	3.10913e-08
371	Fgf3	5.86989	2.02799	7.91597e-09	4.6877e-08
372	Rcsd1	5.83316	1.24392	9.4692e-09	5.57243e-08
373	Asprv1	5.81954	2.29259	1.05087e-08	6.16992e-08
374	Rhpn2	5.80967	1.04066	1.06944e-08	6.26866e-08
375	Fhod3	5.79989	2.19048	1.16932e-08	6.83666e-08
376	Prrx2	5.77161	1.35067	1.35032e-08	7.82273e-08
377	Tyro3	5.75796	1.1394	1.43575e-08	8.29618e-08
378	Dusp4	5.75704	1.84783	1.48012e-08	8.5415e-08
379	Acaca	5.7261	1.16769	1.71692e-08	9.84762e-08
380	Ppp1r16b	5.7117	1.2244	1.85874e-08	1.06235e-07
381	Cmss1	5.7067	1.42936	1.92589e-08	1.09828e-07
382	Rrp12	5.68077	1.23759	2.20123e-08	1.25051e-07
383	Crybg3	5.63791	1.58872	2.84727e-08	1.60074e-07
384	Entpd3	5.62983	2.46918	3.0094e-08	1.68553e-07
385	Nsg2	5.52822	1.07839	5.04224e-08	2.74916e-07
386	Irx3	5.44856	1.20706	7.75571e-08	4.1316e-07
387	Sfrp2	5.42843	1.06198	8.61153e-08	4.55899e-07
388	Foxa2	5.40508	1.12223	9.8149e-08	5.16699e-07
389	Gpx2	5.40226	2.11445	1.01443e-07	5.33723e-07
390	Fhdc1	5.35611	1.28596	1.27098e-07	6.61501e-07
391	Arhgap9	5.32628	2.29738	1.51488e-07	7.79796e-07
392	Adcy1	5.32015	1.65978	1.53979e-07	7.91043e-07
393	Map7d2	5.3127	1.18298	1.58629e-07	8.13765e-07
394	Gm20554	5.31262	2.30487	1.62627e-07	8.32602e-07
395	Relt	5.30998	2.45022	1.65407e-07	8.45382e-07
396	Tnfrsf21	5.24404	1.06671	2.24929e-07	1.13339e-06
397	Sept3	5.20841	1.03624	2.7075e-07	1.35208e-06
398	Utp20	5.16441	1.04177	3.39952e-07	1.68123e-06
399	Nln	5.14671	1.11453	3.73198e-07	1.836e-06
400	Abtb2	5.14625	1.43564	3.7675e-07	1.85195e-06
401	Wnk3	5.1259	1.10684	4.14041e-07	2.02246e-06
402	L1td1	5.11935	1.7468	4.3363e-07	2.11353e-06
403	Fam195a	5.06261	1.10343	5.69518e-07	2.74665e-06
404	Eps8	5.05577	1.37078	5.91305e-07	2.84865e-06
405	Foxm1	5.04361	1.14518	6.29545e-07	3.0231e-06
406	Cttnbp2	5.03184	1.20587	6.65784e-07	3.18685e-06
407	Myl3	4.98798	2.1834	8.35613e-07	3.95632e-06
408	AU020206	4.95022	1.05002	9.91979e-07	4.64865e-06
409	Ccdc85b	4.92943	1.38006	1.10302e-06	5.14206e-06
410	Kit	4.92091	1.08264	1.14464e-06	5.31943e-06
411	Prkd1	4.918	1.34057	1.16798e-06	5.42087e-06
412	Cpb1	4.91273	5.0586	1.231e-06	5.69708e-06
413	Epdr1	4.88791	1.05349	1.3455e-06	6.18694e-06
414	Coro2a	4.8837	1.93605	1.39672e-06	6.40762e-06
415	Lgi2	4.86893	1.73067	1.5e-06	6.85156e-06
416	Gck	4.85658	1.31825	1.57671e-06	7.17992e-06
417	Akr1c13	4.84051	2.39398	1.72267e-06	7.8088e-06
418	Hist1h1a	4.82575	1.35334	1.83299e-06	8.2732e-06
419	Dyrk3	4.80846	1.15834	1.98189e-06	8.90928e-06
420	S100a16	4.79741	1.41907	2.09445e-06	9.3893e-06
421	Ldlr	4.78517	1.26841	2.23055e-06	9.97441e-06
422	Cdh15	4.77202	1.87396	2.38056e-06	1.06134e-05
423	Ccdc88c	4.71807	1.41089	3.06058e-06	1.35037e-05
424	Slc29a4	4.71262	1.0197	3.10925e-06	1.37117e-05
425	Htr3a	4.70724	2.29066	3.24979e-06	1.42754e-05
426	Tgfa	4.69344	1.00322	3.40199e-06	1.49143e-05
427	Kitl	4.69319	2.08118	3.46143e-06	1.51564e-05
428	Nuak2	4.64594	1.28604	4.28072e-06	1.85529e-05
429	Whrn	4.62842	1.7308	4.6779e-06	2.01862e-05
430	Bin2	4.58404	2.82316	5.78736e-06	2.47586e-05
431	Fgd5	4.55905	3.27103	6.49156e-06	2.7593e-05
432	Fcgr3	4.54415	2.48295	6.92653e-06	2.92887e-05
433	Gprc5b	4.53067	1.09132	7.25686e-06	3.05914e-05
434	Pgk1	4.51045	1.02224	7.95834e-06	3.33285e-05
435	Plaur	4.49341	1.35649	8.63491e-06	3.59513e-05
436	Igfbp1	4.43591	4.19407	1.13539e-05	4.65669e-05
437	Sox3	4.4117	4.14557	1.26484e-05	5.15099e-05
438	Lhx3	4.41066	5.40035	1.2721e-05	5.17817e-05
439	A930024E05Rik	4.40238	1.12821	1.29409e-05	5.26051e-05
440	Ap3b2	4.37558	2.02757	1.47246e-05	5.9303e-05
441	Hlcs	4.33337	1.09737	1.75102e-05	6.96744e-05
442	Sgsm1	4.33129	1.19349	1.7743e-05	7.04439e-05
443	AI661453	4.30326	1.33106	2.00564e-05	7.91367e-05
444	Foxn2	4.28744	1.06895	2.13909e-05	8.3939e-05
445	Ydjc	4.27188	1.0226	2.2868e-05	8.93237e-05
446	E2f8	4.26881	1.00972	2.32399e-05	9.06376e-05
447	Fgf15	4.26038	2.302	2.44065e-05	9.50216e-05
448	Ablim3	4.22835	2.67139	2.80504e-05	0.000108289
449	Cep76	4.22731	1.02824	2.77635e-05	0.000107251
450	Rab20	4.21393	1.35776	2.95192e-05	0.000113591
451	Gm10146	4.20426	1.03384	3.06274e-05	0.000117497
452	Asphd2	4.2017	1.34118	3.11189e-05	0.000119183
453	Tspan5	4.19902	1.24099	3.14664e-05	0.000120384
454	Ipmk	4.12498	1.14752	4.29743e-05	0.000161068
455	Mogat2	4.12463	1.27901	4.31181e-05	0.000161506
456	Plcg2	4.09302	2.53284	4.96962e-05	0.000183986
457	Heatr1	4.07074	1.13554	5.3828e-05	0.00019842
458	Phyhipl	4.06527	1.15455	5.52803e-05	0.000203354
459	Cyp26a1	4.06459	2.04637	5.58054e-05	0.000205117
460	Pappa2	4.06454	2.99222	5.59304e-05	0.000205492
461	Kcng1	4.01779	3.13596	6.79258e-05	0.000245975
462	Gstp1	4.01439	1.53322	6.83621e-05	0.000247455
463	Utf1	3.94845	2.11095	8.9824e-05	0.000319005
464	Crb2	3.9482	1.27296	8.94604e-05	0.000317904
465	Fanca	3.94319	1.07254	9.10874e-05	0.000323043
466	BC030867	3.93811	1.03699	9.30147e-05	0.000329356
467	Smpdl3b	3.90534	1.76146	0.000106569	0.000373724
468	Csnk2a2	3.88889	1.1454	0.000113444	0.000396356
469	Ciart	3.87186	1.3276	0.00012153	0.000422623
470	Mak	3.81389	2.03943	0.000153727	0.0005262
471	X2610028E06Rik	3.81272	2.02205	0.000154539	0.00052847
472	Nrn1	3.79439	5.09315	0.000166829	0.000566166
473	Mpp3	3.79076	1.24653	0.000167384	0.000567836
474	Ankrd13b	3.77401	1.33909	0.00017914	0.000604161
475	Tctex1d1	3.76113	3.17707	0.000189591	0.000636288
476	Atp2c2	3.73707	1.23309	0.000206508	0.000687046
477	Met	3.70873	1.04502	0.000230042	0.000759387
478	Urb1	3.6861	1.15991	0.000250875	0.000821455
479	Lrp8	3.66247	1.68092	0.000275733	0.000895793
480	Rspo2	3.65671	1.0554	0.000280902	0.000911594
481	Chst10	3.64987	1.10995	0.000288137	0.000932703
482	Tagln3	3.648	1.16492	0.000290405	0.000939702
483	Rasl12	3.63907	2.01569	0.000301524	0.000972865
484	Crmp1	3.60068	1.29496	0.00034734	0.00110967
485	Kbtbd8	3.58745	1.27615	0.000364842	0.00116247
486	Lpl	3.5577	1.07606	0.000407206	0.00128714
487	Pcsk9	3.54212	2.33335	0.000434175	0.00136634
488	Tmem28	3.52571	2.66176	0.000461644	0.00144617
489	Fam169a	3.52465	1.00849	0.000460213	0.00144219
490	Recql4	3.46372	1.19677	0.000575769	0.00176988
491	Sost	3.4576	1.87531	0.000590942	0.00181184
492	Haglr	3.43983	2.77637	0.00063122	0.00192412
493	Simc1	3.43577	1.03513	0.00063674	0.00193896
494	Creb3l1	3.40545	1.97931	0.000713052	0.00215029
495	Izumo1r	3.39038	1.85348	0.000752772	0.00226072
496	Atp7b	3.38829	1.18393	0.000754689	0.00226495
497	Mlxipl	3.38211	1.45375	0.000774086	0.0023185
498	Glt1d1	3.36717	1.95619	0.00081734	0.00243418
499	Pfkfb3	3.3304	1.03276	0.000926369	0.00273114
500	Hist1h2ak	3.32766	1.31752	0.000937471	0.00276114
501	Qrich2	3.31525	1.75701	0.000980275	0.00287442
502	Ppp1r3g	3.30769	1.51356	0.00100536	0.00294027
503	Rassf2	3.26641	1.46175	0.00116052	0.00335291
504	Soga3	3.24874	1.73585	0.00123514	0.00354955
505	Eras	3.2296	2.22832	0.00132013	0.00377741
506	X6330416G13Rik	3.22182	1.05554	0.00135114	0.00385585
507	Erich2	3.2174	2.22535	0.00137638	0.00392142
508	BC025446	3.21347	2.05557	0.00139543	0.00397128
509	Rpusd2	3.20884	1.28885	0.00141399	0.00402153
510	Nid2	3.20651	1.15883	0.0014255	0.00405169
511	Usp31	3.20233	1.01739	0.00144237	0.00409182
512	Jakmip1	3.19481	1.02247	0.00148036	0.00418763
513	Brsk2	3.19023	3.70604	0.00151333	0.00427413
514	Spry4	3.18202	1.74411	0.001552	0.00437368
515	Fads2	3.17318	1.08481	0.00159419	0.00448269
516	Uchl4	3.17209	1.29149	0.00160224	0.00450321
517	Dnaaf5	3.15154	1.34025	0.0017162	0.00479859
518	Itga9	3.11898	1.35205	0.00191457	0.00530102
519	Fyb	3.11357	1.15114	0.00194905	0.00538385
520	Disc1	3.10422	1.23557	0.00201063	0.00554467
521	Adam19	3.09835	1.0194	0.00204787	0.0056326
522	Lhpp	3.08939	1.23156	0.002112	0.00578851
523	Adrb2	3.08492	1.29166	0.00214388	0.00587048
524	Nt5e	3.08198	3.5863	0.00217256	0.00594082
525	Tspan1	3.07005	1.04543	0.00224687	0.0061178
526	Klhl21	3.05443	1.11849	0.0023686	0.00641214
527	Arid3c	3.04012	1.62041	0.00248508	0.00669503
528	X5730596B20Rik	3.0272	1.08464	0.0025891	0.00694596
529	Ednrb	3.02175	1.61723	0.00263928	0.00707209
530	Fgf16	3.01626	3.24117	0.0026923	0.00719582
531	Hs3st3a1	3.01243	1.1558	0.00271285	0.00724642
532	Clgn	3.00999	1.73091	0.00273993	0.00731221
533	Nkd2	3.00887	1.26957	0.00274734	0.00732888
534	Dlx3	2.99099	1.07103	0.00291005	0.00772125
535	Cables1	2.97464	1.4924	0.00306891	0.0080959
536	Ada	2.96567	1.08777	0.00315796	0.00830387
537	Reep6	2.94055	1.00026	0.00341722	0.00891257
538	Myo19	2.93972	1.00637	0.00342456	0.00893004
539	Plcxd2	2.93472	1.41114	0.00348464	0.00906555
540	Gnat2	2.92888	1.83524	0.00355186	0.00921761

## Sheet: cluster_4_top_genes_logfc_1.0_p
Unnamed: 0	names	scores	logfoldchanges	pvals	pvals_adj
0	Igfbp5	31.7988	1.22857	3.74122e-154	6.68855e-151
1	Smoc2	30.6132	2.93552	5.52117e-132	8.22562e-129
2	Pbx1	26.5519	1.26819	1.49654e-113	1.40816e-110
3	Hoxc5	24.0544	2.97677	2.07611e-93	1.09167e-90
4	Ptn	23.5099	1.62799	5.52206e-93	2.82067e-90
5	Pax9	23.0746	1.73284	1.93964e-90	9.63247e-88
6	Zfhx3	22.703	1.60247	1.88517e-87	8.42577e-85
7	Irs4	22.6612	2.46051	7.22094e-86	3.07371e-83
8	Hoxc4	21.8622	2.33778	1.42909e-81	5.55419e-79
9	Hhex	21.7786	1.99917	5.08409e-83	2.06421e-80
10	Col1a2	21.4889	2.43005	4.15411e-79	1.58015e-76
11	Nnat	20.9851	1.1277	8.87964e-78	3.2398e-75
12	Nfib	20.6746	2.1621	1.21299e-74	4.17036e-72
13	Ccnd2	19.1238	1.1568	1.5004e-68	4.54648e-66
14	Hoxb5os	19.018	3.98822	1.27665e-64	3.56625e-62
15	Igf1	18.7415	2.3264	7.87632e-64	2.10168e-61
16	Serpine2	18.7146	1.91247	1.10734e-63	2.91133e-61
17	X6330403K07Rik	17.3456	1.00709	1.95882e-57	4.2707e-55
18	Bcl11a	16.5991	2.80201	3.55935e-52	6.3634e-50
19	Nrep	16.2737	1.08881	1.68986e-51	2.93313e-49
20	Hoxb4	16.049	2.23093	1.57877e-49	2.52012e-47
21	Tshz2	15.888	1.31036	2.91366e-49	4.60977e-47
22	Galnt7	15.8865	2.24855	1.28322e-48	1.99491e-46
23	Sstr2	15.3251	2.66054	1.01854e-45	1.41158e-43
24	Sst	15.0263	4.08272	4.56835e-44	5.7924e-42
25	Mpped2	14.9511	1.14867	1.44002e-44	1.86556e-42
26	Tnnt1	14.8869	2.797	1.68103e-43	2.03064e-41
27	Meox1	14.2416	2.02451	1.54803e-40	1.68754e-38
28	Tgfb2	14.1337	1.46922	3.20085e-40	3.44728e-38
29	Myl9	14.1176	1.77833	4.92239e-40	5.23825e-38
30	Gm15050	14.0313	1.95433	1.48379e-39	1.5513e-37
31	Mfap4	13.4401	1.0096	3.08227e-37	2.97864e-35
32	Gfra1	13.2898	2.40312	5.69152e-36	5.21811e-34
33	Hoxb6	13.2661	2.15572	5.17901e-36	4.7727e-34
34	Foxp2	12.8422	1.7171	4.54381e-34	3.88681e-32
35	Meis1	12.6432	1.15471	2.51125e-33	2.1078e-31
36	Slc25a17	12.3463	1.04143	5.17665e-32	4.13162e-30
37	Prr15l	12.1618	2.64159	7.01656e-31	5.40698e-29
38	Tshz1	12.0814	1.41298	1.03181e-30	7.7834e-29
39	Arg1	11.8769	1.27085	5.67582e-30	4.10819e-28
40	Gadd45g	11.8084	1.79006	1.9271e-29	1.37262e-27
41	Cda	11.7355	1.87083	4.05918e-29	2.86838e-27
42	Nsg1	11.6816	1.72713	6.49057e-29	4.53275e-27
43	Plat	11.5179	1.36057	2.77201e-28	1.88433e-26
44	Nfia	10.9131	2.43904	1.14712e-25	6.85892e-24
45	Vim	10.7193	1.11733	4.53807e-25	2.64272e-23
46	Cplx2	10.6807	2.31092	1.06992e-24	6.01508e-23
47	Hotairm1	10.6412	1.18355	1.00046e-24	5.64235e-23
48	Hoxa5	10.5893	1.89361	2.14673e-24	1.19562e-22
49	Hoxb3	10.1932	1.70116	7.73325e-23	4.03076e-21
50	Elavl2	10.1438	1.54847	1.20433e-22	6.24088e-21
51	Crabp1	9.95266	1.03791	4.86047e-22	2.44088e-20
52	Bach2	9.86857	1.47232	1.33055e-21	6.46402e-20
53	Slit2	9.76945	1.00224	2.72e-21	1.30022e-19
54	Calca	9.76145	4.79644	4.39264e-21	2.0345e-19
55	Wnt5a	9.57786	1.27462	1.5581e-20	6.9814e-19
56	Kcne1l	9.57229	2.17325	1.96324e-20	8.7094e-19
57	Trpc4	9.56543	3.88992	2.25916e-20	9.94808e-19
58	Frmd5	9.55449	1.93036	2.21106e-20	9.76033e-19
59	Sox9	9.53905	1.28731	2.10906e-20	9.33313e-19
60	Tshz3	9.45537	1.84335	5.02915e-20	2.17177e-18
61	Tcea3	9.43057	1.68151	6.00906e-20	2.5701e-18
62	Fam19a5	9.04562	2.10234	1.55563e-18	6.153e-17
63	Dnajb4	8.91542	1.18844	3.90205e-18	1.50023e-16
64	Sulf1	8.61682	1.12662	4.3543e-17	1.55072e-15
65	Mpc1	8.60297	1.14999	4.91883e-17	1.7345e-15
66	Cd1d1	8.59471	1.94917	5.69856e-17	1.99762e-15
67	Bcl11b	8.5311	1.06541	8.11269e-17	2.77852e-15
68	Zfp503	8.41264	1.06289	2.13923e-16	7.21605e-15
69	Efna3	8.37184	1.91994	3.18142e-16	1.05475e-14
70	Fxyd7	8.29714	3.22586	6.03446e-16	1.9651e-14
71	Plxna4	8.28084	2.16305	6.52112e-16	2.11204e-14
72	Cldn11	8.16173	1.30996	1.47453e-15	4.63298e-14
73	Myrip	8.14157	3.25363	1.96282e-15	6.10283e-14
74	Gas1	8.1291	1.87441	2.04681e-15	6.34192e-14
75	Hes1	8.12195	1.20838	2.01774e-15	6.26269e-14
76	Col25a1	8.00001	1.80402	5.31162e-15	1.58533e-13
77	Hoxb5	7.87572	1.15816	1.22433e-14	3.56491e-13
78	Mdfic	7.87143	1.59918	1.35145e-14	3.92229e-13
79	Hoxb7	7.8136	4.9646	2.26904e-14	6.52185e-13
80	Rspo3	7.80676	1.92524	2.19156e-14	6.31947e-13
81	Apbb2	7.53082	1.147	1.53543e-13	4.05472e-12
82	Krt15	7.49875	2.12877	2.03832e-13	5.3511e-12
83	Lpar1	7.47235	1.18519	2.33761e-13	6.0921e-12
84	Edil3	7.3535	2.37749	5.60845e-13	1.39844e-11
85	Map2	7.35283	1.79609	5.52782e-13	1.38412e-11
86	Plcb1	7.35057	1.69159	5.60151e-13	1.39844e-11
87	Fut8	7.33843	1.22508	5.94226e-13	1.4755e-11
88	Zeb2	7.33572	2.30626	6.38024e-13	1.57986e-11
89	Rgs10	7.32107	1.82725	6.89177e-13	1.70181e-11
90	Hoxa4	7.30873	2.36258	7.69899e-13	1.89554e-11
91	Frmd4a	7.22027	1.05186	1.32203e-12	3.20261e-11
92	Ly6h	7.0609	1.70586	4.04861e-12	9.34505e-11
93	Vcan	7.05835	1.14006	4.02551e-12	9.31024e-11
94	Tmem171	6.92747	3.55618	1.03058e-11	2.28029e-10
95	Lrrn3	6.84598	2.03261	1.68883e-11	3.67757e-10
96	Ncor2	6.83353	1.03825	1.76638e-11	3.82317e-10
97	Nrp2	6.77679	1.11664	2.55273e-11	5.43307e-10
98	Foxo1	6.77391	1.73933	2.7003e-11	5.7403e-10
99	Foxi2	6.75257	2.43281	3.17598e-11	6.67217e-10
100	Hoxaas3	6.71605	1.93821	3.93983e-11	8.1998e-10
101	Dusp10	6.70627	1.70512	4.16736e-11	8.64317e-10
102	Pik3r3	6.69949	1.16418	4.24004e-11	8.78371e-10
103	Lmcd1	6.60422	3.48577	8.30266e-11	1.68676e-09
104	Ascl1	6.55556	6.29259	1.13978e-10	2.28441e-09
105	Tgfbi	6.53493	2.20806	1.25651e-10	2.50993e-09
106	Cldn10	6.52685	1.76224	1.30795e-10	2.60105e-09
107	Hapln1	6.48246	3.55465	1.7803e-10	3.5053e-09
108	Adamts18	6.39189	2.19508	3.06272e-10	5.86874e-09
109	Foxc1	6.37457	1.69362	3.36282e-10	6.40261e-09
110	St7	6.34731	1.33558	3.9431e-10	7.47558e-09
111	Scrn1	6.27453	2.63793	6.32579e-10	1.1756e-08
112	Rspo1	6.26933	3.09285	6.54674e-10	1.21162e-08
113	Gstm7	6.17994	1.22993	1.07761e-09	1.93041e-08
114	Barx2	6.13342	2.06095	1.46661e-09	2.59348e-08
115	Ltbp4	6.0897	1.56962	1.87692e-09	3.27053e-08
116	Prkcb	6.08045	1.32147	1.96265e-09	3.40663e-08
117	Abat	6.08029	1.73267	1.98924e-09	3.44943e-08
118	Selenbp1	6.02902	1.88079	2.70508e-09	4.59704e-08
119	Pygo1	6.02051	1.35658	2.80289e-09	4.74528e-08
120	Upk1a	5.99636	1.88709	3.27042e-09	5.47972e-08
121	Sez6l	5.99058	2.2884	3.41064e-09	5.70397e-08
122	Flrt1	5.97715	1.12839	3.5879e-09	5.96693e-08
123	Ccl21a	5.9212	2.05967	5.03243e-09	8.28451e-08
124	Hoxa3	5.90276	1.19144	5.56875e-09	9.10871e-08
125	Fgf9	5.77316	1.15711	1.16147e-08	1.81036e-07
126	H2.T23	5.76723	2.7007	1.23486e-08	1.91806e-07
127	Pdzrn4	5.63281	2.52562	2.61933e-08	3.90563e-07
128	Cntfr	5.5996	1.03603	3.05867e-08	4.52298e-07
129	Nab1	5.58787	1.35682	3.29123e-08	4.83886e-07
130	Akap7	5.55824	1.53882	3.90427e-08	5.69801e-07
131	Fxyd3	5.49752	1.62065	5.40681e-08	7.73304e-07
132	Micalcl	5.49153	1.89425	5.62382e-08	8.02415e-07
133	Setbp1	5.48595	1.24759	5.74785e-08	8.18806e-07
134	Stmn2	5.48129	1.07695	5.77148e-08	8.21518e-07
135	Tmem178	5.47166	1.03338	6.14882e-08	8.69688e-07
136	Ooep	5.36113	1.89693	1.13521e-07	1.54506e-06
137	Ppp1r3c	5.35281	2.12085	1.187e-07	1.60766e-06
138	Slco5a1	5.30649	1.1758	1.49687e-07	1.98819e-06
139	Pth	5.27763	2.43329	1.77157e-07	2.31015e-06
140	Tmem213	5.24009	1.92647	2.1448e-07	2.75861e-06
141	Cdk5r1	5.23463	2.24918	2.21626e-07	2.84848e-06
142	Gm5860	5.22893	3.1126	2.29379e-07	2.93967e-06
143	Pak3	5.22438	1.09454	2.28674e-07	2.93274e-06
144	Kctd14	5.21823	2.21591	2.41108e-07	3.07455e-06
145	Adamts9	5.19324	1.2564	2.71192e-07	3.42641e-06
146	Fzd7	5.14744	1.10634	3.42314e-07	4.24698e-06
147	Mirg	5.08293	1.10594	4.75293e-07	5.77654e-06
148	Lgr5	5.07388	2.74498	5.06975e-07	6.14071e-06
149	Shank2	5.06516	3.10006	5.31454e-07	6.39821e-06
150	Kcnip1	5.05995	3.6152	5.45984e-07	6.56429e-06
151	Hoxb8	5.05577	2.35572	5.53463e-07	6.64974e-06
152	Sytl2	5.01197	1.28016	6.82757e-07	8.05167e-06
153	Pank1	4.97581	1.21055	8.17834e-07	9.52793e-06
154	Pmepa1	4.93018	1.34954	1.02786e-06	1.17494e-05
155	X5033430I15Rik	4.89787	1.5266	1.20844e-06	1.36305e-05
156	Myo1e	4.88473	1.07765	1.28097e-06	1.43942e-05
157	Sh3pxd2a	4.85455	1.15529	1.48505e-06	1.64598e-05
158	Clstn2	4.85268	1.35046	1.5003e-06	1.66186e-05
159	Tfpi	4.81546	1.04729	1.79205e-06	1.96433e-05
160	Crmp1	4.80484	1.82685	1.90788e-06	2.08111e-05
161	Nrxn1	4.76064	2.23338	2.36202e-06	2.51795e-05
162	Mcc	4.7448	1.30297	2.53097e-06	2.68538e-05
163	Neto2	4.73619	1.08915	2.62589e-06	2.77293e-05
164	Chrnb4	4.73265	3.13423	2.71559e-06	2.85752e-05
165	Filip1	4.73007	2.12091	2.73253e-06	2.87029e-05
166	Tacr1	4.70966	3.74842	3.03571e-06	3.16458e-05
167	Srgap3	4.70017	1.96985	3.15242e-06	3.27097e-05
168	Maml2	4.65762	1.26114	3.82346e-06	3.90158e-05
169	Cntnap2	4.65096	1.33407	3.94875e-06	4.01797e-05
170	Mxra7	4.6305	1.29741	4.34966e-06	4.41085e-05
171	Slc35d3	4.60818	5.32354	4.89921e-06	4.92067e-05
172	Fxyd1	4.60488	1.98435	4.92936e-06	4.9454e-05
173	Cmpk2	4.5753	1.96393	5.66237e-06	5.60841e-05
174	Kctd12	4.56711	1.53182	5.86317e-06	5.78167e-05
175	Tnfrsf21	4.55706	1.10643	6.12929e-06	6.02085e-05
176	Epha3	4.5442	2.0545	6.52389e-06	6.35262e-05
177	Ebf2	4.52581	2.88789	7.13642e-06	6.88904e-05
178	Dcn	4.50223	1.00983	7.83641e-06	7.51605e-05
179	Timp1	4.49724	1.14058	8.0392e-06	7.67351e-05
180	Gm42637	4.46443	1.67958	9.38996e-06	8.83081e-05
181	Prkca	4.41916	1.4374	1.15087e-05	0.000106223
182	Egln3	4.41365	1.29906	1.17702e-05	0.000108402
183	Gsn	4.40854	1.12759	1.20061e-05	0.000110471
184	Col16a1	4.37702	3.45643	1.40169e-05	0.000127335
185	Myb	4.37515	1.74511	1.40344e-05	0.000127429
186	Exoc6	4.36502	1.04139	1.45725e-05	0.00013218
187	Fmod	4.31567	2.48908	1.83421e-05	0.000163307
188	Emp1	4.30991	1.4153	1.86737e-05	0.000166176
189	Mfng	4.30439	2.2048	1.9267e-05	0.000170946
190	Sncg	4.28321	3.23726	2.11771e-05	0.000185591
191	Cftr	4.25786	1.55666	2.35177e-05	0.000203608
192	Pnoc	4.24864	2.5573	2.45906e-05	0.000212382
193	Ptprm	4.20934	1.3158	2.89033e-05	0.000245829
194	Chrna3	4.20914	2.84405	2.91709e-05	0.000247752
195	Nkx6.1	4.17128	2.77456	3.43115e-05	0.000288126
196	Pcsk2os1	4.17078	1.67364	3.42775e-05	0.000287977
197	Insc	4.15709	3.93752	3.6527e-05	0.000305012
198	Calcb	4.14997	24.8492	3.77484e-05	0.000314223
199	Emp3	4.11574	2.29896	4.33894e-05	0.000356979
200	Ccdc64b	4.11304	1.70006	4.37816e-05	0.00035971
201	Ajap1	4.10702	2.37454	4.50076e-05	0.00036809
202	Lfng	4.07314	2.03241	5.19372e-05	0.000419161
203	Hoxc6	4.06859	4.891	5.317e-05	0.000427994
204	Tgfb3	4.06054	1.07033	5.43054e-05	0.000436739
205	Naaladl2	4.05355	2.44406	5.64211e-05	0.000450713
206	Abcc8	4.04715	2.52661	5.79533e-05	0.000461715
207	Doc2b	4.04607	2.67827	5.82317e-05	0.00046352
208	Ephb3	4.04532	1.08901	5.80221e-05	0.000462058
209	Pcsk2	3.97884	1.3968	7.65142e-05	0.000593458
210	St8sia6	3.97451	1.47023	7.78159e-05	0.000603031
211	St8sia1	3.97331	3.19551	7.8748e-05	0.000609462
212	Nefm	3.933	1.27311	9.20514e-05	0.00069792
213	Amigo2	3.91858	1.78494	9.80446e-05	0.00073587
214	Rgag4	3.90336	1.57938	0.000104127	0.000777281
215	Kcna5	3.90211	1.42623	0.000104668	0.000780992
216	Cbln4	3.88297	1.78213	0.000113172	0.000839891
217	Slain1	3.8278	1.04301	0.000140695	0.00101589
218	Phxr4	3.81593	1.19437	0.000147557	0.00106073
219	Prss16	3.81563	1.48631	0.000148108	0.00106426
220	Kif26a	3.78422	1.09958	0.000167197	0.00118429
221	Gm5426	3.76279	1.08806	0.00018177	0.00127439
222	Otor	3.74549	2.39964	0.000195643	0.00136045
223	Fam65b	3.71951	1.632	0.000215714	0.00148328
224	Adprhl1	3.71914	4.30171	0.000217272	0.00149173
225	Cxcl15	3.69738	2.59369	0.000235875	0.00160341
226	Cpt1a	3.6871	1.2558	0.000244277	0.00165487
227	Ngfr	3.6809	1.19761	0.000250183	0.00169167
228	Myt1l	3.68023	3.08599	0.000252101	0.0017027
229	Crip3	3.65765	1.98479	0.000274302	0.00183189
230	Slc16a12	3.64191	1.12247	0.000290389	0.00192566
231	Lzts1	3.61837	1.34951	0.0003177	0.00208818
232	Wnt5b	3.60266	1.24521	0.000337281	0.00220472
233	Ntrk2	3.57901	1.02248	0.000368285	0.00237525
234	Rbfox1	3.56753	1.60186	0.000385571	0.00247247
235	Spock1	3.56745	1.35942	0.000384809	0.00246933
236	Grhl3	3.52717	1.13806	0.000447244	0.00279868
237	X2810442N19Rik	3.52223	3.80525	0.000457843	0.00285401
238	Gm14964	3.49759	2.3869	0.00050079	0.00309389
239	Lysmd2	3.493	1.09385	0.000507411	0.0031281
240	Atp10b	3.49126	2.58194	0.000512476	0.00315497
241	Atxn1	3.47168	1.11021	0.000548115	0.00334787
242	Dnm3	3.46912	1.82057	0.000555219	0.0033901
243	Tmem132c	3.4685	1.42522	0.000555842	0.00339274
244	Mtnr1a	3.46674	2.87904	0.000560934	0.00341738
245	Krt17	3.44294	2.07547	0.000611071	0.00368332
246	Snca	3.44217	1.90659	0.00061231	0.00368955
247	Aym1	3.43665	4.68803	0.000626816	0.00376005
248	Zeb2os	3.43231	2.13646	0.000634738	0.0038029
249	Wif1	3.40775	2.52468	0.000694635	0.00412061
250	Atp1a2	3.37136	1.85488	0.000790166	0.00461352
251	St6gal2	3.37099	1.6829	0.000791432	0.00461789
252	Spon2	3.31104	1.37265	0.000977606	0.00552648
253	Zswim5	3.31046	1.11128	0.000978657	0.00552984
254	Fam49a	3.30993	1.08756	0.000980316	0.00553397
255	Bdh1	3.29441	1.44577	0.00103697	0.00580975
256	Fat4	3.29397	1.69612	0.00103835	0.00581565
257	Nfix	3.29311	2.31244	0.00104296	0.00583603
258	Chga	3.25597	1.61505	0.00118575	0.00652674
259	G630016G05Rik	3.24576	1.1468	0.00122665	0.00671878
260	Mical2	3.23599	1.38357	0.00126929	0.00691368
261	Mal2	3.1995	1.03846	0.00143752	0.00765794
262	Gxylt2	3.19654	1.37707	0.00145345	0.00772664
263	Megf11	3.16047	3.79321	0.00164828	0.00861637
264	Il1rap	3.15753	1.75627	0.001661	0.0086727
265	Akr1c13	3.14975	1.85912	0.00170694	0.00887885
266	Rab33a	3.13709	1.70305	0.00177997	0.009176
267	Cacna1c	3.13178	2.5696	0.00181337	0.00931594
268	Eya4	3.13163	1.56627	0.00181156	0.0093093
269	Ildr2	3.13063	1.33535	0.00181679	0.00933081
270	Trabd2b	3.11638	1.05767	0.00190384	0.00969711
271	Gm11827	3.11158	2.154	0.00193978	0.00984651
272	Mdga1	3.11028	1.75176	0.00194565	0.00987068

## Sheet: cluster_9_top_genes_logfc_1.0_p
Unnamed: 0	names	scores	logfoldchanges	pvals	pvals_adj
0	Aldh1a1	10.0237	2.10805	5.4503e-21	1.94881e-17
1	Hoxb5	9.00229	1.68534	1.32307e-17	1.96381e-14
2	Top2a	8.11721	1.07868	7.08779e-15	5.7598e-12
3	Rpgrip1	7.87795	1.34786	3.99141e-14	2.64291e-11
4	Cpm	7.76453	1.2076	8.30567e-14	5.30317e-11
5	Espn	7.68872	1.20038	1.38513e-13	7.98818e-11
6	Hoxb1	7.60321	1.14967	2.45947e-13	1.29325e-10
7	Stk26	7.30189	1.18615	1.78771e-12	7.43273e-10
8	Hoxb6	7.29853	1.66725	1.9021e-12	7.72857e-10
9	Ripply3	7.13548	1.05715	5.1704e-12	1.81248e-09
10	Metrn	6.92419	1.26443	1.99426e-11	5.84483e-09
11	Hist1h1b	6.85316	1.17698	3.0966e-11	8.26284e-09
12	Hoxa5	6.83731	1.48249	3.45127e-11	8.9423e-09
13	Aldh1a7	6.79931	1.5721	4.41981e-11	1.08243e-08
14	Slc24a5	6.78624	1.16221	4.71794e-11	1.13983e-08
15	Pim1	6.72085	1.10356	6.99982e-11	1.58409e-08
16	Hoxb4	6.64	1.1398	1.1219e-10	2.35392e-08
17	Fam43b	6.61533	1.87316	1.36959e-10	2.7415e-08
18	Pam	6.58311	1.65741	1.68653e-10	3.27738e-08
19	Ddah1	6.53228	1.04935	2.18758e-10	4.16058e-08
20	BC048679	6.28216	1.87219	9.78029e-10	1.67261e-07
21	Gatad1	6.13829	1.148	2.19793e-09	3.27454e-07
22	Prdm1	6.07864	1.06911	3.03101e-09	4.13652e-07
23	Notch2	6.01528	1.58318	4.47858e-09	5.72543e-07
24	Ect2	6.01027	1.00635	4.4835e-09	5.72543e-07
25	Slc39a1	5.88396	1.40915	9.25605e-09	1.05034e-06
26	Kpna2	5.81521	1.58509	1.35235e-08	1.39753e-06
27	Suv39h2	5.7866	1.16142	1.53663e-08	1.57885e-06
28	Lrrc8a	5.7383	1.17224	2.03152e-08	2.01775e-06
29	Hist1h4d	5.70908	1.34183	2.3688e-08	2.31418e-06
30	Pdlim3	5.62163	1.05824	3.76672e-08	3.35465e-06
31	Cdh2	5.59433	1.15485	4.35803e-08	3.85708e-06
32	Pfas	5.51731	1.03822	6.56108e-08	5.45576e-06
33	Emx1	5.28756	1.31141	2.14999e-07	1.4289e-05
34	Prkcb	5.18278	1.32897	3.64338e-07	2.24608e-05
35	Cep55	5.12717	1.24815	4.83047e-07	2.813e-05
36	Adh1	5.07218	1.98851	6.3708e-07	3.51535e-05
37	Pcsk2	5.04921	1.96988	7.11444e-07	3.8778e-05
38	Fgf8	4.90665	1.03932	1.40117e-06	6.90085e-05
39	Sox17	4.87915	2.473	1.62563e-06	7.85486e-05
40	Prr15	4.79354	1.57165	2.41015e-06	0.000110201
41	Gcnt2	4.79015	1.37489	2.42576e-06	0.000110632
42	Marf1	4.75452	1.07061	2.87225e-06	0.000127737
43	Cdkn1b	4.73767	1.09134	3.11273e-06	0.0001354
44	Zfp771	4.6779	1.01295	4.07345e-06	0.00016703
45	Zfp423	4.59334	1.29027	6.02212e-06	0.000234051
46	Lrrn1	4.55061	1.42171	7.31569e-06	0.000274193
47	Gas2l3	4.50254	1.02709	9.05781e-06	0.000325826
48	Amt	4.47955	1.11752	1.00611e-05	0.000350628
49	E130012A19Rik	4.47012	1.21347	1.04816e-05	0.000361758
50	Hist2h2ac	4.44268	1.41164	1.18876e-05	0.000404813
51	Irx2	4.4293	1.02082	1.24942e-05	0.000421165
52	Proser2	4.39259	1.08615	1.46727e-05	0.000475214
53	Halr1	4.33934	1.06369	1.85448e-05	0.000574601
54	Ppm1h	4.29767	1.37301	2.23137e-05	0.000673858
55	Etv1	4.29495	1.1774	2.25057e-05	0.000678512
56	Hist2h2bb.1	4.24278	1.93291	2.82228e-05	0.000819102
57	Hist1h3c	4.15488	1.36944	4.0733e-05	0.00112035
58	Mxra7	4.09968	1.17997	5.08913e-05	0.00133017
59	Crybg3	4.094	1.1685	5.21599e-05	0.00134993
60	Fat3	4.02057	1.16782	7.05001e-05	0.00171717
61	Peg12	4.0205	1.1698	7.08507e-05	0.00172336
62	Clasp2	3.97108	1.41893	8.6706e-05	0.00201316
63	Coq2	3.96233	1.00424	8.92897e-05	0.0020651
64	Rspo2	3.95462	1.43278	9.2554e-05	0.00212958
65	Sptb	3.91402	1.3063	0.000108471	0.00240899
66	Hist1h2an	3.8791	1.63847	0.00012447	0.00270387
67	Foxm1	3.85156	1.02823	0.000138718	0.00294537
68	Six2	3.75936	1.28638	0.0001983	0.00390012
69	Hist1h1d	3.73333	1.1618	0.00021951	0.00420186
70	Gria2	3.72686	1.89438	0.000225634	0.00427771
71	Micu3	3.6725	1.24406	0.000276835	0.00502463
72	Hist1h2af	3.65885	2.25825	0.000292263	0.00523554
73	Tbx1	3.58736	1.84339	0.000381081	0.00646473
74	Kifc5b	3.58296	1.20906	0.000386263	0.00653941
75	Gm26916	3.57111	2.23244	0.000405602	0.00678975
76	Tagln3	3.55592	1.24463	0.000426198	0.00708386
77	Pcsk2os1	3.54906	1.4616	0.000437478	0.00723704
78	Nrtn	3.51459	1.0671	0.000495669	0.00798607
79	Ppp1r16b	3.50738	1.01167	0.000509757	0.00814426
80	Acsl4	3.49373	1.0367	0.000535132	0.00848899
81	Hspa2	3.48596	1.02596	0.000550531	0.00866322
82	Hist1h2bb	3.44482	1.81223	0.000639412	0.00976208

[truncated: 1 more sheets: cluster_6_top_genes_logfc_1.0_p]
