# Supplementary material for: Resolving thyroid lineage cell trajectories merging into a dual endocrine gland in mammals
Source: Nat Commun. 2026 May 25;17:6811. doi: 10.1038/s41467-026-73385-6 (PMC13385830; doi:10.1038/s41467-026-73385-6)
Supplement: Supplementary file 4 — Supplementary Data 2 [file 41467_2026_73385_MOESM4_ESM.xlsx]

## Sheet: lineage_drivers_thyroid
Supplementary Data 2: Predicted thyroid lineage drivers Table showing the genes predicted to be driving the thyroid lineage ranked according to their correlation with predicted thyroid fate probabilities (main Fig. 2c, red). The columns indicate correlation of the gene expression with the per-cell thyroid fate probability, the associated p-value, multiple-testing corrected q-value, and low and hi…
lineage_drivers_thyroid_palantir
	3_corr	3_pval	3_qval	3_ci_low	3_ci_high
Iyd	0.5746962604155461	0.0	0.0	0.5573581855089917	0.591533332899619
Mt2	0.5526123228935129	0.0	0.0	0.5346400211655836	0.5700849744601221
Plscr2	0.5331330989212897	0.0	0.0	0.5146229133969588	0.5511465765843211
Mt1	0.5025930262735703	0.0	0.0	0.48328009468283045	0.521417020531576
Prlr	0.48670909678634383	0.0	0.0	0.46699820320708846	0.5059365553646311
Rgcc	0.47134187121348825	0.0	0.0	0.45125867155479565	0.4909478719768016
Hhex	0.4575354456624135	0.0	0.0	0.4371284016172525	0.47747163544043675
Slc16a2	0.4481160009189559	1.6424252835200452e-300	2.435880937988579e-297	0.4274937914260424	0.46827207674620897
Fth1	0.42525849001770627	1.3658980420075395e-266	1.8416030782739835e-263	0.4041336142030755	0.44592996489293996
Fos	0.42248879328594185	1.1303265504078242e-262	1.39698942242487e-259	0.40130487883243693	0.44322096932702915
Mbip	0.41634023274146215	4.048476885131299e-254	4.00286404555882e-251	0.39502669996741885	0.4372058079967607
Gem	0.41496249033530436	3.1426728669951243e-252	2.741704781788511e-249	0.39362018623287914	0.4358577010398949
Slc16a11	0.4134473950642942	3.6689029858030193e-250	3.022972232358032e-247	0.39207356665501597	0.43437508744248104
Fam174b	0.4066166814081867	5.5022315442548154e-241	4.294926106991746e-238	0.3851022276251477	0.4276894069900296
Kcnh3	0.4046489894495501	2.1907536561517604e-238	1.6245533737193378e-235	0.3830944817843436	0.42576306624221133
Anxa2	0.4015821794425022	2.264321783110335e-234	1.5991503031099703e-231	0.37996565053225695	0.42276032383690376
Itga4	0.39854535742919944	1.9263963982058715e-230	1.2421906513822296e-227	0.37686790107206886	0.4197864846707324
Pax8	0.39659123480371233	6.1640148988972e-228	3.8091043735643485e-225	0.37487482945664535	0.4178726488209707
Asgr1	0.39589079686562023	4.823093212855225e-227	2.861251817594234e-224	0.3741604794671682	0.41718660533284857
Gm12446	0.388571035075201	7.593363137368457e-218	4.331429565011984e-215	0.3666968756140394	0.41001581700224077
Cd9	0.37194699510776535	6.987773075350843e-198	3.7012736600188695e-195	0.3497566057214971	0.3937202598059293
Btg2	0.3700662563156005	1.0574986679920833e-195	5.408194049996754e-193	0.3478410039598035	0.3918758213820635
Jun	0.35514162146624834	5.9579458834012626e-179	2.945409846557471e-176	0.33264628957401027	0.37723303056529406
Tagln2	0.3506729946163668	4.0270984345385697e-174	1.9266418349239204e-171	0.3280990683993788	0.3728466417751281
Duoxa2	0.35062372536539954	4.547545250464759e-174	2.1076451128013384e-171	0.3280489384296639	0.37279827372315555
Hivep3	0.3486787131251749	5.41343179242522e-172	2.4329274822260132e-169	0.326070048998802	0.3708887420187613
Chchd10	0.34026197763526017	3.430512228164477e-163	1.4536550530259246e-160	0.31750899852561404	0.3626233776796255
Plek2	0.3384235265953451	2.6265417988922147e-161	1.0820622616491789e-158	0.31563951848802774	0.3608175220998694
Micalcl	0.3316390664578277	1.7957377822232024e-154	7.197996499500626e-152	0.3087420820792053	0.3541518958602381
Opcml	0.3251890672284691	3.8246539959155665e-148	1.4544472670108658e-145	0.3021869083636515	0.34781275049158483
Cxcl12	0.32173089089792856	8.099885794624404e-145	3.003235155501863e-142	0.29867323822553227	0.34441315659057936
Mpc2	0.3208451819334283	5.660380143501429e-144	2.0475389733724314e-141	0.29777341671454954	0.34354235607475353
Atp1b1	0.3194023648862406	1.3238362065342608e-142	4.67471780454991e-140	0.2963076981558847	0.34212374126535305
Egr1	0.31691457541113777	2.9076071904722436e-140	1.0028540056254382e-137	0.2937806760196929	0.3396774394150833
Junb	0.31395583377593084	1.651016407916356e-137	5.565050987683517e-135	0.290775695691862	0.33676763823367517
Npy	0.3117290642389612	1.856430681922511e-135	6.1183829874650574e-133	0.2885144281434523	0.33457741423087484
Ccdc141	0.3114871928951633	3.092588116868752e-135	9.970907469843578e-133	0.28826882522230357	0.33433949759393156
Ctsl	0.3051109268404803	1.79553120262633e-129	5.547817347114813e-127	0.2817952881271144	0.3280664357284984
Fosb	0.30351108626607054	4.749092146764407e-128	1.437424196503325e-125	0.28017137475826653	0.32649217188153173
Col25a1	0.290524611398045	7.515587416496902e-117	2.1030882447936897e-114	0.2669944337957183	0.3137085926220084
Ubash3b	0.28570296499001724	7.572296729752584e-113	1.970258470157203e-110	0.26210430946977764	0.3089601372488542
Tor3a	0.28451716933391413	7.097397285104714e-112	1.814853433368759e-109	0.26090185856648035	0.30779216392069103
Spcs3	0.27870026451703955	3.522650595650009e-107	8.56466081706316e-105	0.2550043128741139	0.30206167005940554
Sparc	0.27662497559098415	1.561445985761986e-105	3.67584212933905e-103	0.2529006804179251	0.3000168011395817
Cox6c	0.27451953838944676	7.060332664383846e-104	1.6109506730073358e-101	0.2507667171394525	0.29794200615810396
Asb9	0.2726292288477257	2.098630507075856e-102	4.715877128854851e-100	0.24885099288679033	0.29607901934244185
Bcl2	0.2703625234331132	1.1807569623184734e-100	2.6137024639022806e-98	0.2465540575047846	0.29384484185177157
Alcam	0.26895519638491233	1.4124123846498233e-99	3.0805129524619896e-97	0.24512809618552317	0.2924575812654375
Phlda1	0.26605521396908	2.2367197781735845e-97	4.7389701471560614e-95	0.24219004046355355	0.2895986364588654
Ncam1	0.26558473853087256	5.0556216232387e-97	1.0560552717500445e-94	0.2417134295050935	0.2891347791026831
Cd44	0.262091833039864	2.0405206293746026e-94	4.2031890908687126e-92	0.23817533281244171	0.2856906617431639
Ddit4	0.26091622760057853	1.505157271465313e-93	3.057943492205761e-91	0.23698466015569009	0.2845313397679349
Tsc22d1	0.26061521909771423	2.506353473864518e-93	5.023206536606036e-91	0.23667980531951013	0.28423448946592433
Dlc1	0.25656840354148297	2.22314577056836e-90	4.3383519635920197e-88	0.23258173648081723	0.2802431378065778
Bcl11b	0.2513977658727446	1.0823040959300308e-86	2.0064565058422857e-84	0.22734685132057955	0.2751421752007545
Cst3	0.25129550689307306	1.2775673738994912e-86	2.3392100891732536e-84	0.22724333574238295	0.27504128069244577
Dnajc21	0.25009908076473175	8.84362801523949e-86	1.5802391216146613e-83	0.2260322478394814	0.2738607799681516
Iigp1	0.24623186001950811	4.2705858478609206e-83	7.28012169076153e-81	0.22211814452443998	0.2700445452785955
Gm11627	0.24487963103558558	3.609299677373604e-82	6.082900399446355e-80	0.22074970574697977	0.2687099677352779
Sdc4	0.24450359164896873	6.518337336077616e-82	1.0862186632737878e-79	0.22036917548466678	0.2683388207517319
Elovl6	0.24076936124475393	2.1805102171491434e-79	3.5932385589487716e-77	0.21659074743436862	0.264652789907595
Minos1	0.23832872576795291	9.208285328770525e-78	1.4844356490325615e-75	0.21412161641995342	0.26224327974226375
Socs2	0.23788693589091678	1.8046567512904955e-77	2.8779423955257353e-75	0.21367470150720594	0.2618070921151554
Kcnj15	0.2362104110049509	2.2888808529613593e-76	3.5733044137126235e-74	0.21197882009487093	0.26015173800134633
Fam13a	0.2358173370567877	4.1398360799242954e-76	6.3956155105580445e-74	0.2115812289808228	0.2597636073339121
Epha4	0.23373984783446833	9.311276188886211e-75	1.4236653315192927e-72	0.20947999868828937	0.2577121160117198
Nr3c1	0.23365185148908024	1.0616314302228513e-74	1.6066383409831744e-72	0.2093910016867174	0.25762521608950156
Tcf4	0.23322071636989564	2.0170378303934882e-74	3.021685662885437e-72	0.20895496969515787	0.2571994472537635
Pdzk1	0.2316083844548451	2.1973580384846014e-73	3.2589017068765124e-71	0.20732441027078877	0.25560710131528586
Igsf1	0.2299835895002669	2.3920888137365915e-72	3.37876849490737e-70	0.20568138339709	0.25400231509314003
Fam163a	0.22991396855088203	2.648622713964088e-72	3.7058229689435275e-70	0.20561098428788216	0.2539335485444773
Scin	0.22972775334220705	3.4776122972403107e-72	4.820230652371126e-70	0.2054226889705936	0.2537496174087432
Map3k1	0.22969436211342598	3.651536160680527e-72	5.014438222134527e-70	0.20538892493685207	0.253716635565414
Uqcrq	0.22933291814655318	6.189707647082951e-72	8.421977441641032e-70	0.205023449238559	0.25335961942401103
Psap	0.22861418798513763	1.76278355784562e-71	2.3767129951280353e-69	0.20429672213449335	0.2526496745313697
Zfp36	0.22768814203002252	6.752080211294598e-71	8.941080501224123e-69	0.20336041205533115	0.2517349097753371
Itga6	0.2271902161933175	1.3865148046369045e-70	1.81977000597964e-68	0.20285698569336735	0.2512430319655169
Folr1	0.22576243585253994	1.0805669104147492e-69	1.3815420558932022e-67	0.20141350416116144	0.24983252518704438
Sorbs2	0.2227052237092295	8.348211270900097e-68	1.0492569606671129e-65	0.19832302772256993	0.2468119562034827
Ttc28	0.22248196760100653	1.1437197713357409e-67	1.4254208343428885e-65	0.1980973614478219	0.246591357646044
Elfn1	0.22214409826180628	1.840525926259054e-67	2.2747366676956692e-65	0.1977558495485052	0.2462575054157062
B4galt4	0.2216748889715003	3.558732431108398e-67	4.326193498833496e-65	0.19728159154524716	0.24579386531362818
Kctd8	0.22119803385837353	6.944060701910863e-67	8.372956444718699e-65	0.19679961714756006	0.2453226588317714
Elovl7	0.21912477293785865	1.2463724971771415e-65	1.467059563939221e-63	0.19470423578706744	0.24327382438650105
Ntan1	0.21891669716121429	1.6625291698972804e-65	1.9414937101375248e-63	0.1944939522744868	0.2430681881902072
Pycard	0.21864966713496634	2.405166563877176e-65	2.786798852254875e-63	0.19422409228192344	0.24280428577168678
Gstt2	0.218316144852835	3.811939389223491e-65	4.3517242996117e-63	0.19388704054543499	0.2424746648708937
Zfyve21	0.2183156636616392	3.814470763600034e-65	4.3517242996117e-63	0.19388655426626494	0.24247418930440898
Hint1	0.2177651852782587	8.14296941622102e-65	9.149119652422268e-63	0.19333026314835675	0.24193013793573964
Fezf1	0.21720169259616723	1.7658286737121497e-64	1.9690981247988645e-62	0.19276083657975904	0.2413732084764067
Smim3	0.21664872437612678	3.7660272536823275e-64	4.106908102894308e-62	0.19220206130417616	0.24082666541717554
Arhgap20	0.2155879106520604	1.600570240608952e-63	1.7201490752515485e-61	0.19113015170190042	0.2397781347899836
Camkk2	0.2154500331973515	1.930609729581956e-63	2.059918913628057e-61	0.19099083636289604	0.23964184966552338
Slc26a7	0.21524839416868216	2.538993735274858e-63	2.6897011491329584e-61	0.19078709627311136	0.23944253762516476
Scara5	0.2149800845439522	3.6540176907787985e-63	3.843456480279458e-61	0.19051599415335504	0.2391773212298675
Slc4a5	0.2149237626275701	3.943953892002416e-63	4.119209871287875e-61	0.19045908652733884	0.23912164816679055
Ndufa5	0.21374186707900372	1.9478737999288544e-62	1.978692899092112e-60	0.18926493799448116	0.23795333187534853
Pdp1	0.21336071587982164	3.253392426574104e-62	3.260206964764901e-60	0.18887985075139588	0.23757654492920924
Wfdc2	0.21271828059788356	7.705846297044264e-62	7.670161505467348e-60	0.1882307982564978	0.23694144915952953
St8sia2	0.20962138487255025	4.724369280433275e-60	4.640206675371251e-58	0.18510230392848648	0.23387964349675222
Sh3bgr	0.20870461422643388	1.57722675587761e-59	1.5389375010803183e-57	0.18417627451057994	0.23297316821564623
Amdhd1	0.20764159088439793	6.335313610436597e-59	6.141113474273541e-57	0.18310256985816598	0.2319220298587394
Ncbp1	0.20750327629840953	7.587322771024875e-59	7.259844130133543e-57	0.18296286978446194	0.23178525751064757
Tmem176b	0.20537073109051637	1.2031010291562057e-57	1.1293159090769423e-55	0.18080908844410917	0.22967636913038814
Crip1	0.20535516350118224	1.2274761451200635e-57	1.1449496042940667e-55	0.18079336669698698	0.22966097339681776
Fam69a	0.20395536828890024	7.400943589601551e-57	6.733950575299423e-55	0.17937976134247646	0.22827658126450381
Aqp1	0.20360594123729503	1.1564919617547804e-56	1.0458495295600699e-54	0.17902690273052355	0.22793098390121103
Spon1	0.20353715316600485	1.2625877808593044e-56	1.1348751138135965e-54	0.1789574398685381	0.22786294901879606
Arap2	0.20130284887789102	2.146143720163453e-55	1.894610566294296e-53	0.17670135094975564	0.22565297988376826
Tmem37	0.1996642744675328	1.6767443775097678e-54	1.462811521343963e-52	0.17504696461307304	0.22403209286902873
H2afj	0.19891426076753055	4.270143223201092e-54	3.703537669198561e-52	0.1742897598005886	0.22329013012531185
Rasa4	0.19838339762519203	8.256137218667536e-54	7.077848039887759e-52	0.1737538243564424	0.2227649484141378
Car8	0.19774570492449836	1.8181064138142288e-53	1.54081921275879e-51	0.17311005790432965	0.22213406175060832
Kcnk1	0.19554010051283985	2.729387525344791e-52	2.274131819572393e-50	0.17088360835398902	0.2199518400795628
Serpinf1	0.19548533380145924	2.918050882847288e-52	2.4177437231010126e-50	0.1708283272467702	0.21989765086926416
Traf5	0.19508540678450675	4.751090560715665e-52	3.893006856683648e-50	0.1704246486245771	0.21950193641427834
Atp10a	0.19443435114012983	1.0481208299078275e-51	8.4943606712366055e-50	0.16976750331238932	0.21885772136646695
Zfp385b	0.19407684357497842	1.616454346155339e-51	1.295872130152964e-49	0.16940666111980543	0.21850396105231318
Slc25a4	0.19396099852459212	1.8597303460758225e-51	1.4828849872392755e-49	0.16928973695147193	0.21838932886599427
Lta	0.1933662379544191	3.8143537502859835e-51	3.0251700786359047e-49	0.16868944701265412	0.21780078465060074
Cckar	0.1930437115171626	5.625457976442448e-51	4.4143474734718495e-49	0.16836392976702147	0.21748162178351324
Ralbp1	0.19229679042967515	1.3795686937257272e-50	1.0656449633669928e-48	0.16761010309892038	0.21674247013625364
Ccnd1	0.19127958060767034	4.6521480307676385e-50	3.574922665508541e-48	0.16658353519530494	0.21573579620666147
Lrrc1	0.1891116862105323	6.061084841127653e-49	4.586323942794093e-47	0.16439587531985583	0.2135901826010178
Arhgap18	0.18904017374909296	6.593127934489652e-49	4.963587837381525e-47	0.16432371499575762	0.21351940109363243
Gls	0.1887810560657439	8.940633140105018e-49	6.663242718638067e-47	0.16406225206787647	0.21326292979068842
Glo1	0.18818659464457937	1.7950967756477687e-48	1.3311540139816029e-46	0.16346242336819622	0.21267452688011196
Rgs16	0.18816005048056014	1.8517433777353263e-48	1.3663286584672947e-46	0.16343563996832786	0.2126482528292698
Skp1a	0.18798648671863916	2.2685883816480043e-48	1.665615558822849e-46	0.16326051281829035	0.21247645437788726
Cdc42se2	0.1865857986439892	1.159052311794703e-47	8.46793341686071e-46	0.16184726497070834	0.21108995723720192
Smtnl2	0.18637937495168888	1.4723381022478292e-47	1.0704042350214488e-45	0.16163899888532732	0.210885616569224
Tubb3	0.18607855844318252	2.085458386949451e-47	1.5087528456998686e-45	0.1613355014454449	0.21058783176942764
D630039A03Rik	0.1860362114748111	2.19010191136918e-47	1.576767060559044e-45	0.16129277744897777	0.2105459112198326
B3gat2	0.18602110544064338	2.2286810937001494e-47	1.5967907874718316e-45	0.1612775369435799	0.2105309572761961
Wwp1	0.18589085510348774	2.590652110147461e-47	1.847209684884471e-45	0.16114612763065597	0.21040201784929033
Atp5l	0.18566667026165828	3.355763298038381e-47	2.381307438909437e-45	0.1609199500325478	0.2101800873286163
Hcfc1r1	0.18559451654026807	3.646952763937003e-47	2.575616973426176e-45	0.1608471554969545	0.21010865862138114
Nkx2.1	0.1855588957435934	3.799841682107144e-47	2.6708745017692443e-45	0.16081121844285884	0.21007339565267888
Trp53i11	0.18543977783337273	4.358940665914012e-47	3.049407972460883e-45	0.16069104342697813	0.20995547387568006
H3f3b	0.18521584928741985	5.640777825411767e-47	3.909269903209436e-45	0.1604651296251753	0.20973379199764786
Ggt1	0.18487603732016927	8.335951697994075e-47	5.750255796881401e-45	0.16012230998194416	0.2093973845380774
Foxe1	0.1847816116428568	9.290252574739737e-47	6.349480918708067e-45	0.16002704960308942	0.20930390386200615
Uqcrb	0.1845985317200665	1.1460953735816669e-46	7.797128663114542e-45	0.15984235260899898	0.20912265490486487
Vstm2b	0.18425865645838344	1.6914333111123655e-46	1.1454633532925797e-44	0.15949947996144986	0.20878617423715728
P4ha3	0.1839034454890302	2.538372135632337e-46	1.711208961071054e-44	0.15914114274314078	0.20843450482503573
Dcaf6	0.18384939166660313	2.699922452154138e-46	1.8118800854252496e-44	0.15908661375932376	0.20838098937894303
Bmp5	0.18355268683736722	3.786903561772915e-46	2.529890393002437e-44	0.1587873034300366	0.2080872371151879
Khdc1c	0.18354539005963688	3.818514881033308e-46	2.539569246663901e-44	0.1587799426333323	0.20808001289330277
Taldo1	0.1835051678115471	3.997537472472023e-46	2.646762422063954e-44	0.15873936754093515	0.2080401905489422
Acaa2	0.18289208350510033	8.026063078644864e-46	5.290424067528087e-44	0.15812091538922343	0.20743319167361923
Lrrtm3	0.18270824415873999	9.886884238509041e-46	6.45957621767963e-44	0.15793547022935084	0.2072511734205674
Kcnip3	0.18255620016436433	1.1745726885174702e-45	7.640389273422193e-44	0.15778209947009403	0.20710063427424388
Rnf150	0.18206524428142204	2.046529235551853e-45	1.3254181263087132e-43	0.15728686757344484	0.20661452966712157
Calm1	0.17995190837730424	2.1927810417087601e-44	1.3897921209223343e-42	0.15515526769637347	0.20452193786912698
Maf	0.17957433749589471	3.3392235097048513e-44	2.1062260386853735e-42	0.15477445806339427	0.20414804950506835
Kcnk5	0.17936895394881203	4.1959103551914906e-44	2.6257192606685654e-42	0.1545673158587458	0.20394466609041187
Ctsc	0.17862798160057386	9.54175850974693e-44	5.921080353893587e-42	0.15382001683806554	0.2032108920856636
Pi4k2b	0.17858193559393581	1.0040342736126248e-43	6.204513463312016e-42	0.15377357861163043	0.20316529249208776
Slc44a3	0.17781614151189357	2.3373790860886733e-43	1.432465670486823e-41	0.1530012775639345	0.20240690709998932
Klhl14	0.17758182686166638	3.024664383755509e-43	1.838475306372047e-41	0.15276497799401872	0.20217485343824312
Grem1	0.17732313366514024	4.018722372271609e-43	2.432721285843275e-41	0.1525040966587578	0.20191865326034025
Uba7	0.17673579291503505	7.64826912171561e-43	4.611035745697731e-41	0.15191180076775082	0.2013369601984175
Kcnj16	0.1760926947771387	1.5432136931054594e-42	9.266154770221486e-41	0.1512632975350109	0.20070002599311906
Hpcal1	0.17573698041626779	2.2726927263417545e-42	1.359125234853813e-40	0.15090460265556357	0.20034771212804195
Gstt3	0.17560793754179765	2.6147946352342306e-42	1.5574304913718422e-40	0.15077448015152461	0.20021990128163233
Nop10	0.17515755807064207	4.2618739550725366e-42	2.5283141051072315e-40	0.15032033934980046	0.19977381521391482
Mum1l1	0.1750927132432004	4.5719268968523155e-42	2.7014441357456848e-40	0.1502549538359529	0.19970958770262598
Atp5e	0.17468585210832732	7.098767914501823e-42	4.1613370332006535e-40	0.14984470518726728	0.19930659501680506
Ptn	0.174660167127531	7.298439406472461e-42	4.261541529031223e-40	0.14981880664111852	0.19928115397018875
Ppp3ca	0.17433818302383067	1.0329730695374783e-41	5.9379936412055586e-40	0.14949414819773804	0.1989622249827102
Clic3	0.17370218328503667	2.0473700260742732e-41	1.1633925232455e-39	0.14885288170500158	0.19833224454169232
Zbtb20	0.17304187419637165	4.153635852099103e-41	2.3512432565832744e-39	0.14818712666823766	0.1976781632890115
Serpinb8	0.17277562093589835	5.520234173769446e-41	3.112950305367858e-39	0.14791868383731732	0.1974144150425772
Ppp1r15a	0.1722987068291784	9.1772853057152e-41	5.136162957323099e-39	0.14743785691721617	0.19694197901214325
Nr4a1	0.17144986390982642	2.259519616150097e-40	1.2550912144989546e-38	0.14658207878598753	0.1961010781525871
Tspan15	0.17142323469699033	2.3241185599212517e-40	1.286156804559406e-38	0.14655523260948272	0.19607469750505857
Morf4l2	0.17128949040939054	2.6774006120474084e-40	1.4761534749916398e-38	0.1464203991834846	0.19594220108832355
Mgat5	0.17003146588326887	1.0075414277018022e-39	5.473570298258399e-38	0.1451521752346292	0.19469587022073798
Krt15	0.1695303815154578	1.7031326083047253e-39	9.218671428382255e-38	0.1446470510955716	0.1941994213796435
Sall1	0.16875880531342674	3.809776655214028e-39	2.0472028106333065e-37	0.14386927976108768	0.19343495831126772
Zmym3	0.16850857883812612	4.942287220106675e-39	2.636656897892162e-37	0.1436170507726114	0.19318703223059963
S100a11	0.16846567552055905	5.167609034324858e-39	2.7469824225115397e-37	0.14357380443301632	0.19314452301747573
Blvrb	0.1682612463887748	6.389597033566592e-39	3.38443262874379e-37	0.14336774214834966	0.1929419704733447
Bhlhe40	0.16741880594927158	1.5279144109666522e-38	8.064234387561004e-37	0.14251859435567701	0.19210724114568423
Necab2	0.16701641744447285	2.3133096399980603e-38	1.216620399674157e-36	0.1421130150432346	0.19170852321758539
Bmyc	0.16700684664908466	2.3362141293621468e-38	1.2243247969106008e-36	0.14210336845641414	0.19169903962748977
Slc25a28	0.16696806377186604	2.4313578893167075e-38	1.2696996076216932e-36	0.14206427850478234	0.1916606100772706
Sox9	0.16690309435923104	2.599447872715509e-38	1.3527161894822357e-36	0.14199879485247496	0.19159623239143328
Pmp22	0.16686409705625974	2.705837213633187e-38	1.4031563536850979e-36	0.14195948898647412	0.19155759016507903
Ptpre	0.16683652324278828	2.7836626096001527e-38	1.4384843262362321e-36	0.1419316970448136	0.19153026736934273
Kif21a	0.16667469787691233	3.287357037030182e-38	1.69287472972898e-36	0.14176859231826758	0.19136991440645396
Tmem108	0.1658954586584593	7.304893007738084e-38	3.748749764628496e-36	0.14098321151627807	0.1905977468063584
Ier2	0.1657766618440328	8.247597407247135e-38	4.217935074030423e-36	0.14086348115776895	0.190480025391115
Arntl	0.16539788819210194	1.2137584023678133e-37	6.143771626456327e-36	0.14048173584491905	0.19010467581500579
Cercam	0.16499698773761237	1.8251362403848508e-37	9.144795804441798e-36	0.14007769820400257	0.1897073915922601
Ndufa3	0.16496281117603007	1.889631916116554e-37	9.436071026237243e-36	0.1400432545827453	0.18967352293830447
Dusp1	0.16333486181735798	9.793552691681186e-37	4.8095423831233e-35	0.13840265408989236	0.18806017218092388
Celf2	0.16301408531871442	1.3516161065893328e-36	6.586138103302021e-35	0.1380794009068863	0.18774225650142318
Cox7c	0.1630120039479713	1.3544414547280134e-36	6.586138103302021e-35	0.13807730348342684	0.18774019367629757
Tunar	0.16275169807277787	1.7582554308155006e-36	8.521792906674735e-35	0.1378149917441334	0.1874822054823959
Capg	0.1620476799833156	3.553105739844495e-36	1.7109127021958995e-34	0.1371055661584375	0.1867844386544763
H2.DMa	0.16129899736261274	7.48132282518998e-36	3.590792842083903e-34	0.13635116104980807	0.18604237650505207
Zfp36l1	0.16046397032995308	1.70912128297594e-35	8.150475160069507e-34	0.1355097856950132	0.18521470017307207
Bfsp2	0.16018957041886267	2.2399949832231343e-35	1.064787358851997e-33	0.13523330750574944	0.18494270812461008
Irf2bpl	0.1598970521779937	2.9870590153069437e-35	1.4108621737585122e-33	0.13493857803997317	0.18465275255885824
Lacc1	0.15980147030493144	3.281215851593802e-35	1.5448797553964343e-33	0.13484227459486248	0.18455800711920145
Cdk8	0.15902197580263952	7.042610331457399e-35	3.2949196790487286e-33	0.13405691309165707	0.1837853167661362
Rnf6	0.1589404809289149	7.62628983659082e-35	3.5567768731596995e-33	0.13397480664326789	0.18370453148799845
Cdh16	0.15847209520326933	1.2041881574155132e-34	5.5985312108556357e-33	0.13350291258385918	0.18324021762367515
Fam53b	0.1574737182665662	3.173123866280982e-34	1.4660623071904435e-32	0.13249709532444534	0.1822504830885059
Fosl2	0.15736599063281154	3.5214705140489445e-34	1.62195432279068e-32	0.13238856793386436	0.18214368499256245
Man2a1	0.15696512356226677	5.185249253786305e-34	2.3808802378608263e-32	0.1319847301354234	0.18174627170518076
Tenm4	0.1564719787061419	8.334487530582054e-34	3.8033472174173055e-32	0.13148794207830977	0.18125736457241434
Mecom	0.15641633100888266	8.792125546254055e-34	3.999877729340303e-32	0.13143188406106665	0.18120219430119058
Nfib	0.15635268338727973	9.34621111123952e-34	4.2260261277680884e-32	0.13136776732768973	0.18113909254922694
Cadm3	0.15609421255753883	1.1975775160475863e-33	5.365943244864578e-32	0.1311073935989956	0.18088283638029568
Nppc	0.15540470425589012	2.3152944391922014e-33	1.0280877792712438e-31	0.1304128259025157	0.18019921954103624
Tuba1c	0.1551148667352228	3.0518025856259473e-33	1.3470620281969769e-31	0.13012086896819972	0.17991185136914759
Islr	0.15482369950253158	4.025499316319535e-33	1.766336697051332e-31	0.12982757696256048	0.17962316055234892
Ager	0.15454503727718052	5.244395920627454e-33	2.294384539788371e-31	0.12954688531495415	0.1793468643858164
Map1b	0.15436359625828358	6.228389276745695e-33	2.7168600401004534e-31	0.1293641250632846	0.17916696183899494
Actr3	0.15400868587369212	8.713418887887256e-33	3.778617413048418e-31	0.12900663908432414	0.1788150560096589
Slc25a29	0.1538984636889693	9.669431547637308e-33	4.180971990758277e-31	0.1288956183366606	0.1787057656382634
Gm10282	0.1533653235225599	1.5981265045933417e-32	6.850235314920188e-31	0.12835862440180987	0.1781771239727068
Atp5k	0.1531335962998355	1.9870434846206859e-32	8.468345379427986e-31	0.12812522672592325	0.1779473475396188
Ndufb4	0.15223116374269005	4.625615723755475e-32	1.965687873897348e-30	0.1272163151979053	0.17705248629918366
Aldh1a3	0.1519217688841215	6.172441806866808e-32	2.615528126789761e-30	0.12690470872418094	0.17674567778451988
Ppic	0.15137258547907823	1.0284590377552885e-31	4.333260224133149e-30	0.12635161180919668	0.17620107332142657
Abcd3	0.15110240626928007	1.3211787041303433e-31	5.550821915285303e-30	0.12607951299734865	0.1759331412140061
Atf3	0.15097643018360993	1.4846022670372838e-31	6.219812492211852e-30	0.12595264314854057	0.17580821162403085
Fam178b	0.15029157219256534	2.7937166671228715e-31	1.1638655025308793e-29	0.12526294061285753	0.17512902882155723
Sfn	0.15025497552795003	2.88946768242786e-31	1.2003836189940503e-29	0.12522608575184027	0.17509273475585765
Zfp521	0.15020316607732445	3.030614758944141e-31	1.2555041198296243e-29	0.12517391089383983	0.17504135357538791
Sesn3	0.14973630451344574	4.654145575164691e-31	1.922719582876533e-29	0.12470376284185122	0.17457834510593734
Tmem64	0.1492119176011395	7.52284279794068e-31	3.0906172170708647e-29	0.12417569789356313	0.17405827295519632
Map2k3	0.149120153534834	8.180817583847213e-31	3.351649325581161e-29	0.12408329165446137	0.17396726251719025
Cdh4	0.14886489787198692	1.0326818820959582e-30	4.2076112619135045e-29	0.12382625197465003	0.17371410095320772
Atp11a	0.14877900557988474	1.1167834423091878e-30	4.5378123925719355e-29	0.12373976012504671	0.1736289125766882
Lipg	0.1483283434322488	1.6828196843299602e-30	6.800517367383554e-29	0.12328595843668705	0.17318193765901477
Nfic	0.14815407807712277	1.971256308788386e-30	7.944484324902324e-29	0.12311048186881567	0.1730090953642063
Hist1h2bc	0.14778581245942096	2.7520554418408212e-30	1.1031279529173303e-28	0.12273966181165458	0.17264383198750935
H2.DMb2	0.1470141200568515	5.5220441731770104e-30	2.1956417461766284e-28	0.12196263931884864	0.17187840854015093
Adamtsl1	0.14673291837456037	7.110463795129764e-30	2.812141027881854e-28	0.12167950300588587	0.1715994837772688
Gm8186	0.14653690314860277	8.478212964628938e-30	3.3352885007536284e-28	0.12148214163247203	0.17140505334907155
Romo1	0.1460957008749558	1.258619334092433e-29	4.925219879663555e-28	0.12103791662106246	0.17096741114158917
Hist1h1c	0.14606992590610957	1.2879588311596874e-29	5.0267677434024535e-28	0.12101196537463449	0.17094184384783487
Gnb2	0.14589262934338693	1.5090046627177582e-29	5.858651348891904e-28	0.12083345719119602	0.17076597489830472
Zmiz1	0.1458024381281558	1.6354982832055034e-29	6.333178861154262e-28	0.12074265024332685	0.17067650930537326
Nbl1	0.14547190264509707	2.195725924226711e-29	8.48041957869957e-28	0.12040986178965736	0.17034862959893898
Lmna	0.14516978893719143	2.872376310961479e-29	1.1007806994281577e-27	0.12010569376450217	0.17004893848668612
Cib1	0.1446192173918957	4.6794887079927875e-29	1.7749743485483638e-27	0.11955139053626002	0.1695027700400859
Epha5	0.1440449241811878	7.769519616309535e-29	2.9320545910810868e-27	0.11897322151273323	0.16893305335075534
Csmd2	0.14383236300756252	9.368352922091087e-29	3.526447771257181e-27	0.1187592301089088	0.168722181852264
Cybrd1	0.1435794403193858	1.1700411939089287e-28	4.393134416927424e-27	0.11850460865025453	0.16847126670945686
Eif4a2	0.14339600429589638	1.3743778809982242e-28	5.147322816435521e-27	0.11831994263074798	0.1682892846705176
Slc13a5	0.1432387393369852	1.5774794756300488e-28	5.8930977589595095e-27	0.11816162454199196	0.16813326490321898
Tceal3	0.1432353405277735	1.5821826015547775e-28	5.895816624034901e-27	0.11815820298661953	0.16812989299131095
Cd47	0.142668984200233	2.595671610824676e-28	9.600101162129868e-27	0.11758806469765913	0.1675680105258098
Ltbp3	0.14244278665386353	3.1613212541379533e-28	1.1663073512467657e-26	0.11736036129082295	0.16734359527857348
Etfb	0.14127888876557976	8.67339083107807e-28	3.1840361241514565e-26	0.11618875670462328	0.16618882739867896
Malat1	0.14126425261699274	8.783691451244793e-28	3.216566121318803e-26	0.11617402408795438	0.16617430562599952
Enc1	0.1412470451285645	8.915149988702295e-28	3.256664765577432e-26	0.11615670319764852	0.16615723259369852
Nmnat3	0.14095559382061754	1.1462470546336687e-27	4.176901736430452e-26	0.11586333346708429	0.16586805636362228
Rogdi	0.14090730723987102	1.1949208587911065e-27	4.3435958962575734e-26	0.11581472947187572	0.16582014629569605
Hprt	0.14078150875542486	1.3315642482920817e-27	4.8166900893706985e-26	0.11568810460859079	0.1656953281679654
Rbpms	0.14074314090861018	1.376243263879248e-27	4.966195583112683e-26	0.1156494848830802	0.16565725916571394
Upk3bl	0.14058390388362754	1.5781129467931324e-27	5.667068550578438e-26	0.11548920330367599	0.16549926163358203
Tekt1	0.1398648195795155	2.9221452529233825e-27	1.0442972589423298e-25	0.11476541826406544	0.16478575871605317
Kremen2	0.13964391789020397	3.528672917092068e-27	1.2580227892642418e-25	0.1145430778658634	0.16456656638386213
Col4a2	0.13946563661152434	4.107898132460739e-27	1.4575176364240482e-25	0.11436363729416577	0.16438966286678405
Ldb2	0.1393744124239616	4.439779819321055e-27	1.571512517908128e-25	0.11427182054507586	0.16429914304163332
Add3	0.13913046239257176	5.463622423125913e-27	1.9293091466042958e-25	0.11402628800341107	0.16405707454082175
Dusp2	0.1390127099341421	6.038400293186901e-27	2.1221685959302115e-25	0.11390777277908033	0.1639402292057986
Fgfr2	0.13897480541017823	6.2358767975581396e-27	2.1812332260515278e-25	0.11386962287274247	0.16390261653609983
Hist3h2ba	0.13865990855942686	8.144216470202505e-27	2.8221232352704053e-25	0.11355269033783866	0.16359014150109136
Lhx1os	0.13852240161633808	9.14949014032445e-27	3.163078980679532e-25	0.11341429606929904	0.16345369053035289
Parva	0.13849063052415178	9.398716951924824e-27	3.2416830491627224e-25	0.11338232009840345	0.16342216328578812
Fam20c	0.13797480672149764	1.4527067471527415e-26	4.975772232568663e-25	0.11286317723752531	0.16291029137878385
Antxr1	0.13768672450647074	1.8512957888851435e-26	6.282967470241547e-25	0.1125732473296815	0.16262441041442396
Cntn1	0.1375282564910307	2.1149539402241552e-26	7.161388558781836e-25	0.11241376476005677	0.16246715147599314
Itm2a	0.1374560753522387	2.2470722548959576e-26	7.55699061504806e-25	0.11234112192741394	0.16239552064385487
Ndufa1	0.13742335534754413	2.309625349782636e-26	7.749785873897346e-25	0.11230819272343896	0.16236305000882686
Khdc1a	0.13722146749953315	2.735600945740047e-26	9.13776973564654e-25	0.11210501530143026	0.16216269961813543
Ezr	0.1371980791178284	2.7897268196686036e-26	9.297626620787653e-25	0.11208147766039278	0.16213948921546886
Tstd2	0.1369208095453868	3.5182033163576126e-26	1.1673036551431712e-24	0.11180244076417473	0.16186432748388788
Wdr89	0.13641217255521898	5.377878899628165e-26	1.776376881077624e-24	0.11129057200580354	0.16135954713670925
Chdh	0.13629767160795173	5.915608826453988e-26	1.9496532112253133e-24	0.11117534538256603	0.1612459125710454
Cltb	0.1360298137311894	7.39062702491543e-26	2.4196553952874336e-24	0.11090579253345346	0.16098007888090796
Ndufb2	0.1353821277874815	1.2637131075422742e-25	4.119149252298784e-24	0.11025402338601795	0.16033727250236648
Ggt5	0.13510337020411572	1.590603766591212e-25	5.173299224191725e-24	0.10997351508461098	0.16006060851962148
Gm5426	0.13435734830398438	2.9370370529014115e-25	9.510741600781841e-24	0.10922282753637529	0.15932017030585208
Tomm7	0.13422397141359974	3.2761808529404384e-25	1.0562834397817313e-23	0.1090886195230933	0.1591877887306354
Optn	0.13420303570980452	3.332827538127967e-25	1.0722161652489344e-23	0.10906755344405342	0.15916700917646354
Tanc1	0.13401208238396145	3.896392970369191e-25	1.2481080808541139e-23	0.10887541201535544	0.1589774790612483
Ass1	0.13390915192432487	4.238331284783612e-25	1.348898954605703e-23	0.10877184190620436	0.1588753149981836
Cux1	0.13379587465735265	4.649068106288634e-25	1.4764524429200585e-23	0.10865786132145583	0.158762880549748
Klhl29	0.13374899902169415	4.830353963812459e-25	1.5274835743561314e-23	0.10861069483692275	0.15871635349414892
Slc25a5	0.13365121553676357	5.231362199388497e-25	1.6507730378538467e-23	0.10851230499991074	0.15861929679705175
Afap1	0.13362691906034926	5.336011820255092e-25	1.6802206222123835e-23	0.10848785793826007	0.15859518083235571
Egr2	0.1334502329771193	6.162015140668551e-25	1.932110920745355e-23	0.10831007770070188	0.15841980654993265
Arhgdib	0.13330385581510482	6.941316878175029e-25	2.1672983288466074e-23	0.1081627952946744	0.15827451496772346
Ero1lb	0.1332520524617356	7.239880961036392e-25	2.2557704733850996e-23	0.10811067183690978	0.15822309554551378
Apip	0.13319557105399088	7.579913654885381e-25	2.35676518690996e-23	0.10805384157554877	0.15816703258514678
Usp51	0.13279394390565133	1.0499084019878778e-24	3.250770670121548e-23	0.10764973854252342	0.15776837628330712
Slc39a14	0.13250266540615788	1.3288905781636619e-24	4.1059950343219315e-23	0.10735666961518422	0.1574792472853598
Cfap52	0.13234879107945477	1.5047282606350346e-24	4.63963094251106e-23	0.10720185121925847	0.15732650675194995
Higd1a	0.13218743362859284	1.7138870658102067e-24	5.2626623339609066e-23	0.10703950509765014	0.15716633694871876
Ttc36	0.13180258710830625	2.336194657948344e-24	7.158698961163614e-23	0.10665230595562511	0.15678431772949436
Plscr1	0.1315863542598289	2.779190405328826e-24	8.498592350810684e-23	0.10643475459183298	0.15656967017020515
Lhfp	0.13072569604320208	5.530999882276222e-24	1.6706773778826608e-22	0.10556887223660597	0.15571529839079126
Ece1	0.13065928780797903	5.831520827154943e-24	1.7578716542181903e-22	0.10550206249304112	0.1556493736621483
Gm6525	0.13026856775445503	7.956711017184544e-24	2.393630448191967e-22	0.10510898472059253	0.15526149386405688
Dusp14	0.13002588042495322	9.645993963119651e-24	2.8900956862025765e-22	0.10486483690287073	0.15502056681807677
Slc4a4	0.12964287583532738	1.306106052710943e-23	3.8856046397867807e-22	0.10447953356835069	0.154640334226201
Krt5	0.12964168024526287	1.3073405132854179e-23	3.8856046397867807e-22	0.10447833081433329	0.15463914727763164
Slc5a3	0.1292526980555746	1.7769099092334294e-23	5.249671486820915e-22	0.10408702175840122	0.15425297274552532
Pam	0.12914393030693636	1.9357929853568527e-23	5.707702935552184e-22	0.1039776047620221	0.15414498871150334
Gjb1	0.12861010860208943	2.9439841470733096e-23	8.594926945914222e-22	0.10344060544283772	0.15361500474421513
Epb41l4b	0.12847399330364184	3.275202104012807e-23	9.543128173794487e-22	0.10330368225537316	0.15347986570059108
Psat1	0.12829861116405927	3.756852322694201e-23	1.0925073881936803e-21	0.10312726057162147	0.15330574006890574
Nfe2l2	0.1282651519187947	3.8564030111499146e-23	1.1192624864650564e-21	0.10309360318295743	0.15327252036268288
Morf4l1	0.12812289549738637	4.309628064293978e-23	1.2483612074520308e-21	0.102950504972108	0.1531312817422885
Ndufs8	0.1280566817411652	4.5381896514559035e-23	1.312005667071004e-21	0.10288389975736224	0.15306554137670506
Reep5	0.12797702057612867	4.829116406142867e-23	1.390691755718541e-21	0.10280376793130853	0.15298644945026846
Anxa1	0.12755599133150575	6.702002670682132e-23	1.922580301912702e-21	0.10238025655195065	0.1525684234528091
Ctnnb1	0.127398500108518	7.573977673151051e-23	2.168526310241375e-21	0.10222183920109341	0.15241205333165056
Ncf4	0.1270463362763038	9.950856249509628e-23	2.8326516129842088e-21	0.10186760908810533	0.15206239184781695
Nab1	0.1268857894805868	1.1266477450306132e-22	3.194897267026582e-21	0.10170612242144901	0.15190298376127145
Tbx3	0.12650120585475808	1.5159540346532802e-22	4.2906706656379386e-21	0.1013192927678271	0.15152112257624614
Fdx1	0.12641066415244506	1.625451291692783e-22	4.59182249658965e-21	0.10122822339532019	0.1514312207262751
Efr3b	0.12624249045690025	1.8500028344440324e-22	5.216234227688108e-21	0.10105907071613875	0.15126423440484946
Rbms3	0.12616043259783127	1.970451745286922e-22	5.545307368946934e-21	0.10097653570506758	0.15118275538894269
Cystm1	0.12600782089612433	2.2154593469294555e-22	6.1995240706246705e-21	0.10082303751501852	0.1510312193190372
Mbnl1	0.12592673685303898	2.357657604962453e-22	6.585013171223755e-21	0.10074148296001947	0.15095070629089577
Usmg5	0.12521277939605624	4.07006753295327e-22	1.1219920368258353e-20	0.10002339718352217	0.1502417623764808
Lockd	0.12511359936533592	4.389675978539129e-22	1.205616378476182e-20	0.09992364573938349	0.15014327677018613
Mical2	0.1250235644742449	4.701246733837635e-22	1.2888020389934558e-20	0.09983309256192892	0.15005387184224891
Egfem1	0.12490181320189721	5.1576221714273925e-22	1.4113043251741637e-20	0.09971064109134103	0.14993297179763174
Aacs	0.12448334165270628	7.086651223145996e-22	1.932024343574968e-20	0.0992897687077099	0.1495174202967388
Lypd6b	0.12412994612525158	9.259880446867206e-22	2.5152616649722993e-20	0.0989343527170867	0.14916648383648218
Ndufa2	0.1237648985932831	1.2196798564574253e-21	3.294912923701289e-20	0.09856722485377374	0.14880396982836938
Col4a5	0.12374568096893031	1.237468807790048e-21	3.336890888788037e-20	0.09854789790215165	0.14878488539279894
Timp3	0.12373062266786222	1.2515867478721205e-21	3.3688354006699484e-20	0.09853275394909869	0.14876993144106512
Rrbp1	0.12370224172947325	1.2786297893337143e-21	3.429178735191377e-20	0.09850421161096531	0.1487417471426034
Smarca2	0.12367201047435497	1.3080717267275436e-21	3.5018071803422744e-20	0.09847380847912486	0.14871172530275573
Mal2	0.123658058164388	1.3218849235620604e-21	3.5324099642070125e-20	0.09845977686058523	0.14869786962642634
Acot1	0.12359172820007527	1.3895522075233434e-21	3.706555537729983e-20	0.09839306999647911	0.14863199892868215
Ddit4l	0.12351340776515544	1.4738731989442692e-21	3.9173859164054576e-20	0.09831430482112613	0.14855422049587938
Cd82	0.12331665326086463	1.7086838690623488e-21	4.533361442229642e-20	0.0981164344446178	0.14835882622808447
Lhfpl2	0.12318753754625247	1.882503695472644e-21	4.985609340634782e-20	0.09798658754675446	0.14823060207552904
Lrig1	0.12317749473326867	1.8967344874647584e-21	5.0143438829928395e-20	0.09797648789721074	0.14822062857427998
Myo1e	0.12278967396632993	2.535726867859722e-21	6.679816194889438e-20	0.0975864762579478	0.1478354805044161
Sapcd1	0.12253377705144929	3.0696066534632642e-21	8.057581642037818e-20	0.0973291379722951	0.1475813429630951
Hspa1a	0.1222938271719984	3.670553127388773e-21	9.61801650747401e-20	0.09708783960735491	0.14734303981144573
Sys1	0.12172800152713062	5.587545654759155e-21	1.4512940386292998e-19	0.09651884583179207	0.14678108579962348
Cpne4	0.12142684497068222	6.98229768850133e-21	1.804084617041171e-19	0.09621600977937692	0.1464819832972169
Slc46a2	0.1212938977092504	7.702710546563594e-21	1.9867634802797335e-19	0.09608232257996777	0.14634994135189447
Acsl5	0.12088908062604468	1.0380136852835601e-20	2.6542725804207725e-19	0.09567525802776738	0.145947875407931
Sorcs1	0.12084800708365614	1.0698522701364455e-20	2.73097745583367e-19	0.0956339569239504	0.14590708053899826
Mtus1	0.12072803230689699	1.1684850558443775e-20	2.977629186121643e-19	0.0955133179431609	0.14578791927231505
Rwdd3	0.12009371116985747	1.8598302776600727e-20	4.699002188752391e-19	0.09487549738958131	0.14515788717597805
Irf2bp2	0.11980623035702714	2.2940231574279574e-20	5.776342520851279e-19	0.09458643742344881	0.14487234350647243
Cox14	0.11941627624700399	3.046835970510714e-20	7.658919369261763e-19	0.09419434806310316	0.1444850103667389
Fam177a	0.11932812549460595	3.248283719498358e-20	8.110319165636389e-19	0.0941057157127331	0.14439745103099016
Nucb2	0.11879868452136717	4.766653962414527e-20	1.1841582063077027e-18	0.09357339063270842	0.14387155389697565
Lrrfip1	0.11869283600489404	5.145443977177811e-20	1.2718679937587351e-18	0.09346696724093438	0.14376641218405506
Lhx1	0.1185674408440206	5.632819191364271e-20	1.3877133127429155e-18	0.09334089179066657	0.1436418536169461
Ccdc189	0.11819534721277603	7.363832838118147e-20	1.8081623314922224e-18	0.09296678425218817	0.14327223779115392
Ccng1	0.11809784258219158	7.898391059042741e-20	1.9362155007712875e-18	0.09286875306864356	0.14317538129606674
Uqcc2	0.11797921773013721	8.600651688175231e-20	2.1048888644773406e-18	0.09274948826789899	0.14305754432272635
Plk5	0.11796421827872991	8.693730989479341e-20	2.124163497610677e-18	0.0927344079501046	0.1430426444435561
Mmp16	0.11790261294827745	9.086575449119399e-20	2.2164967185179246e-18	0.09267247060886902	0.1429814479542063
Cycs	0.11789898943571706	9.110220288015845e-20	2.218615387381987e-18	0.09266882757412322	0.14297784848295855
Dusp22	0.1175421151485527	1.1762907504349811e-19	2.8459328090866565e-18	0.09231003388574104	0.14262333873816208
Uqcr10	0.11705672251169015	1.6631112172672834e-19	3.997666525654956e-18	0.09182204114497432	0.14214115183899048
Clip4	0.11686907147044198	1.9006354733874153e-19	4.546503984807863e-18	0.09163338816158655	0.1419547369334504
Anapc13	0.11671986054035721	2.113160333677535e-19	5.038630371185132e-18	0.09148338182897649	0.14180650764808492
Mical3	0.11668715136829047	2.1627967786638385e-19	5.140454971853108e-18	0.09145049844634277	0.14177401351625118
Cers2	0.11665598633634487	2.211160673529396e-19	5.246995831858316e-18	0.09141916747919399	0.1417430533225875
Vldlr	0.11660043033551785	2.300039880446407e-19	5.449183940399467e-18	0.09136331579972655	0.14168786235273817
Cbx6	0.11659179903768635	2.3141614653914444e-19	5.473896123320656e-18	0.09135463857888591	0.1416792877528938
Ulk4	0.11651952399402536	2.4358206224060174e-19	5.743347480270849e-18	0.09128197914467617	0.14160748732780662
Tmem70	0.11640459579386599	2.6424086428937023e-19	6.220565489326428e-18	0.0911664402590592	0.14149331329902848
Tmod1	0.11615214690175331	3.15889547702831e-19	7.412908041108681e-18	0.09091265233341345	0.14124251866074833
Hpse	0.11597781241270515	3.572560036895275e-19	8.330917909936135e-18	0.09073739505709519	0.1410693246754504
Creb5	0.11595935559117004	3.6193695809799236e-19	8.413616027509914e-18	0.09071884063143708	0.14105098850932943
Acot13	0.11589339460109262	3.791661805465219e-19	8.800334309366928e-18	0.09065253096695318	0.14098545857688335
Ctsb	0.11579407235378082	4.0664854428259644e-19	9.423444625398731e-18	0.09055268411751799	0.14088678498951493
Sord	0.11576980942156591	4.1365563251997e-19	9.570868464748323e-18	0.09052829311001011	0.14086268043940886
Pcbd2	0.11555339895281738	4.816689665383832e-19	1.1109848277963858e-17	0.0903107416278009	0.1406476813258378
Oat	0.11502133643680013	6.994432830921088e-19	1.6008400202992386e-17	0.08977588408068018	0.1401190786771304
Pthlh	0.11492460978300745	7.483811473044949e-19	1.7102065940944476e-17	0.08967865086657813	0.14002297947531103
Arl4d	0.11462568618747863	9.21999793174413e-19	2.1037198357799566e-17	0.08937816484105945	0.1397259919658031
Sod2	0.11455581062966626	9.680029591427968e-19	2.2052921485478986e-17	0.08930792471664563	0.13965656833093187
Mbnl2	0.11447473041100258	1.0242287883669823e-18	2.329806312924956e-17	0.0892264217872896	0.13957601219250373
Ppp1r1a	0.11439340459968719	1.0838618038450244e-18	2.4616775517343885e-17	0.08914467232455137	0.139495211715103
Tubgcp3	0.11428711238925615	1.1669954255891814e-18	2.6423983445668932e-17	0.08903782691781759	0.13938960560811037
Clmn	0.11415795361497388	1.2765223743232836e-18	2.8859913618275333e-17	0.08890799672057857	0.13926127976969332
Rbm47	0.114136178080286	1.2959623589771988e-18	2.925482153118849e-17	0.08888610807180064	0.1392396445808426
Cfap45	0.11381742085458044	1.6163404205692718e-18	3.637624397187082e-17	0.08856569783735355	0.13892293903918113
Plekhg1	0.11375961403171822	1.6822969266339096e-18	3.7803251089253806e-17	0.08850759180009908	0.1388655037404017
Anxa4	0.11357202643447376	1.9151713957455006e-18	4.2841488642988713e-17	0.0883190344128372	0.13867912060412052
Nrep	0.11320445215710978	2.46753920370141e-18	5.4784541811520383e-17	0.08794956509813039	0.1383139012876693
Fam46c	0.11307457648202474	2.698139212535418e-18	5.963651663355109e-17	0.08781902150745115	0.1381848560623504
Rbm39	0.11231268933175825	4.547496081784227e-18	9.976910412565366e-17	0.08705323364738676	0.13742782339213563
Mgll	0.11212975357547064	5.152009500301729e-18	1.1286477533083449e-16	0.08686936574090721	0.13724604887047737
Serpinb11	0.11192820661469177	5.910066128405612e-18	1.2909011892545454e-16	0.08666679378891408	0.13704577932545112
Dnmt3a	0.11190333328750085	6.0109364625660225e-18	1.3110029217105395e-16	0.08664179411024334	0.1370210635044351
Atp10b	0.11179997716400196	6.448595009728201e-18	1.3982326401941368e-16	0.08653791329927199	0.13691836153128212
F3	0.11168151564943662	6.988983131938724e-18	1.513191369777857e-16	0.08641885109032026	0.1368006491063043
Ephx2	0.11155682100538077	7.606089761594802e-18	1.6372411793064225e-16	0.08629352492451466	0.1366767422005717
Nkd1	0.11132106325950743	8.923311769077095e-18	1.9152190571227553e-16	0.08605657535762512	0.13644247166833798
Slc19a1	0.11130999688042294	8.990386896818753e-18	1.9268269951837995e-16	0.08604545310514239	0.1364314750294565
Myo6	0.11112044611142304	1.0219629639460195e-17	2.1839672504731147e-16	0.08585494628485017	0.13624311784619098
Skap1	0.11100680719330838	1.1034597984306853e-17	2.35135233771918e-16	0.0857407350835111	0.13613019363219062
Tbx3os1	0.11079072877278613	1.2764992941439017e-17	2.712286680723239e-16	0.08552357032826685	0.13591547238306334
Tbx22	0.1107459340441095	1.3155888097418705e-17	2.7913444402405836e-16	0.0854785506944332	0.13587095871113603
Col15a1	0.11062992079957129	1.4224002454166115e-17	3.0093606333486114e-16	0.08536195545079056	0.13575567289998935
Ccdc106	0.1105972536311579	1.4539900488404726e-17	3.0718128795374713e-16	0.08532912452714117	0.13572321044049493
Jak1	0.11055949166719438	1.4913697159768268e-17	3.146302170363061e-16	0.08529117333692972	0.13568568504477643
Dnajb4	0.11028798648158201	1.7895114475732176e-17	3.769921062352044e-16	0.085018309790033	0.13541587864142202
Coq10b	0.11027720622601503	1.802490961275214e-17	3.7865075703502405e-16	0.0850074756782546	0.13540516575997
Nmu	0.11022751449265689	1.8635308604579245e-17	3.909197481110535e-16	0.08495753577121724	0.13535578451254257
Scube2	0.10995394532145691	2.2379239912798158e-17	4.674739537277599e-16	0.08468260259660976	0.13508392243199097
Mtss1	0.10966153345841424	2.720261010601293e-17	5.658371816020726e-16	0.08438873703601402	0.13479333105564525
Arhgap36	0.10957548732698694	2.880783661298453e-17	5.9726047036590335e-16	0.08430226397165261	0.13470781980374316
Fam120a	0.10945899806182874	3.11307106245681e-17	6.439324536582559e-16	0.08418519733114176	0.13459205406213426
Elk3	0.10940261671389587	3.2320389931307427e-17	6.657551431544729e-16	0.08412853678140207	0.13453602265658077
Phpt1	0.10935426730524392	3.3376219569794184e-17	6.865502252976664e-16	0.0840799480754733	0.13448797321042297
Zfp367	0.10930332958189432	3.452536987384117e-17	7.092046545691668e-16	0.0840287583744291	0.1344373513797666
Hist2h2be	0.10896454786705186	4.322542665626082e-17	8.818105952393456e-16	0.08368830417510961	0.1341006672979371
Sesn1	0.10888530475716192	4.555381847841548e-17	9.267608804573113e-16	0.08360867071242996	0.13402191399976782
Klf6	0.10875935694798372	4.951142514014306e-17	1.005895816785564e-15	0.08348210314671292	0.13389674403663793
Tiam1	0.10853580912208925	5.738781386300162e-17	1.1627304199483292e-15	0.08325745730823206	0.13367457485338485
Gm10269	0.1083462815628746	6.502389405096886e-17	1.3102844737363033e-15	0.08306700084815072	0.1334862141510154
Irs4	0.10833673364812084	6.543401905861681e-17	1.316759751232491e-15	0.08305740618660065	0.13347672497147683
Ndufb8	0.10808915797719076	7.700584930399769e-17	1.5435661952218938e-15	0.08280862001614589	0.13323067068445407
Smdt1	0.10808270375171987	7.733305984230521e-17	1.547809190986813e-15	0.0828021342754499	0.13322425607956534
Kank3	0.10790273722399789	8.702973178361598e-17	1.7325341638695416e-15	0.08262128985466718	0.13304539346493469
Atox1	0.10780518129741676	9.27772936164061e-17	1.8444772675937254e-15	0.082523258737328	0.13294843526103825
Tmem51	0.10730905450743966	1.2832111315440014e-16	2.537507238923878e-15	0.08202472290566395	0.13245534078029528
Mpc1	0.10729377991407352	1.2960579270197383e-16	2.5594986838388466e-15	0.08200937434426896	0.13244015934719597
Tbx3os2	0.1070706154894571	1.498862661759702e-16	2.9521423820130333e-15	0.08178513060174813	0.13221835466462836
Plppr4	0.10705916803521055	1.5100696718163708e-16	2.9702709950541903e-15	0.08177362785178197	0.13220697689187613
Aen	0.10674400613709639	1.8532244946466565e-16	3.6212348458635784e-15	0.08145694624301623	0.13189373080468975
Ets1	0.10671314616390602	1.8906965503676005e-16	3.689594807697616e-15	0.08142593773748713	0.131863058153574
Rasgrp2	0.10633382908544026	2.4169977277131353e-16	4.698098728664943e-15	0.08104479896431117	0.131486039620728
Tmem40	0.10632690115441176	2.4278433459807683e-16	4.713003228303766e-15	0.08103783783022049	0.13147915360318368
Atpif1	0.10629099065534355	2.484834105554367e-16	4.8173300156178845e-15	0.08100175526468384	0.131443460321152
Ccser2	0.10625173636266232	2.5486401826572e-16	4.928146355800382e-15	0.080962312959456	0.13140444339698854
Bmp3	0.10622365937507348	2.5952657353062353e-16	5.005251771173833e-15	0.08093410154278018	0.13137653614157482
Pid1	0.1059843431575984	3.0283486797808436e-16	5.8178030142266436e-15	0.0806936411539534	0.13113866503035979
Anxa5	0.10583537656848524	3.333110182310846e-16	6.386738645200537e-15	0.08054396384178616	0.13099059651045344
Dap	0.10582800316136755	3.348955608482783e-16	6.4088207263752454e-15	0.0805365552855978	0.13098326752596506
Grik4	0.10533424787523497	4.597376359095698e-16	8.750711323632812e-15	0.08004045262436695	0.1304924807146087
Tram1	0.10533260247152972	4.602221584811269e-16	8.750711323632812e-15	0.0800387994191526	0.13049084518251775
Ccdc186	0.10530076333053946	4.696975103456182e-16	8.919441454463333e-15	0.08000680934361255	0.1304591970337797
Atp6ap2	0.10516611943556876	5.119379436493002e-16	9.696745392417333e-15	0.07987152774065864	0.1303253602552012
Vma21	0.10501680945315178	5.631629174841594e-16	1.0639833413003272e-14	0.07972151167745473	0.1301769442321887
Ptpn22	0.10500047827936497	5.690632505590835e-16	1.0737629858831766e-14	0.07970510334373335	0.1301607107691655
Nck2	0.10490515744995507	6.047368447926421e-16	1.1396254314002128e-14	0.07960933242527961	0.13006595998302217
Lcn8	0.10475584360134858	6.650913141612699e-16	1.2470251934672305e-14	0.07945931448028506	0.12991753814620152
Nipal2	0.10460095613269925	7.339662649402454e-16	1.3692394560161987e-14	0.07930369784338209	0.1297635747950086
Tshr	0.10452829446920035	7.686531418875008e-16	1.4303506583856368e-14	0.07923069453333514	0.1296913462404527
Rap1a	0.10447053369491	7.973742103281029e-16	1.4819369565634202e-14	0.07917266236830083	0.12963392956597672
Acsl1	0.10438016306486596	8.444439951745786e-16	1.5674529277139145e-14	0.07908186747312046	0.1295440969647735
Elovl2	0.10421262998755768	9.390540650549463e-16	1.7365474861383927e-14	0.07891354898460541	0.1293775602164595
Aatk	0.10352767178967053	1.4470392154623978e-15	2.660554037507507e-14	0.0782253946413085	0.12869666073740027
Scarb2	0.1035269586051836	1.4476886981785167e-15	2.660554037507507e-14	0.0782246781415324	0.1286959517665195
Dpm3	0.10324009901981818	1.7336161673595789e-15	3.1625167746752664e-14	0.07793648718850558	0.12841078490633762
Rgs17	0.10281595904101365	2.260965424315194e-15	4.1093600745120884e-14	0.07751038644725448	0.12798914010127524
Gm2000	0.10251782273416667	2.7232374836268414e-15	4.907452626934348e-14	0.07721087741489951	0.12769275225453414
Gm26699	0.10236606975768081	2.9930840308944296e-15	5.3871880172567095e-14	0.0770584274679212	0.12754188752678466
Eva1c	0.1022258417463352	3.2657434140628868e-15	5.849545963039453e-14	0.07691755646987179	0.12740247927000695
Baiap2	0.10191689985947396	3.955643028575334e-15	7.068209850216961e-14	0.07660720155882991	0.12709533990692862
Gm10076	0.10188056976009957	4.045652891275326e-15	7.220346333394027e-14	0.07657070561679759	0.127059221458509
Paqr5	0.1018161390015558	4.210267511981879e-15	7.50510546516866e-14	0.076505980906166	0.1269951658947998
Ginm1	0.10173111314643363	4.437625625313593e-15	7.881967143595916e-14	0.07642056746454703	0.1269106348429667
Palm2	0.10167285272881722	4.600345944526698e-15	8.161211806611898e-14	0.07636204168393726	0.12685271325748837
Chga	0.10165221905898865	4.659372094572082e-15	8.256051079402455e-14	0.07634131407424352	0.1268321995482053
Krt14	0.1015805414928863	4.870268039787517e-15	8.619444546311296e-14	0.07626931034835512	0.12676093853556064
Tspan1	0.10144238555191486	5.303604246422246e-15	9.364018402224801e-14	0.07613052649086761	0.12662358475315652
Foxp2	0.10143459949609117	5.329124320507218e-15	9.397888560932526e-14	0.07612270507673952	0.12661584387584832
Atg10	0.100614667947786	8.81662392624314e-15	1.545618787826383e-13	0.07529906746260778	0.12580065280499036
Plekha1	0.1005830936850467	8.988488825375947e-15	1.5720315774663994e-13	0.07526735117584964	0.12576926041040204
Kcnma1	0.1004364739554682	9.830743612038989e-15	1.7132756581686278e-13	0.07512007260804715	0.12562348455138067
Crip3	0.10039218266298634	1.0100111726212185e-14	1.7560932826665053e-13	0.07507558250911732	0.1255794479637393
Frmd4b	0.10030891471514884	1.0626326087621505e-14	1.8454220398772194e-13	0.07499194107658953	0.12549665859413123
Cox17	0.10028618148680309	1.0774616153673078e-14	1.8689863412295373e-13	0.07496910594398953	0.12547405596288053
Orai2	0.10025424608642029	1.0986376416492166e-14	1.903492390572375e-13	0.07493702743443016	0.1254423039797588
Eif1	0.10012776435567	1.1866027394138445e-14	2.048720049854101e-13	0.07480997942743967	0.12531654817524382
Tceal1	0.0997360039308549	1.5053871487501193e-14	2.5840737040640065e-13	0.07441647025233812	0.12492703107469716
Clic1	0.09961402586754513	1.6208491117734696e-14	2.7758444776804074e-13	0.07429394930993811	0.12480574990485643
Fam131c	0.09919515417546912	2.0876462649068797e-14	3.5425493998665825e-13	0.07387321919480798	0.12438926560794168
Cdk6	0.0990573170229808	2.2684301758868356e-14	3.834250768090754e-13	0.07373477246637508	0.12425221212877019
Tmed5	0.09901508822289506	2.326835306100534e-14	3.925972061976908e-13	0.07369235710745582	0.12421022322820456
Ski	0.0988613765506715	2.552185537296772e-14	4.2964203976899463e-13	0.07353796713983282	0.12405738402164555
Anapc16	0.09879693314596785	2.6529263766869014e-14	4.445824982219597e-13	0.07347323972183964	0.12399330604126943
Nfat5	0.09867076167780392	2.861614499339928e-14	4.773971275557984e-13	0.07334651281182837	0.12386784941602047
Gm11837	0.0986389934888988	2.9166529465136835e-14	4.854868670004988e-13	0.07331460489940932	0.12383626108749304
Duox2	0.09854330371420679	3.0888012105412074e-14	5.129900420328852e-13	0.07321849457321843	0.1237411127662672
Gas7	0.09842023265363956	3.324959623213808e-14	5.515936931978075e-13	0.07309488331338188	0.12361873741295172
Tma7	0.0982551101994762	3.669889850980024e-14	6.074568792397849e-13	0.07292903730487146	0.12345454717395522
Tnfaip8	0.09823304586337567	3.718567159446706e-14	6.148279770541148e-13	0.0729068763905696	0.1234326072997503
B2m	0.09818203967205894	3.8335372989490685e-14	6.33131310475653e-13	0.07285564703486659	0.12338188873306716
Col4a6	0.09798190333285539	4.319384912767704e-14	7.102083995704858e-13	0.07265463634190143	0.12318287969377169
Chn2	0.09788404102404369	4.578504046767968e-14	7.511481583807051e-13	0.07255634724218381	0.12308556787217256
Ndufb3	0.09783953313515101	4.7013494638587284e-14	7.70449877331368e-13	0.07251164541105422	0.12304131018515774
Lck	0.09770746735373455	5.0852476427192e-14	8.324426908296739e-13	0.07237900475456749	0.12290998622381197
Tgfbr3	0.09763941969431743	5.2949164030119615e-14	8.648557838443877e-13	0.07231066123718173	0.1228423204469351
Atp6v0d2	0.0973142968294619	6.419908980410902e-14	1.0474551164848635e-12	0.07198412808453039	0.1225190189327438
Ccl21a	0.09722167710312726	6.781311397313229e-14	1.1039915404341658e-12	0.07189110759465496	0.12242691708662998
Ola1	0.09709695772244863	7.299720131118433e-14	1.1857847674109252e-12	0.07176584925209911	0.12230289438446873
Fstl4	0.09703236240398667	7.583329497685855e-14	1.2291624019691686e-12	0.0717009751057326	0.12223865958397803
Psmb11	0.09698511531592023	7.797599494299915e-14	1.2625130796939087e-12	0.07165352420970451	0.12219167605660926
Stat1	0.0969053060968774	8.173131876164968e-14	1.3218726156532458e-12	0.0715733709811038	0.12211231178457181
Opn4	0.09668737644708067	9.291455561138655e-14	1.4962169101764104e-12	0.07135450363403303	0.12189559547964879
Ndufb7	0.09661341285503544	9.704161380150555e-14	1.5609806662582742e-12	0.0712802223494404	0.12182204314090539
Rab30	0.09660286983494931	9.764437815140784e-14	1.5689748346300428e-12	0.07126963406726737	0.12181155871970782
Slc25a35	0.09659980042963923	9.782055215969229e-14	1.5701045552818143e-12	0.07126655148581083	0.12180850637332312
Psme1	0.09639973971078199	1.100026933957461e-13	1.7599244290747686e-12	0.0710656330027719	0.12160955650953724
Pik3r3	0.09627460834237378	1.1836740165308478e-13	1.8908026443256657e-12	0.07093996617623037	0.1214851189145594
St6galnac5	0.0962166160026015	1.2245297016104547e-13	1.9506981744988884e-12	0.07088172595022693	0.1214274478364948
Tmem100	0.09609781162554297	1.3126012311666942e-13	2.084281462466086e-12	0.0707624142874139	0.12130930107168231
Tmbim1	0.09604427923630265	1.354291592245592e-13	2.145886603054955e-12	0.07070865355581764	0.1212560647642829
Ttc39b	0.09603678951931613	1.3602272617206625e-13	2.152991517457753e-12	0.07070113190318736	0.12124861646054327
Bmp2	0.09602725170887089	1.3678230686852874e-13	2.1627061760843813e-12	0.07069155342833783	0.12123913138385531
Nptx1	0.09568655413871281	1.6682556307034991e-13	2.6265285837540974e-12	0.07034940636017979	0.12090031448247636
Pde7b	0.09563608598051716	1.7179502473180803e-13	2.6933319363609356e-12	0.07029872399213753	0.12085012441162633
Jph1	0.09510520868606033	2.3372424135910867e-13	3.6259039995783895e-12	0.06976560133794654	0.12032216452275081
Serpinb5	0.09490205673240532	2.62826701214227e-13	4.064632748392285e-12	0.0695615939768894	0.12012012520512289
Nbeal2	0.09481606950176255	2.761906876969947e-13	4.26685842628555e-12	0.06947524532015455	0.12003460828580673
Otud7b	0.09473683198418961	2.890950722112793e-13	4.456932449028569e-12	0.0693956750834199	0.11995580383034288
Prdm16	0.0945006451991899	3.311741736952301e-13	5.074012572390452e-12	0.06915849846062665	0.11972090600733547
Laptm4a	0.0939470266064642	4.547969658069845e-13	6.910956762175601e-12	0.06860257092907912	0.11917029765750276
Atp5j2	0.09328772255884295	6.619623627200839e-13	9.987348729910034e-12	0.06794053770059649	0.11851455826635802
Rorc	0.09313411011013667	7.221903936159806e-13	1.0873914444384374e-11	0.06778629258127837	0.11836177319278054
Polr2l	0.09302512720229639	7.681486673645482e-13	1.1530782272959124e-11	0.06767686154951807	0.11825337655562083
Fat2	0.09294637537160673	8.031325539496314e-13	1.2019433811934391e-11	0.06759778628085576	0.11817504799411042
Col9a1	0.09292383033078751	8.134323808019261e-13	1.2161306088380409e-11	0.06757514870498428	0.11815262406880747
Ncs1	0.09290277849607464	8.231669837251629e-13	1.2282082027794658e-11	0.0675540104875767	0.11813168530464102
Tapbp	0.09285549493977725	8.454500168570855e-13	1.2601878592972297e-11	0.06750653299404495	0.11808465562910364
Rprm	0.09254305009278589	1.0083074254458591e-12	1.4999205041913277e-11	0.06719280951552527	0.11777388555493673
Dusp23	0.09234692390729256	1.1258648873507282e-12	1.6681021123175474e-11	0.0669958832751839	0.11757880812398891
Syngr2	0.09228062669995686	1.1685657193662783e-12	1.7279160701815824e-11	0.06692931606922654	0.11751286499035846
Iqgap1	0.09225923271310482	1.1826812604312107e-12	1.7470463917784146e-11	0.06690783500248047	0.11749158521495086
Fam84a	0.0920447797985244	1.3337443821887167e-12	1.9662786214951153e-11	0.06669251049919842	0.11727827587340796
Rpn1	0.09196634007245978	1.3935978909737573e-12	2.0524776882851834e-11	0.0666137525648632	0.1172002538466707
Myo5c	0.09188701086907326	1.4568077514316195e-12	2.143444023956582e-11	0.06653410186615175	0.11712134676234846
Dhrs3	0.091855391960284	1.4827782033096842e-12	2.1794929170749183e-11	0.0665023549063231	0.11708989601230788
Fam186b	0.09173658815494706	1.5844799743018031e-12	2.317497287857006e-11	0.06638307042517819	0.11697172358851539
Uqcr11	0.0916446276723954	1.6678708769545195e-12	2.4322706957829378e-11	0.06629073837148694	0.1168802513383204
Gm19412	0.09140907219931052	1.9016070962534845e-12	2.767687423408776e-11	0.06605423310472451	0.11664594451253939
Calml3	0.09138306293335105	1.9293058849041526e-12	2.805248586177793e-11	0.06602811914029577	0.11662007294591871
Gm11808	0.0907912761640803	2.6780607430263824e-12	3.856147464060609e-11	0.0654339595604497	0.11603140998348264
Cpq	0.09074135518673898	2.7529144633920008e-12	3.9562475200161595e-11	0.06538383924379504	0.11598175170813563
Lsm2	0.09041939551689357	3.287387761213169e-12	4.706105008354489e-11	0.0650605970311782	0.11566148327381952
Tmed10	0.0903843424230243	3.351384900856144e-12	4.7838680909140977e-11	0.06502540462276152	0.11562661399500472
Lhfpl3	0.09032323811929499	3.4658764389250263e-12	4.942539756317026e-11	0.06496405761772861	0.11556582996761802
Myo5b	0.08980475423820791	4.604806749299634e-12	6.529052475990714e-11	0.0644435220747264	0.11505005609597849
Ccdc25	0.08964923405825284	5.012896401902297e-12	7.100885056027982e-11	0.06428738918566479	0.11489534613444395
Morn2	0.08916188617278029	6.534958335709382e-12	9.178027185313054e-11	0.06379812931784361	0.11441052926846866
Ngef	0.08915735455850622	6.551046629203335e-12	9.191917933558625e-11	0.06379357998217526	0.11440602113249532
Cntn4	0.0890538219870326	6.929365142299322e-12	9.713555238699551e-11	0.06368964282194217	0.11430302468016304
Lypd6	0.08898017142392106	7.211436854870423e-12	1.0099416430083404e-10	0.06361570477913141	0.11422975516881266
Plppr1	0.08879428720749925	7.974319664828886e-12	1.1157276881988416e-10	0.0634290962404629	0.11404483145480691
Il11ra1	0.08846390182586084	9.530009658797241e-12	1.327132143188938e-10	0.0630974278466484	0.11371614892440086
Pinx1	0.08844732974832176	9.615419483744593e-12	1.3377700409326084e-10	0.06308079156099873	0.11369966211601883
Il17rb	0.08839733088384724	9.877673944526378e-12	1.371683354599913e-10	0.06303059906256925	0.11364992042897692
Rassf8	0.08835328881958898	1.01144775425919e-11	1.400633206668352e-10	0.06298638653995586	0.11360610479749203
Trpa1	0.08828711918534507	1.0480742082520135e-11	1.4472987507062953e-10	0.06291996099300927	0.11354027517549418
Slc7a1	0.08825592530034668	1.06578820213718e-11	1.4703911465950248e-10	0.06288864654283573	0.1135092415031732
Esrrb	0.08823163794652188	1.0797828973964483e-11	1.4883141404541565e-10	0.0628642653523417	0.11348507885576628
Nedd4l	0.08807030387524921	1.1774220431024584e-11	1.6198837032701818e-10	0.06270230871901941	0.11332457241591919
Trim29	0.08773128016272802	1.4116106878576247e-11	1.9331115523191534e-10	0.062361981122492804	0.11298728357373224
Tnik	0.08758630840931828	1.5251504463062962e-11	2.084747121582367e-10	0.06221645360898291	0.11284305190084079
Ctsh	0.08742132352577434	1.6652608099869117e-11	2.2741697120548698e-10	0.06205083755590569	0.11267890796987634
Stard4	0.08733445375171266	1.7440197404761782e-11	2.3729868597249725e-10	0.06196363601254874	0.1125924804300024
Txn1	0.08726990368775497	1.8048929208459312e-11	2.453562503122457e-10	0.0618988396726085	0.11252825872817637
Gm26802	0.0870055322244352	2.076650642666488e-11	2.8024390974874146e-10	0.061633461792131666	0.11226522990391424
Ppib	0.08686069857596238	2.2421092838460043e-11	3.0118508816059223e-10	0.06148807830756451	0.11212113030796132
Hspb1	0.08667636541527302	2.4714475062851092e-11	3.308126170190835e-10	0.06130304691476387	0.11193772985648295
Them4	0.08660138865473217	2.5711615974746515e-11	3.429217414761381e-10	0.06122778665009202	0.11186313197925403
Gm10036	0.08656454162355258	2.6215979489162987e-11	3.4902081849531083e-10	0.06119080039767022	0.11182647104442874
BC005537	0.08646869082964684	2.7573772500005116e-11	3.654572117493976e-10	0.06109458777163385	0.11173110402395586
Emid1	0.08643778260417959	2.802610444256374e-11	3.711206740961275e-10	0.061063562969644075	0.11170035169775261
Ppp1r12b	0.0864054208483809	2.8507488248079907e-11	3.7682224439150895e-10	0.061031079207586936	0.11166815312088674
Coa6	0.08628560712172247	3.0361173247327763e-11	4.006108188888951e-10	0.06091081424202757	0.11154894307388162
Nek6	0.08624196463631602	3.106526946295211e-11	4.091731895249047e-10	0.06086700757464697	0.11150552029982252
Gm26632	0.08622093237062425	3.141026895161843e-11	4.133502207821233e-10	0.06084589622098647	0.11148459388337349
Col4a1	0.08582281511710624	3.86944466928697e-11	5.069587799487196e-10	0.06044628620278423	0.11108847601156428
Zfp608	0.08581760862888718	3.879988775410722e-11	5.0789155805928e-10	0.06044106024640805	0.1110832956176305
Mfsd2a	0.08564170099992878	4.253229142635478e-11	5.552785335777004e-10	0.06026449567925947	0.11090826880943871
Kcnq3	0.08544007305711167	4.7243372635961275e-11	6.140810337983712e-10	0.06006211669739697	0.1107076485486423
Eif2s3y	0.0852704874946095	5.1597825887380866e-11	6.677551097170555e-10	0.05989190106507702	0.1105389089346434
Heyl	0.08524700727208304	5.22308520543867e-11	6.747698317235272e-10	0.05986833372161225	0.11051554572437039
Mdh2	0.08522471562952438	5.283885866094185e-11	6.820305594433669e-10	0.059845959394399344	0.11049336514500802
Kcnd3	0.0852138856030009	5.313674137997425e-11	6.852791403533897e-10	0.059835089206105814	0.11048258906761997
Pcdh1	0.08520886207791549	5.327547169252749e-11	6.864713472388143e-10	0.05983004705396281	0.1104775905649101
Ndufs5	0.08510403743336051	5.625247433541303e-11	7.235736746474507e-10	0.05972483401870428	0.11037328776438894
Klf4	0.08476796468105378	6.69358435676366e-11	8.557978413376021e-10	0.05938751986945703	0.11003888431584817
Ikzf3	0.08473198904966642	6.819072916570378e-11	8.708604224585858e-10	0.05935141169349255	0.11000308703967751
Fam212a	0.08473083409645332	6.823139443711663e-11	8.708604224585858e-10	0.05935025248619983	0.1100019378112522
Mall	0.08472178109610796	6.855096795471334e-11	8.741869352849128e-10	0.05934116614299243	0.10999292968181766
Commd1	0.08467009986775852	7.040354645006971e-11	8.962703840351793e-10	0.05928929464943768	0.10994150453034812
Ripk1	0.08462262575498453	7.214839114458084e-11	9.176953594041839e-10	0.05924164588079745	0.10989426552926414
Zfp36l2	0.08451039692895818	7.644301683003624e-11	9.706561494916674e-10	0.05912900462809282	0.1097825920534296
Capzb	0.08438641825108054	8.147796604207192e-11	1.031057776766185e-09	0.059004571095705796	0.10965922612667779
Nin	0.0843262342923587	8.403759979804344e-11	1.0616368335645504e-09	0.05894416661771056	0.10959933933989394
Huwe1	0.08412310257921102	9.327063022522278e-11	1.1732796580748761e-09	0.05874029198460681	0.10939720928085563
Ccdc74a	0.08401316049498113	9.867403309934034e-11	1.2401988007595902e-09	0.058629948688878386	0.10928780845552195
Dnajb9	0.08373033301007601	1.1401917912716064e-10	1.4258165646162896e-09	0.058346091932123485	0.10900637055266248
Uvrag	0.08346424874728274	1.3057143342272139e-10	1.6206079000863628e-09	0.05807904307705248	0.1087415899099083
Ndufa11	0.0833860076987738	1.3587012641628149e-10	1.68204494564263e-09	0.05800051908509409	0.10866373150343084
Sept7	0.08332387809165198	1.4022682161351196e-10	1.7335280572142883e-09	0.057938165022146805	0.1086019055235652
Rsrc1	0.08316418726244026	1.5206055806555397e-10	1.8746551427017713e-09	0.05777789818616297	0.1084429942058188
Gm43703	0.08306275895500018	1.6007762373791e-10	1.9702167947360526e-09	0.057676104705054174	0.10834206033751233
Msmo1	0.0830535843146096	1.6082283909693782e-10	1.977747534532906e-09	0.05766689705911844	0.10833293039563067
Arc	0.08296190213934945	1.6845838649668716e-10	2.066506476536284e-09	0.05757488529669303	0.10824169465831035
Ndufc1	0.08295721307944227	1.6885827950293956e-10	2.0697001184364435e-09	0.05757017939173314	0.10823702841990326
Cnnm4	0.08286922830171459	1.765360516033293e-10	2.15226677397016e-09	0.05748187874528917	0.1081494716546429
Mars2	0.08286839483328645	1.76610387965861e-10	2.15226677397016e-09	0.057481042286576654	0.10814864223884636
Decr1	0.08285625794843522	1.7769633709562222e-10	2.1637228041585985e-09	0.05746886186153843	0.10813656436402799
Serhl	0.08274701878200863	1.8776863061769013e-10	2.280750663956562e-09	0.05735923114774315	0.10802785598704827
Gm10053	0.08263348729900176	1.9882722152148102e-10	2.40915565554337e-09	0.05724529338119831	0.10791487550903897
Alyref2	0.08250124144702774	2.125119950403041e-10	2.570771124341558e-09	0.05711257510832021	0.10778327066558785
Ptprj	0.0823471275044852	2.29622432292822e-10	2.770976642257806e-09	0.0569579117578089	0.10762990261037976
Agk	0.08213025572327756	2.5599799158318676e-10	3.0643310840760637e-09	0.056740268904281785	0.10741407841646614
Ccser1	0.08207651912298694	2.6297748846415586e-10	3.1402730526665827e-09	0.056686341620338386	0.1073606010195123
Iqgap3	0.08200593158583958	2.7242852280247135e-10	3.247899856658724e-09	0.056615503829324246	0.1072903537454009
Rpn2	0.08189545418181791	2.8788977353452744e-10	3.423972118115939e-09	0.0565046352631132	0.10718040838440217
Ndufa12	0.08186594206549609	2.92162897709493e-10	3.4720095640460663e-09	0.05647501876059964	0.10715103828945619
Dnajc19	0.08183504885075374	2.967023150796318e-10	3.5231321336637465e-09	0.05644401632250526	0.10712029369508512
Eif4e2	0.08168957776539416	3.190198121263723e-10	3.776043761888449e-09	0.05629803158041898	0.1069755217887475
Tmem131	0.08143859246634784	3.614362322988061e-10	4.2577130748400265e-09	0.05604616260769016	0.10672574028184778
Gm5914	0.08136455454388862	3.74967175782038e-10	4.4136017333519085e-09	0.055971864628433086	0.10665205685528953
Slc25a17	0.08129494399415473	3.8813916192117014e-10	4.5614040494872225e-09	0.055902009829466456	0.10658277934972886
Gm26532	0.08123438796549286	3.999642485769231e-10	4.6929349451300215e-09	0.055841241524235835	0.10652251284516547
Bcl2l14	0.08122813989328538	4.0120416471564505e-10	4.703762029168167e-09	0.05583497156038526	0.10651629463500745
Nfia	0.0811167761904103	4.239437549198417e-10	4.9625176236907435e-09	0.05572321800362024	0.10640546285222487
Klf9	0.08098574804289684	4.523118507003235e-10	5.261362398224705e-09	0.05559173197705466	0.10627505974586564
Map3k5	0.08089406291237798	4.732548536700773e-10	5.5006604504552645e-09	0.055499726975793195	0.10618381146190722
Rnaset2a	0.08087129667775074	4.78600072279095e-10	5.558432006242175e-09	0.055476881381247525	0.10616115363415862
Kcnn3	0.08052071091654037	5.687450734425998e-10	6.569359956563238e-09	0.055125076884412254	0.10581223395482206
Tax1bp1	0.08051156905035582	5.713045450401222e-10	6.593788099214048e-09	0.05511590332285862	0.10580313545003164
Ackr1	0.08043412780362305	5.934414517921455e-10	6.838640381918656e-09	0.05503819375491227	0.10572606135015224
Tmem176a	0.08035535873509314	6.168155902661717e-10	7.102478275805584e-09	0.054959152080093394	0.10564766541189514
Lrba	0.08033588696687882	6.227307094278942e-10	7.1650264945889055e-09	0.05493961297248182	0.1056282858332763
Ovol1	0.08031356376868527	6.295801203265151e-10	7.238219197335307e-09	0.05491721259769521	0.10560606830120937
Ism1	0.08021324664689783	6.612782359802878e-10	7.585009681224786e-09	0.05481654897137853	0.10550622571551813
Fbp1	0.08019809382433692	6.661995677874005e-10	7.63555316062978e-09	0.054801343854458985	0.10549114452693141
Rasd1	0.08002032587386271	7.266706521515328e-10	8.322202657960915e-09	0.054622963283344365	0.10531421609385606
Pla2g4a	0.07996447092239253	7.467525227792136e-10	8.539002826012735e-09	0.05456691618026288	0.10525862458936859
Nxt2	0.07983140520225356	7.967996758575686e-10	9.08327132409193e-09	0.05443339333362849	0.1051261858536809
Erp29	0.07937499944637752	9.945644515985808e-10	1.1259836169205002e-08	0.05397542656747829	0.10467192379221832
Krt17	0.07930773655988384	1.0274898206516808e-09	1.1597185334920152e-08	0.053907934530204905	0.1046049759406185
Krit1	0.07925217828241968	1.0554848851449478e-09	1.1895058002723952e-08	0.0538521871521621	0.10454967770501616
Slc25a10	0.07921171777672062	1.0763388523152658e-09	1.2111670348017987e-08	0.053811589032959246	0.10450940647725454
Rbm3	0.0791632615576073	1.1018428071411762e-09	1.2379871721750593e-08	0.05376296811597712	0.10446117683158353
Platr10	0.07912416735859645	1.1228476821940555e-09	1.2606323977759303e-08	0.05372374112745598	0.10442226534399714
Esrp2	0.07905216304761774	1.1625608293234603e-09	1.303245628094954e-08	0.053651492447834286	0.1043505973510979
St6gal1	0.07886408586418818	1.2728610925620087e-09	1.4204516827529835e-08	0.05346277822151691	0.10416339740002016
Gm5093	0.0788536235160426	1.2792875035853096e-09	1.4265498470431373e-08	0.053452280489254836	0.1041529837978782
Iscu	0.07880759947224933	1.3079348515910295e-09	1.4573990821898241e-08	0.0534061008568181	0.1041071741226922
Cox6a2	0.07851563464371769	1.504781096865131e-09	1.6679677464579043e-08	0.05311315154431814	0.10381656669358107
Ankrd44	0.07836809858795034	1.6149449949023183e-09	1.7868764176282995e-08	0.05296511967075458	0.10366971491761895
Tmem256	0.07836715953063528	1.6156707410421074e-09	1.7868764176282995e-08	0.05296417746116748	0.10366878021216688
Arhgap27os2	0.07829754017622549	1.670369935298233e-09	1.84462073793061e-08	0.05289432453119243	0.10359948336949101
Gltp	0.07809139801357046	1.84312621710406e-09	2.0263458062172213e-08	0.052687492211638424	0.10339429472013376
Exoc2	0.07800786804796386	1.9179775159186687e-09	2.1070758917473907e-08	0.052603683211089686	0.10331115051034197
Ankle1	0.07799052684671497	1.933884027645445e-09	2.1229780913404588e-08	0.05258628412577521	0.10329388934943039
Lage3	0.0779097250700388	2.0097108658434034e-09	2.2029580082279018e-08	0.05250521284016302	0.10321346032182499
Fam173a	0.07790373399970969	2.0154469623450084e-09	2.207614025002867e-08	0.052499201800353376	0.10320749687590322
Clpb	0.07787423509057587	2.0439237699603546e-09	2.2371537588400014e-08	0.05246960459208241	0.10317813395765164
Cux2	0.07787138384152292	2.0466969038437274e-09	2.2385370044916166e-08	0.052466743844185204	0.1031752958506075
Aak1	0.0777987614990409	2.1185778528862235e-09	2.3154479098124966e-08	0.05239387970327184	0.10310300810093714
Smim1	0.07778869559384463	2.128732994460713e-09	2.3248335081625063e-08	0.052383780304664486	0.10309298855127891
Gng5	0.07765933992312371	2.2635302280728672e-09	2.4702293460300728e-08	0.05225399467686524	0.10296422813266902
Tmbim6	0.0776465702978774	2.277279182207746e-09	2.4834064375972858e-08	0.05224118265401633	0.10295151722303272
Gm26652	0.07760478751745901	2.322837118891441e-09	2.5297819654330782e-08	0.05219926120521338	0.10290992650493372
Dusp3	0.07760444253944652	2.3232169354189553e-09	2.5297819654330782e-08	0.05219891508266308	0.10290958311230851
Mphosph10	0.07760228640258947	2.3255921859414136e-09	2.530510470263911e-08	0.052196751792502515	0.10290743688409691
Arhgap31	0.07740860922249762	2.548879209366731e-09	2.769408612023296e-08	0.05200243303230942	0.10271464879696766
Gm10184	0.0773460142798447	2.6254080864586035e-09	2.8483853204292285e-08	0.05193963114737284	0.10265234079565781
Fxyd3	0.07715839281039552	2.8684404098454968e-09	3.109783605147556e-08	0.051751390595011666	0.10246557821167952
Epb41l4a	0.0771158603732921	2.9265059156452072e-09	3.168102863863801e-08	0.05170871806729081	0.10242324022965697
Myo10	0.07710146377838982	2.946418185893647e-09	3.187332466447022e-08	0.0516942740748231	0.10240890943412591
Zfp637	0.0770963537538991	2.9535176452705117e-09	3.1926836878284955e-08	0.05168914722927694	0.10240382276238168
Elf3	0.0769745347755904	3.127779421675076e-09	3.3638938798305327e-08	0.051566927646696084	0.10228256010338843
Gm15706	0.07692612452385214	3.1997741605307773e-09	3.433853153026915e-08	0.05151835840814727	0.10223437072131471
Sfta2	0.07692101852703333	3.207461065444367e-09	3.439613525784917e-08	0.05151323564944627	0.10222928801345893
Ooep	0.07679447352465506	3.403817115284644e-09	3.6422807818749315e-08	0.05138627565442388	0.10210331977330794
Zfp827	0.07674634482651241	3.481527007814792e-09	3.722748886294245e-08	0.051337989338235794	0.10205541022134822
Pde1a	0.07664021564037662	3.6590364732001935e-09	3.901306249750688e-08	0.05123151300640383	0.10194976386226481
Stxbp1	0.0765975197331731	3.732906329082995e-09	3.971501704923235e-08	0.051188677604980644	0.10190726203596456
Irf6	0.07647728000228372	3.9488217196923924e-09	4.1951987768451196e-08	0.051068045534413326	0.10178756837700716
Zfand4	0.07645768437905673	3.985142439772248e-09	4.224706756559129e-08	0.051048386041349085	0.10176806167837811
Eif5b	0.07599528370385031	4.9429755614318806e-09	5.1918746849572393e-08	0.05058448393552424	0.10130775372085854
Cpne5	0.07597386583431046	4.992385169910343e-09	5.240061178693581e-08	0.0505629967871435	0.1012864325209777
Ccdc158	0.07597165652990132	4.997509137930785e-09	5.2417297047136825e-08	0.05056078033779488	0.10128423318695184
Jade1	0.0757951377670673	5.423863471772052e-09	5.676875028218158e-08	0.05038369151830676	0.10110851023711721
Meg3	0.0757728782950052	5.4800773231938374e-09	5.731666204533695e-08	0.05036136027408056	0.10108635100698707
Efcab10	0.07567399271292799	5.736726904992076e-09	5.991647656897005e-08	0.05026215615816974	0.1009879104365128
Atraid	0.07556295095310682	6.038866541745638e-09	6.289496466336346e-08	0.05015075730429001	0.10087736780353548
Ubc	0.07554263971236981	6.095782083506488e-09	6.33986985136639e-08	0.050130380813980385	0.10085714779313255
Hif1a	0.07553546495725996	6.116011364090477e-09	6.356451614633908e-08	0.050123183015127935	0.10085000525928348
Cetn3	0.07539172522647104	6.535316438485947e-09	6.777991475467488e-08	0.04997898217998929	0.10070691050251196
Fxyd4	0.07531722323993638	6.763513344914137e-09	7.004864973353461e-08	0.04990424161455912	0.10063274240146008
Sox15	0.07521803713782822	7.079370665342153e-09	7.321767527035529e-08	0.04980473832892713	0.10053400037165375
Casz1	0.07512357929663073	7.393475443025567e-09	7.625357044194171e-08	0.049709978893512564	0.10043996496995541
Afap1l2	0.07507084114431854	7.57469865667759e-09	7.795999706952487e-08	0.04965707255271372	0.10038746247931986
Greb1	0.07504740185446705	7.656621890047512e-09	7.87122795006231e-08	0.049633558557849684	0.10036412788323046
Bpifb4	0.0750209568778345	7.750084525633848e-09	7.959937922415207e-08	0.049607029330391406	0.1003378009921021
Gm11273	0.07495422481085	7.990888165983692e-09	8.201582172297864e-08	0.04954008482170486	0.10027136674810705
Tdrd7	0.07486624848406463	8.319490462156817e-09	8.52115766880164e-08	0.049451828771027856	0.10018378271174967
A230005M16Rik	0.074852457011737	8.372180021629254e-09	8.563296682812653e-08	0.04943799348420342	0.10017005270064731
Zfp148	0.07484799730342315	8.389287381042991e-09	8.574880851016444e-08	0.04943351960980999	0.10016561286480812
Gtf2a2	0.07482446588975919	8.480117544241479e-09	8.661750915884666e-08	0.04940991346646829	0.10014218629050424
Hkdc1	0.07463212997208209	9.259233689838973e-09	9.43157244876386e-08	0.04921696780420383	0.0999507062334564
Sptbn1	0.0745781474847335	9.490127354171827e-09	9.652526650055122e-08	0.04916281452213199	0.09989696362153867
Fuca2	0.07455118107271863	9.607553907356604e-09	9.759563835616836e-08	0.0491357628472861	0.09987011698156714
Camk1d	0.0745333794547747	9.685844290746807e-09	9.832358430942225e-08	0.04911790496433527	0.09985239440978709
Xpr1	0.07446916537426604	9.973438254713122e-09	1.0110462252607677e-07	0.04905348805945249	0.09978846533148099
Plekhs1	0.07445354063418108	1.0044661678714353e-08	1.0175708835861513e-07	0.04903781399958637	0.09977290990726653
Mapkapk3	0.07430418385265156	1.0750905934104681e-08	1.0861490865715703e-07	0.048887986402360736	0.09962421509106552
Ppp2r5a	0.07427494425244177	1.0894706199561424e-08	1.0999277579693361e-07	0.0488586547643724	0.09959510495154213
Mgarp	0.07424004723003307	1.1068776648162217e-08	1.1152243645984637e-07	0.04882364795364312	0.09956036238177944
Tspan18	0.07408396125209904	1.1880986418975553e-08	1.1938137505408293e-07	0.04866707168323825	0.09940496647771871
Slc29a1	0.07407001540528892	1.195630971783426e-08	1.200568919601895e-07	0.048653082090955695	0.09939108222697798
Gm16136	0.07399794781946567	1.235300842761055e-08	1.2378882972290004e-07	0.048580788601724816	0.09931933279241396
Arg2	0.07388484645956828	1.300148239045857e-08	1.297610937637221e-07	0.04846733325066551	0.0992067302015703
Frs3os	0.07383702241760438	1.3285523290335997e-08	1.324177391928583e-07	0.04841935972356064	0.09915911686518702
Gm11266	0.0736521414908584	1.4441353958472543e-08	1.4364837059564472e-07	0.048233902011538404	0.09897504940559398
Phlda2	0.07359960434832777	1.4787241779929973e-08	1.4689188401750933e-07	0.048181201285175265	0.09892274310776915
Msrb2	0.07354211357505186	1.5174960849603744e-08	1.5054170191335994e-07	0.048123531666212714	0.09886550478477385
Saa1	0.07351016319213058	1.5394683597711917e-08	1.525174030979729e-07	0.048091481963417046	0.0988336946281538
Fkbp2	0.07349310756367146	1.5513236581180788e-08	1.5358932692622982e-07	0.04807437333783846	0.09881671383356266
Jsrp1	0.07338539396446637	1.6282686527528573e-08	1.6099234925985085e-07	0.04796632538365614	0.09870947250160735
Rgs8	0.07327569777023756	1.7104337642091298e-08	1.686665103522979e-07	0.04785628929164761	0.09860025666269638
Ubl3	0.07315867229731556	1.8025243273169855e-08	1.7732202745986234e-07	0.047738901891073354	0.09848374296712761
Ppp3cc	0.07315809399125942	1.8029911496829102e-08	1.7732202745986234e-07	0.0477383217982189	0.09848316718840315
Rab20	0.07308969708488715	1.859038428255474e-08	1.8259204589044326e-07	0.047669713686143325	0.09841506907278802
Crip2	0.0730319084653247	1.9077077281597176e-08	1.870007489513336e-07	0.04761174680559109	0.09835753271700094
Svil	0.07302698281768753	1.9119128171111973e-08	1.872891611002389e-07	0.04760680597169054	0.098352628563387
Mdh1	0.0730174842587439	1.9200472769045686e-08	1.8796185586647958e-07	0.04759727813125372	0.09834317144978288
Pak3	0.07295273830519208	1.9763967284502707e-08	1.9335052691059342e-07	0.04753233270663385	0.09827870788228019
Stab1	0.07290213647344483	2.021550552998828e-08	1.9763754944974037e-07	0.047481575129035176	0.0982283265997777
Ankrd13c	0.07284708476674726	2.0718122537575412e-08	2.022847105693094e-07	0.047426354129453986	0.09817351468975771
Neat1	0.07275740897914366	2.156292961148178e-08	2.102562847257635e-07	0.047336402907033184	0.09808422918693109
Smtn	0.07273295704818167	2.179902398982697e-08	2.1241874165119827e-07	0.047311875944692786	0.09805988360432197
Slirp	0.07261325392678164	2.2991484899329197e-08	2.2374456203540113e-07	0.04719180595353526	0.0979407006681492
H6pd	0.07257567347921641	2.3378738754415013e-08	2.2736398325687152e-07	0.04715411047979446	0.0979032833813816
Chst7	0.0725100598067534	2.4070088694840858e-08	2.339341320007764e-07	0.047088296150673385	0.09783795440825241
Ccdc12	0.07230686751806492	2.6339231051622598e-08	2.5481874476621965e-07	0.0468844838689699	0.09763564239121066
Pitpnm2	0.07216120512383833	2.8092228505528296e-08	2.7089456499706773e-07	0.04673837832312494	0.09749060974880581
Rassf5	0.07208982847880617	2.8992027246355613e-08	2.790270967493187e-07	0.04666678492459998	0.09741954129838344
Agfg2	0.07206732605584874	2.9281451457119267e-08	2.8162983564237083e-07	0.04664421422141356	0.09739713598426009
Sema5b	0.07198411740512049	3.037621213928204e-08	2.917808304648264e-07	0.046560753311981666	0.09731428619608766
Ncoa2	0.07196740008131962	3.0600898335035377e-08	2.937488176096503e-07	0.046543985350087504	0.09729764092846763
Arl5a	0.0719513958008214	3.081751066802046e-08	2.955591410745793e-07	0.046527932604784175	0.09728170561746437
Ndufaf2	0.07195004916061835	3.0835804645762013e-08	2.955591410745793e-07	0.0465265818872301	0.0972803647799348
Pet100	0.07194905832176506	3.084927182141789e-08	2.955591410745793e-07	0.046525588048378835	0.09727937821054805
Taf7	0.07190060693604451	3.151481283844818e-08	3.017405998754196e-07	0.046476990026083194	0.09723113553827527
Slc6a11	0.07182994023685137	3.251053457317405e-08	3.1107337951918987e-07	0.04640610967214725	0.09716077303575735
Tmem14a	0.07177403995668438	3.3319738369209405e-08	3.1840530911968087e-07	0.04635004056360319	0.09710511320836167
Ccdc102a	0.07176762931892265	3.341377666571028e-08	3.190983398127168e-07	0.04634361057486151	0.09709873013556916
Kremen1	0.07163193328103205	3.546577600933337e-08	3.378246139977028e-07	0.04620750542281811	0.09696361708538868
Casp7	0.07152905794114345	3.7102367171868555e-08	3.531869111206563e-07	0.0461043205500095	0.09686118310417223
Myo9a	0.0714863719356946	3.780272213335417e-08	3.596229454520691e-07	0.04606150626950956	0.09681868007389234
Il2	0.0714614856408415	3.821693118112879e-08	3.633303245816161e-07	0.04603654523234266	0.09679390041244408
Scpep1	0.07143737083093216	3.862249508590765e-08	3.6695081654010017e-07	0.046012358027448984	0.09676988890030315
Wasf3	0.07141520109250786	3.899902558193316e-08	3.702910041009287e-07	0.04599012175963406	0.0967478141017583
Msi2	0.07124292538901174	4.2048711544184296e-08	3.9771966894885033e-07	0.0458173299308758	0.09657627530392514
Anxa6	0.07101882672557222	4.6363366463193986e-08	4.371361017264018e-07	0.04559256216120791	0.09635313296565662
Synj2bp	0.07096948094443728	4.736952702688092e-08	4.4605552719725135e-07	0.04554306939095781	0.0963039974220357
Lrrk2	0.07085085299928778	4.987569349845612e-08	4.687619836981006e-07	0.04542408859266458	0.09618587438557771
Atp8b1	0.07081814188660604	5.058905494279262e-08	4.748647302889603e-07	0.04539128030922982	0.09615330237363912
Ccdc122	0.07070085552264792	5.322900266562358e-08	4.980689833021219e-07	0.0452736459884631	0.09603651431218631
Per2	0.07062274032550966	5.506079912598723e-08	5.135891269418343e-07	0.04519529943595942	0.09595873060803628
Cox6b2	0.07061916426712485	5.5146103069589196e-08	5.140615051068997e-07	0.04519171279377742	0.09595516971775862
Tmem238	0.07037313000052635	6.133276455612664e-08	5.688719394195836e-07	0.04494495193167111	0.0957101774659534
Ralgps1	0.07021456366216239	6.567076181520392e-08	6.072088955619012e-07	0.044785918954938914	0.09555228106778914
Tgfbr1	0.07005519553797131	7.032946037227653e-08	6.490704584824103e-07	0.04462608313146006	0.09539358498658777
Batf3	0.0700536471588989	7.037625619125927e-08	6.490984176446308e-07	0.044624530214729376	0.09539204313059187
Alkbh7	0.07002388711440193	7.12815586010513e-08	6.570396492306972e-07	0.04459468297973768	0.09536240843683673
Ccdc69	0.07001330608893698	7.160614330466087e-08	6.596215598456058e-07	0.0445840709650962	0.09535187196833779
Kif4	0.06989904030832433	7.520381539838586e-08	6.91903093159715e-07	0.044469470894217725	0.09523808700209416
Dnajc15	0.06986086737000467	7.644423373469985e-08	7.028793741595372e-07	0.04443118642819151	0.09520007454259245
Akr1c19	0.06982661823310951	7.75739901165086e-08	7.123838064507362e-07	0.04439683729110776	0.09516596932598216
Tnrc6c	0.06982149190746846	7.774447396447702e-08	7.135076072816576e-07	0.0443916960028604	0.09516086453685321
Snx24	0.06978148807505545	7.908737989089348e-08	7.249350625227695e-07	0.044351575454412914	0.09512102872114592
Atp5g3	0.06974287420934765	8.040490906201344e-08	7.351943318734409e-07	0.04431284900586959	0.09508257695728657
Fras1	0.06970949650997475	8.156087709421527e-08	7.448456700642282e-07	0.044279374051845226	0.09504933931729201
Hnrnpf	0.06969153206058357	8.218968163644927e-08	7.49664925184612e-07	0.04426135728197341	0.09503145022686939
Prokr2	0.06951548636984478	8.860533588086564e-08	8.061998383123426e-07	0.044084799743082416	0.09485614216316114
D030056L22Rik	0.06947629499023446	9.009819240324664e-08	8.187783649096513e-07	0.04404549463176793	0.09481711478055109
Eva1b	0.06937273571768329	9.416100863345274e-08	8.520451000870882e-07	0.043941635213511854	0.09471398847869231
Lamb2	0.06928481670368426	9.774889090841414e-08	8.823577608415642e-07	0.04385346181538705	0.09462643661818834
Mvb12b	0.06924759018572986	9.930761523552288e-08	8.958827503394404e-07	0.0438161277059366	0.09458936544160244
Txndc15	0.06922005294665699	1.004760845379233e-07	9.057181134539997e-07	0.043788510924874006	0.0945619430665871
Gm8797	0.06921902421242047	1.0051999290306005e-07	9.057181134539997e-07	0.04378747921986655	0.09456091862268877
Gpd1	0.06918794262932866	1.0185540443737923e-07	9.166368344725554e-07	0.0437563079051923	0.09452996664009322
Mtfr1l	0.0690070121246156	1.0997654744759414e-07	9.861319076150355e-07	0.043574856042691554	0.09434978958637555
Xaf1	0.0690053669719292	1.100531896370088e-07	9.862228734178111e-07	0.043573206157135815	0.09434815127700087
Entpd5	0.06892330116816785	1.1394263857043857e-07	1.0192299593716373e-06	0.04349090443783196	0.09426642666666607
Tmsb15b1	0.06886729453665202	1.1667302194983538e-07	1.042396137673499e-06	0.04343473700156064	0.09421065268993423
Hist1h2ag	0.06883591676299627	1.1823027221774257e-07	1.0550380067757762e-06	0.04340326920714078	0.0941794051918328
Tipin	0.06871395217063718	1.2447642839869322e-07	1.1087747204690806e-06	0.04328095518569054	0.09405794650291098
Boc	0.068712149670518	1.2457109108708462e-07	1.108951891904293e-06	0.04327914752711773	0.09405615147382092
Gm1673	0.0685522445081132	1.3325179196383256e-07	1.1833876207279047e-06	0.04311878540555538	0.0938969084329706
Inhba	0.06836626018020009	1.440849716012587e-07	1.2765377621375553e-06	0.04293227124090111	0.09371169258163352
Gm26522	0.068336751163703	1.4588027589172584e-07	1.2916718637314542e-06	0.04290267832134684	0.09368230533344073
Trim8	0.06832850259738033	1.463859673349765e-07	1.2953760629743654e-06	0.04289440630983694	0.09367409079674657
Tmem14c	0.06820163868300645	1.5438036401276413e-07	1.362866177781729e-06	0.0427671822449944	0.09354774982735307
Frmpd4	0.06818194970441135	1.5565831463901317e-07	1.3732177364740983e-06	0.04274743744584362	0.09352814193540399
Lmo7	0.06816470440570496	1.567860501133064e-07	1.3816363097031772e-06	0.04273014327102179	0.09351096764319469
Gcnt3	0.06809420395551763	1.6147903882969012e-07	1.422147045655068e-06	0.04265944316906738	0.09344075731756134
Hnrnpa2b1	0.06805931425840007	1.6385147850212483e-07	1.4421847345192958e-06	0.042624454761279414	0.09340601110582143
Gm28050	0.06804682075474164	1.6470917987281227e-07	1.4480153210988019e-06	0.04261192592590553	0.09339356896722066
Ndufb6	0.0680157909548998	1.6685824760381585e-07	1.4651715039740631e-06	0.04258080840818111	0.09336266670722755
Tgfbi	0.0679802032600153	1.6935635892405289e-07	1.485348408753772e-06	0.042545120171490265	0.09332722522610053
Tnfrsf9	0.06797507260411427	1.697194782764842e-07	1.487653417445944e-06	0.042539975025892816	0.09332211564444821
Dgkb	0.06796351571893014	1.7054016915272673e-07	1.4939641161867041e-06	0.04252838550737572	0.09331060622445841
Plpp3	0.06787175993452928	1.7719355797583196e-07	1.5504174975454654e-06	0.04243637087384142	0.09321922704913192
Plgrkt	0.06782034752736117	1.810305144380286e-07	1.5811917312310966e-06	0.04238481361749107	0.09316802547609686
Id3	0.06777289237734842	1.8464330955408234e-07	1.6117980718049412e-06	0.04233722488768893	0.09312076481314743
BC051019	0.0677309181639481	1.8789682463515274e-07	1.6373077592032609e-06	0.042295132618778965	0.09307896252890419
Cacng4	0.06768473515820832	1.915405776115317e-07	1.6680788646838677e-06	0.042248819824324935	0.09303296858856133
Rexo2	0.06768091695614935	1.9184486373075506e-07	1.6697483415439133e-06	0.04224499089681417	0.09302916601273264
Gm20379	0.06767833872538213	1.9205059625326787e-07	1.6705585882886896e-06	0.042242405424136785	0.09302659833311755
Klhl21	0.06767146286719906	1.9260030520400353e-07	1.674358221852624e-06	0.04223551025424074	0.09301975061204935
Foxn1	0.06756901608301706	2.0097299150825577e-07	1.7440786641655596e-06	0.042132776022363254	0.09291772277251102
Ppp1r14c	0.06752224057966684	2.049117465442135e-07	1.7761812466377734e-06	0.04208586945401859	0.09287113837532257
Gucy2f	0.06750408917449428	2.0646019295979177e-07	1.7875137897178468e-06	0.04206766721879431	0.09285306109970684
Tbc1d2b	0.06749698135196378	2.070696166180159e-07	1.7917441563954456e-06	0.04206053949656587	0.09284598230066411
Wwc1	0.06741889870302953	2.1387986201284375e-07	1.8485152875946887e-06	0.04198223841088962	0.09276821831918555
Pard3b	0.06739263410795468	2.1621887140650442e-07	1.8665553444876992e-06	0.04195590041065809	0.09274206084450952
S100a16	0.06734863317472858	2.2019288112708563e-07	1.8997560325746405e-06	0.041911776581395915	0.09269823929109411
Zfp398	0.06734431754287272	2.2058643151409793e-07	1.902044980107899e-06	0.04190744890118311	0.09269394124760466
Hpgds	0.0673103354088868	2.237091528010925e-07	1.926730804409409e-06	0.04187337192941333	0.09266009757486893
Prokr1	0.06728380288885988	2.261769490870826e-07	1.945725250528145e-06	0.041846765403224705	0.09263367312169056
Emp3	0.06720664589231004	2.3350367442671241e-07	2.0064269961892073e-06	0.041769393400562994	0.09255683018237951
Sept8	0.06709116387936795	2.4489964445438157e-07	2.0982707261137686e-06	0.04165359015484283	0.09244181765932813
Plpp1	0.06708583908789784	2.454378546763351e-07	2.101667911492336e-06	0.04164825056804635	0.0924365144993803
Fam81a	0.06704391511500589	2.497154601669519e-07	2.1370628907882655e-06	0.041606210157055956	0.0923947607889016
Cpne3	0.06696697830222902	2.5775353125528846e-07	2.2020406809027555e-06	0.04152905989712936	0.09231813620140113
Cox6b1	0.06696506374604774	2.579567089625504e-07	2.2025077435944646e-06	0.041527140033229513	0.0923162294110505
Coro1a	0.06686610000035097	2.6867222267746097e-07	2.2900446750169102e-06	0.04142790218643162	0.09221766682930771
Hnrnpa3	0.06681736977475164	2.741052696818878e-07	2.330994985465641e-06	0.041379037176542524	0.09216913395623777
Syngr1	0.0667000993172671	2.8761833876724486e-07	2.441710121498001e-06	0.04126144285623224	0.09205233793862266
Raver2	0.06660007645650873	2.9965016908970756e-07	2.5337010591616034e-06	0.04116114432178971	0.09195271918807342
Rassf10	0.06658564871419438	3.0142529566701716e-07	2.5472584387678243e-06	0.04114667685738682	0.09193834969453246
Rapgef3	0.0665495292137695	3.0591390954563365e-07	2.582247690649569e-06	0.04111045796046392	0.0919023759721829
Fbxl4	0.06653452969166271	3.0779681690039103e-07	2.5966635901306594e-06	0.04109541718113223	0.09188743696860524
Stk10	0.066499052528272	3.1229493038880786e-07	2.6301227215198235e-06	0.041059842481229306	0.0918521028994055
Pltp	0.06636566134199105	3.297820291657226e-07	2.7742468942466434e-06	0.04092608514292535	0.09171924916407542
Me1	0.0663371588372127	3.3363927481939953e-07	2.804099819523546e-06	0.04089750451845144	0.0916908613826702
Ndufv3	0.06631134342994092	3.371704216338879e-07	2.8283792552331396e-06	0.04087161839221218	0.0916651498475641
Dab2ip	0.06625940920193443	3.4438379436655167e-07	2.881202535342572e-06	0.04081954199855545	0.09161342448230472
Ppm1g	0.06625901710283177	3.4443881701587083e-07	2.881202535342572e-06	0.040819148826639645	0.09161303395957805
Mpv17l2	0.06623609599730582	3.4767008361484255e-07	2.904954935262947e-06	0.04079616502090652	0.09159020499138647
Gne	0.06622201561023294	3.4966952607695576e-07	2.9200161831347586e-06	0.04078204613057673	0.09157618119087069
Sorcs2	0.06617997982746658	3.5570491565223435e-07	2.967075142878677e-06	0.04073989546009252	0.09153431428256664
Igsf8	0.06607892377719829	3.7062838900541123e-07	3.088084065920929e-06	0.040638563584704725	0.09143366384788951
Ddx5	0.06606582060993439	3.7260708782222353e-07	3.1010862623408518e-06	0.04062542469162745	0.09142061323576534
Ftx	0.0660561181254998	3.740788154667297e-07	3.1098446817192085e-06	0.04061569575901777	0.09141094966115126
Scnn1g	0.06604438635051409	3.758658484913513e-07	3.122950363571558e-06	0.04060393201062056	0.09139926492766087
Fam120aos	0.06590408650808428	3.978854142561399e-07	3.294828910571084e-06	0.04046325034590765	0.09125952711163773
Sln	0.06574534271998854	4.243005638601112e-07	3.511608070652516e-06	0.04030407575709665	0.09110141803038531
Epb41l2	0.06566972477632084	4.3747061045636844e-07	3.6145552221049585e-06	0.040228253054639215	0.09102610198117637
Fkbp7	0.06562815980068966	4.448768046099762e-07	3.6716571447804993e-06	0.04018657565387166	0.09098470282457075
Aqp11	0.06540272616028835	4.871995996383615e-07	4.0053532495767955e-06	0.03996053380164372	0.09076016700085326
Chst3	0.0651930663217984	5.300262748506451e-07	4.338200707676555e-06	0.0397503106456	0.09055133984413259
Gria3	0.06507561496479615	5.555803703251994e-07	4.532350094770645e-06	0.039632544702639924	0.09043435398059026
Clock	0.06506206927410474	5.586027879461452e-07	4.5519988725435605e-06	0.039618962776141964	0.0904208619303514
Ncald	0.06497235688906099	5.790238327735252e-07	4.696483100847831e-06	0.03952901064061679	0.09033150456817945
Lsm5	0.0649488444447551	5.844937784363733e-07	4.736954769393362e-06	0.0395054354290453	0.09030808510320212
Cryba2	0.06494438364236367	5.855371462670401e-07	4.742818905672568e-06	0.039500962721587825	0.09030364193776852
Ythdc2	0.0648406071436708	6.103229408378527e-07	4.938188508219418e-06	0.039396909550161355	0.09020027546188791
Brix1	0.06483868063681675	6.107924878699775e-07	4.938957753126601e-06	0.03939497791237189	0.09019835656153158
Slc36a1	0.06481016017598941	6.177846247115187e-07	4.987677609742262e-06	0.03936638151421604	0.09016994868705955
Scp2	0.06476581958803398	6.288086519533139e-07	5.071158845633279e-06	0.03932192294972292	0.09012578305447895
Napsa	0.06475952679022823	6.303884535372882e-07	5.081136496962783e-06	0.039315613416898876	0.0901195150781849
Pea15a	0.0647240645557307	6.393629644435845e-07	5.147878461271879e-06	0.03928005691234126	0.09008419268449169
Prss16	0.06472266944322155	6.397185335782718e-07	5.147946593325745e-06	0.03927865809249033	0.09008280307212668
Hibadh	0.06469864289871985	6.458720997416775e-07	5.1918314966226665e-06	0.03925456771601682	0.09005887123528557
Edaradd	0.06465376828939912	6.575182317379904e-07	5.2797254439123634e-06	0.03920957396631691	0.0900141734339467
Unc13c	0.06464676567623637	6.593537437552998e-07	5.291599228157388e-06	0.039202552770789566	0.09000719840218019
Plxdc2	0.06460607890922482	6.701165394062998e-07	5.372161295099909e-06	0.03916175808574361	0.08996667184010218
Rap1gap	0.06456332866732502	6.816074514608687e-07	5.455434491428032e-06	0.03911889454400633	0.0899240898376267
Epor	0.06438932444451358	7.303675869243632e-07	5.842546753870136e-06	0.03894443012863094	0.0897507694347923
Sorl1	0.0643860286630765	7.313228025402865e-07	5.8470342234366525e-06	0.038941125645742494	0.08974748659063851
Fgf14	0.06437055746330649	7.358229207207351e-07	5.87667729521229e-06	0.038925613606681335	0.08973207611425807
Slc48a1	0.06433432330692297	7.464669854561451e-07	5.955272652662769e-06	0.03888928385107268	0.0896959841269082
Brms1l	0.06427832952789804	7.632077661571088e-07	6.0822860719377105e-06	0.03883314247186197	0.08964020991515177
Hadhb	0.06423442216555303	7.765873236866745e-07	6.185588935336772e-06	0.038789119481622704	0.08959647461458417
Atl3	0.06408149206781297	8.249744496319945e-07	6.556911073146897e-06	0.03863578742109942	0.08944414304735235
Slco2a1	0.06402468760869148	8.436763620959283e-07	6.6982762343435945e-06	0.03857883396185559	0.08938756060458244
Kcnab3	0.06391520339249157	8.808801150728933e-07	6.971362319448281e-06	0.03846906303104409	0.08927850383812347
Dapp1	0.06388632466844489	8.909535853558179e-07	7.0435674970213934e-06	0.038440108782455504	0.08924973776141361
Il4ra	0.0636875629225126	9.63355185995634e-07	7.5675427772782025e-06	0.03824082838767274	0.08905175017828514
Ankrd50	0.06365325310466544	9.764129431911482e-07	7.653900824771627e-06	0.03820642924664555	0.08901757379186656
C1qtnf1	0.06349384714457729	1.0393472183136916e-06	8.117197785576808e-06	0.0380466090754652	0.08885878698073106
Pigyl	0.06343628358839064	1.063018675801611e-06	8.2889747533195e-06	0.03798889626222936	0.08880144669040428
Fam168a	0.0633610569489737	1.0947364389667048e-06	8.518382018003777e-06	0.03791347482289149	0.08872651157141685
Cdkn2d	0.06330225436545707	1.1201613385477961e-06	8.702521116816326e-06	0.037854520171552816	0.08866793666141731
Ryr3	0.06326515650279946	1.1364928111631372e-06	8.824777425319627e-06	0.037817326462218345	0.08863098234506474
St5	0.06324651176203978	1.1447869673671156e-06	8.884529310843375e-06	0.037798633577208314	0.08861240972181576
Fbxo7	0.06317588846160474	1.1767350297898093e-06	9.103890050502171e-06	0.037727828075535215	0.08854205943105574
Wdr60	0.06315577224757633	1.1859908620065355e-06	9.15639275086878e-06	0.03770766001039114	0.0885220209343051
Adgrg2	0.06313097420973991	1.1974972745299792e-06	9.240417314544288e-06	0.037682798082202436	0.08849731867331742
Slbp	0.06310049606139218	1.2117864043992365e-06	9.33768218046001e-06	0.037652241452263556	0.08846695819722848
Rpusd3	0.06309950174248798	1.212255324011958e-06	9.33768218046001e-06	0.03765124457377808	0.08846596771646935
Mtor	0.06309872748475986	1.2126205838828117e-06	9.33768218046001e-06	0.03765046832298646	0.08846519644739902
Scamp2	0.06307568860346276	1.223537850297488e-06	9.40222272422904e-06	0.03762737014996955	0.08844224648294835
Klhl5	0.063070856289346	1.2258396658560225e-06	9.414677435008932e-06	0.03762252540309935	0.08843743281537117
Col8a1	0.06306962212757732	1.2264282114784745e-06	9.414677435008932e-06	0.03762128806622619	0.08843620341569533
Arf6	0.06298197780958716	1.268926023386263e-06	9.72580974307063e-06	0.03753341846690592	0.08834889708134028
Trip10	0.06292589785534212	1.2968577493660702e-06	9.924508400850458e-06	0.03747719457096905	0.08829303318428611
Tra2a	0.06290523093090433	1.3072996436841344e-06	9.999257872861989e-06	0.037456474640896284	0.08827244584231335
Il13ra1	0.06290044613116082	1.3097286469518097e-06	1.0012672970588808e-05	0.037451677572424576	0.08826767946438713
A330048O09Rik	0.0628627253409944	1.3290301424239383e-06	1.0150615578819868e-05	0.037413860103267575	0.08823010386125285
Lonrf3	0.06280502333528903	1.3590860297740954e-06	1.0353386775983859e-05	0.0373560103474355	0.08817262381043547
Ndufb11	0.06274032166972136	1.3935650801184544e-06	1.060439389596552e-05	0.03729114321147472	0.08810817082352318
Gng12	0.062707736195229	1.4112465079683213e-06	1.0733434338296498e-05	0.03725847448290811	0.08807571050976855
Exoc4	0.06259359129703304	1.4749000776935036e-06	1.118591174088132e-05	0.037144038379860723	0.08796200361696584
P4ha1	0.06258189404921416	1.4815768449266521e-06	1.1228035864643424e-05	0.0371323113278937	0.08795035121736106
Pecam1	0.06255378799900717	1.497738701631653e-06	1.1344720471858553e-05	0.037104133693181836	0.08792235289968911
Nfu1	0.06246417285105899	1.5504095080002475e-06	1.1702591987870219e-05	0.03701429057079369	0.08783308098547188
Mpzl1	0.0624630193186696	1.551098957621687e-06	1.1702591987870219e-05	0.037013134106583474	0.0878319318685544
Dock9	0.06246268692859386	1.5512976770381533e-06	1.1702591987870219e-05	0.037012800871716926	0.08783160075078326
Fgf1	0.06242592741109889	1.5734259805020087e-06	1.1863487908909655e-05	0.03697594796246409	0.08779498190477393
S100a6	0.06228868364168198	1.6587543309111546e-06	1.2443327611158965e-05	0.0368383561212496	0.08765826273454656
Azin1	0.062287755549845704	1.6593462128560783e-06	1.2443327611158965e-05	0.03683742567891104	0.0876573381869856
Pdxdc1	0.06227047624176269	1.6704030615678597e-06	1.2518316223402186e-05	0.03682010261699636	0.08764012485859843
Ndufa4	0.06226140984773536	1.6762328334391291e-06	1.2555661188250364e-05	0.03681101327160094	0.08763109307783234
Gm43672	0.06224541547576933	1.6865650520274804e-06	1.2620305896377174e-05	0.036794978420516884	0.08761515975827287
Naa20	0.06221874682963738	1.703928965207978e-06	1.2743807606152055e-05	0.036768242309581894	0.08758859288064597
Cacna2d2	0.062209404555253964	1.7100522281826733e-06	1.2783157558557072e-05	0.036758876410268676	0.0875792862481794
Wdr20	0.06218454047810743	1.7264522208130945e-06	1.2899250824624184e-05	0.036733949478132875	0.08755451700894289
Thra	0.0621695667730203	1.7364014517995617e-06	1.2960528400422395e-05	0.03671893793564026	0.08753960040223842
Abi3	0.06208230047763928	1.795490347999644e-06	1.336793039718008e-05	0.03663145135354686	0.08745266664811906
Pla2g16	0.06204674709297485	1.8201135782140527e-06	1.354445784169223e-05	0.03659580833315597	0.08741724863415223
Rreb1	0.06202954083413135	1.8321462888235703e-06	1.3613507820412011e-05	0.036578558717854634	0.08740010786568078
Aim2	0.06201353605943064	1.843407340386067e-06	1.3690322616557717e-05	0.03656251362781923	0.08738416399478356
Raph1	0.061976520437155055	1.8697069993600622e-06	1.3871748127818452e-05	0.03652540481506224	0.08734728918019102
Gm4707	0.0619143303222557	1.914706509329167e-06	1.4184321798132305e-05	0.036463058288438	0.08728533548038471
Gm5532	0.06184395376518426	1.9668841381876716e-06	1.4549056685018132e-05	0.03639250496923022	0.0872152262223745
Ncor1	0.06184046563248897	1.9695054633544053e-06	1.4558074217720333e-05	0.03638900808212325	0.08721175133151109
Cuta	0.0618061422447073	1.9954789912814846e-06	1.4731184131257193e-05	0.03635459858376534	0.08717755821104214
Scn9a	0.06180439379440924	1.996810862342507e-06	1.4733682537015783e-05	0.036352845748567474	0.08717581639502502
Gm13075	0.06177182694369345	2.0217750450043117e-06	1.4888255060803846e-05	0.03632019725279161	0.08714337308688908
Abhd11	0.06173730075917554	2.048568357991415e-06	1.5078073110357654e-05	0.036285584570497846	0.08710897781892403
Hint2	0.061712527948390425	2.0680025018496757e-06	1.51984861768744e-05	0.03626074973449934	0.08708429890453043
Ddx21	0.06171074068163634	2.0694114291788293e-06	1.520130802682081e-05	0.03625895799407116	0.08708251841084959
Tor1aip1	0.0617054094509848	2.073619589869903e-06	1.5218339689486088e-05	0.0362536134198876	0.08707720738260752
Snrpg	0.061705203592049826	2.073782247485091e-06	1.5218339689486088e-05	0.03625340704573769	0.08707700230373487
Psme2b	0.06166135972863759	2.1087056717539785e-06	1.5451686668865247e-05	0.03620945350124686	0.08703332452910421
Sar1b	0.061656840534887306	2.1123373269224707e-06	1.547065426942576e-05	0.0362049230077486	0.08702882244936243
Slc25a45	0.06162152225318944	2.1409269219560383e-06	1.5656847721661738e-05	0.036169516452600914	0.08699363788090565
Kcnip2	0.0615999415978369	2.1585785849475395e-06	1.5778156231324278e-05	0.03614788189065865	0.08697213889767547
Letm1	0.06154924074174191	2.2006002176659356e-06	1.6069474066077543e-05	0.036097054482123275	0.08692162982629746
Txndc16	0.061515451333604115	2.2290402790001007e-06	1.6261139389006636e-05	0.03606318080667554	0.08688796815997774
Mapkap1	0.0615108214399141	2.2329645723961263e-06	1.6281758885549137e-05	0.03605853937106257	0.0868833557652192
Prom2	0.06144049962748273	2.2933908381729408e-06	1.6697731723585118e-05	0.03598804238745639	0.08681329960411653
Arhgef40	0.06138962067977426	2.338085552889812e-06	1.6956551019515306e-05	0.03593703685856322	0.08676261270289895
Ssbp4	0.06136987335084696	2.355656855793268e-06	1.707563383590907e-05	0.03591724043619063	0.08674293987639244
Zfp704	0.06135030702381119	2.3731920671895026e-06	1.7177555660560036e-05	0.03589762548539643	0.08672344734937878
Gphn	0.061336917938202576	2.3852633974205747e-06	1.725650802299734e-05	0.03588420313822887	0.08671010875335647
Rpp25	0.061315833591525794	2.40439216947489e-06	1.738641651169288e-05	0.0358630664318163	0.08668910389627635
Cox8a	0.061312525386065804	2.407406869256639e-06	1.7399732591591236e-05	0.03585975001300308	0.086685808160956
Ppp1r13b	0.0611702348249627	2.540562595243737e-06	1.829970075282169e-05	0.035717106714662925	0.08654405343240285
Kcnc1	0.06111598437297575	2.5931680376501774e-06	1.8642401922631985e-05	0.03566272204929779	0.08649000700422756
Scnn1b	0.06106282110624919	2.6457322131274867e-06	1.8975603298785028e-05	0.03560942740510012	0.08643704352775824
Gm19331	0.061004530799961855	2.7045402785048633e-06	1.9367955997346996e-05	0.03555099321775323	0.08637897211456015
Mthfsl	0.06096680597104385	2.7432664346606845e-06	1.9626331158925523e-05	0.03551317536340536	0.08634138885887402
Lpl	0.06087161421397564	2.8433638874309184e-06	2.030328830740874e-05	0.035417749197604535	0.08624655401511196
Rab13	0.060826905626932506	2.8915768333903603e-06	2.0627694091396074e-05	0.03537293067631393	0.08620201290036378
Gm13398	0.060810333144058516	2.909646720648074e-06	2.0746620439390186e-05	0.03535631746925988	0.0861855024699906
Rin2	0.06070128012739703	3.0312826426923995e-06	2.157243420046592e-05	0.03524699682342396	0.08607685743392678
Tle4	0.06066459314663087	3.073287927335262e-06	2.1850399448853913e-05	0.03521021994534592	0.08604030756794773
Ccdc148	0.06063301627770395	3.109888777508249e-06	2.2100028969441702e-05	0.035178565756066274	0.0860088486604597
Itpkb	0.06059806100933643	3.150892947903793e-06	2.2359279095866583e-05	0.03514352495442739	0.08597402391517707
Gm17059	0.06055403408320016	3.2032766403898667e-06	2.2698421334745395e-05	0.035099390386320074	0.0859301612974896
Blvra	0.06054684495124017	3.211909263589197e-06	2.2748723155822052e-05	0.03509218368699315	0.08592299898602077
Nbn	0.0605283566497993	3.2342123593539873e-06	2.288482991487547e-05	0.03507365021968663	0.08590457964683113
Rbl2	0.06050077141294701	3.267765674275881e-06	2.3093483256996873e-05	0.03504599762622439	0.08587709727198573
Ccdc3	0.060411860167030686	3.3781993374966003e-06	2.3783159477571047e-05	0.03495686954539069	0.08578851730250923
Gm13111	0.06041137705968268	3.37880904991182e-06	2.3783159477571047e-05	0.03495638526095647	0.08578803599408605
Edil3	0.060384021943547306	3.4135055869582824e-06	2.4015987362513418e-05	0.034928963513857304	0.08576078271962756
Creb3l2	0.06030224310990158	3.519280401847576e-06	2.4713280132481724e-05	0.03484698571377505	0.08567930811786612
Pygl	0.06027851348438408	3.5505563383830547e-06	2.4921107929275476e-05	0.0348231984186239	0.08565566670726807
Ndufb10	0.060258656193703956	3.5769330713547753e-06	2.505880698217415e-05	0.03480329289133402	0.08563588321413412
Ucp2	0.06025076273331077	3.5874701512312482e-06	2.5108905055644477e-05	0.034795380262043256	0.08562801908340341
Taf1d	0.06023107699287529	3.613878671332751e-06	2.525798047810369e-05	0.034775646729616534	0.08560840647532673
Fam189a2	0.0602083198609343	3.6446396810587803e-06	2.5460975558070074e-05	0.03475283437385998	0.08558573386142866
Lgals1	0.06010142817931879	3.792514729605957e-06	2.6456625566691413e-05	0.0346456836574191	0.08547923881472297
Dpy30	0.05996300157783419	3.992575752397248e-06	2.7760849031319075e-05	0.03450692247096886	0.08534132500068732
Ccl25	0.05995881926714804	3.9987748736583915e-06	2.7790923219881725e-05	0.034502730066674515	0.08533715816781641
Filip1	0.059952332426986665	4.008408071155478e-06	2.7844824404359198e-05	0.03449622757291512	0.08533069533227253
B4galt5	0.059949882660241004	4.012051846009261e-06	2.7857088449514675e-05	0.034493771895120956	0.08532825463035791
Cluap1	0.05994815170887581	4.014628370374898e-06	2.7861934188596217e-05	0.03449203676732406	0.08532653008381955
Slc41a1	0.059874446217246885	4.1258220147279985e-06	2.8566790989930416e-05	0.03441815358180605	0.08525309717448185
Slc25a3	0.05986882237232244	4.134426342332585e-06	2.8608176471980734e-05	0.03441251618998372	0.08524749411669386
G430095P16Rik	0.05982084352960736	4.2085348423573086e-06	2.908517252889154e-05	0.0343644218401568	0.08519969255051173
Axl	0.05980848454827017	4.227829748259127e-06	2.9204910571230142e-05	0.034352033124172086	0.08518737921532453
Kcnab2	0.05975469396258572	4.3127993160010724e-06	2.972264249796092e-05	0.03429811321408242	0.08513378720726887
Timm9	0.059750692285109125	4.3191854593330135e-06	2.975282840100693e-05	0.03429410192161509	0.08512980029683634
Prdm11	0.0597281841188026	4.355274579763308e-06	2.9987501064284878e-05	0.03427153968931669	0.08510737517532631
Car5b	0.05968452386405013	4.4261036705990656e-06	3.0446912587502202e-05	0.03422777463394539	0.08506387593355251
Gm4841	0.05963956149503234	4.500197590659548e-06	3.092791031838358e-05	0.03418270444080107	0.08501907927841461
Arpin	0.059611903483094815	4.546364024498299e-06	3.12162615033955e-05	0.034154980153702	0.084991523152229
Col9a3	0.05956587955340532	4.624193598386587e-06	3.170661824210424e-05	0.03410884602659582	0.08494566867805199
Gdf6	0.05951516339339883	4.711435388655139e-06	3.224685350036844e-05	0.034058008559973055	0.08489513912537743
Ndufb9	0.059465799955985554	4.7978623411983395e-06	3.279128865544358e-05	0.03400852717799831	0.08484595719266053
Rcn1	0.059451799367474904	4.822649999110563e-06	3.29455191786314e-05	0.03399449316045787	0.08483200806047887
Ufsp1	0.05940948336653599	4.898316872420321e-06	3.344702464772826e-05	0.03395207618316127	0.08478984752296069
Cnpy1	0.05939017425810515	4.933220671127907e-06	3.3669855395075e-05	0.03393272102893376	0.0847706093234577
Ctnnd2	0.059376919451971634	4.9573182009573335e-06	3.381876091922641e-05	0.03391943462555274	0.08475740318205649
Kdsr	0.059323897152264674	5.054845731800386e-06	3.442862102714321e-05	0.0338662860195173	0.0847045754633909
Cep68	0.059295320048137444	5.108168577966518e-06	3.475194870634011e-05	0.033837640900557284	0.08467610317224013
Larp1b	0.059293197947510916	5.112149671043429e-06	3.4763086552611235e-05	0.03383551375090117	0.08467398885324318
Muc1	0.059263648389861166	5.167894648659164e-06	3.5109961307496136e-05	0.033805893911131056	0.08464454762849208
Mcee	0.059226100122279905	5.239568911556665e-06	3.556432335345396e-05	0.033768256401422066	0.08460713695428744
Spty2d1	0.05910138925334344	5.484515104577471e-06	3.712498563030053e-05	0.03364324964650218	0.08448288256733918
Pcdh18	0.059084689424768355	5.5181358035165615e-06	3.731281101968105e-05	0.033626510256792905	0.08446624380559163
Npas3	0.059076376233415766	5.5349456627265925e-06	3.7381046959880734e-05	0.033618177377193026	0.08445796100808989
Dscaml1	0.05903321122676309	5.623019125723837e-06	3.794130875960429e-05	0.03357491019915381	0.08441495376058625
Gm567	0.05901564934206262	5.659234678722648e-06	3.81509588727889e-05	0.03355730677285738	0.08439745603386842
Slc30a1	0.05899057629031853	5.711326534949836e-06	3.844969761227463e-05	0.0335321744396718	0.08437247455316144
Aarsd1	0.058961194873975956	5.772953353920527e-06	3.882932933877339e-05	0.03350272359638179	0.08434320040213138
Lca5l	0.05894437775708417	5.808512636014497e-06	3.905079370114733e-05	0.03348586676130466	0.08432644466124609
Cldn7	0.058905589222419355	5.8913306877732935e-06	3.957170535795549e-05	0.03344698667222089	0.08428779763507338
Rora	0.05884851114863266	6.015256359433283e-06	4.033104297773735e-05	0.033389774014469416	0.08423092765488709
Susd4	0.05881638588395305	6.08609826824349e-06	4.076916143465185e-05	0.03335757307525036	0.08419891943884918
Cstb	0.05879762239014184	6.127843589714707e-06	4.103027010341256e-05	0.03333876540644901	0.0841802242857357
Lpcat3	0.058723208695608604	6.296113475260371e-06	4.208096392590651e-05	0.03326417669692345	0.08410608144599074
Jtb	0.05871082087554199	6.324551434526795e-06	4.223296817895854e-05	0.03325175976924069	0.08409373868845951
Emp2	0.05867142517826335	6.4158086419277365e-06	4.280380475412967e-05	0.03321227155627396	0.08405448624710846
Slc35a3	0.05860603362320431	6.570069740811351e-06	4.3715132349800353e-05	0.03314672661308941	0.08398933230371153
Arrdc3	0.05859239352176544	6.602691358456225e-06	4.39123388059481e-05	0.0331330545438452	0.08397574173861119
Depdc1a	0.05845201241695121	6.947551992030051e-06	4.610252509789606e-05	0.03299234498664789	0.08383586990283198
Prkar1a	0.05841245155398729	7.0478064551402465e-06	4.6725980123462226e-05	0.03295269174465396	0.08379645237654541
Krt10	0.05833413544876949	7.250368094904957e-06	4.7918988063964086e-05	0.03287419299898131	0.08371841979147482
Tmem42	0.05829391590085861	7.356545764525887e-06	4.855582119879103e-05	0.03283387977741443	0.08367834572547328
Ssr4	0.05828568888514022	7.378447054556612e-06	4.8657069037851985e-05	0.03282563361070597	0.08367014845835191
Hmgcs2	0.05826107643213282	7.4443411013747815e-06	4.90697879442175e-05	0.032800963885099586	0.08364562498258882
Dnmt3bos	0.0582355863503049	7.513177589858313e-06	4.950152680372663e-05	0.03277541452115326	0.08362022701833657
Gas6	0.05814832012931169	7.753478315806237e-06	5.0994162705863546e-05	0.03268794559763446	0.08353327591548458
Aatf	0.05811184582128172	7.856077455505877e-06	5.1646048201510484e-05	0.03265138668242214	0.08349693320155961
Gemin6	0.05793204829269039	8.381084305811996e-06	5.4986635878632625e-05	0.03247117308438139	0.08331778336994788
Adora2b	0.057931490273621516	8.382764730738881e-06	5.4986635878632625e-05	0.03247061377657764	0.08331722735851518
Zfp948	0.0579144973235472	8.434091935068398e-06	5.529885830636579e-05	0.032453581589231055	0.08330029553795985
Elmod1	0.0577945159856023	8.805134363915333e-06	5.7553524791198015e-05	0.032333323631299885	0.08318074539728822
Hist1h4i	0.0577258688166488	9.024386104328578e-06	5.888263769016785e-05	0.032264518526134475	0.08311234460866433
Zfpm2	0.057674586803397314	9.191568122803232e-06	5.986831217799505e-05	0.032213118686078894	0.08306124649467976
Gadd45a	0.057663926039296785	9.226692222716133e-06	6.007070779416285e-05	0.03220243344445535	0.08305062394372839
Nrxn2	0.05761309264915604	9.395943733365329e-06	6.109217076262217e-05	0.03215148341894265	0.08299997268482195
H2.Aa	0.057607735074061604	9.41395369356541e-06	6.115564924628497e-05	0.0321461135587946	0.08299463429777229
Msh5	0.05758989131560268	9.474175114975419e-06	6.151991730744327e-05	0.03212822889475187	0.0829768544358591
Chst15	0.05754116955666322	9.640487040141394e-06	6.238135396698823e-05	0.03207939552758689	0.08292830706189198
Pura	0.057536631815661286	9.656117768672197e-06	6.245524754783138e-05	0.032074847398049416	0.08292378555624369
Gpcpd1	0.057453949851329844	9.945197995151618e-06	6.426894617258982e-05	0.03199197632935162	0.0828413992324931
Mtnr1a	0.05742672761115793	1.004216980781645e-05	6.483910336078614e-05	0.031964691904994146	0.08281427425319988
Cd34	0.05721209170173948	1.0839005619175099e-05	6.971088132609969e-05	0.031749567028604306	0.08260040388733748
Hgsnat	0.05720523693781184	1.086542277691716e-05	6.982022755825753e-05	0.03174269668755647	0.08259357353381443
B230118H07Rik	0.057171944851048755	1.0994601528266412e-05	7.058914946567928e-05	0.03170932898035484	0.08256039996911535
Alg3	0.0571518096757021	1.1073439267160553e-05	7.106455117752408e-05	0.031689148097035574	0.08254033644904066
Sp9	0.057061248971342265	1.143474149659121e-05	7.326010068172458e-05	0.031598382071491606	0.08245009776962622
Cyth3	0.05701767588876524	1.1612563591846425e-05	7.429936610469126e-05	0.03155471034872637	0.0824066794802956
Gclc	0.05697530116366427	1.1788023877692534e-05	7.529206810080016e-05	0.031512239789513015	0.08236445519884038
Cgn	0.05697278266782567	1.1798531414446703e-05	7.532674102783429e-05	0.03150971560077272	0.08236194564158703
Myh11	0.05696630491558798	1.1825598622682128e-05	7.546706246686687e-05	0.031503223207474895	0.08235549087855368
Gcgr	0.056862346187555576	1.2268178080108223e-05	7.812337874885576e-05	0.03139902980516231	0.0822519008032159
Arrdc1	0.056849949212833366	1.2321997682102798e-05	7.843242387264661e-05	0.03138660488269813	0.08223954775334824
Nptn	0.05683514344248115	1.2386569856209529e-05	7.880961713318041e-05	0.03137176574452668	0.08222479443245195
Tmem191c	0.05673333981242364	1.2839384305831966e-05	8.151579993141861e-05	0.031269732983197324	0.08212335114053983
Fzd7	0.056624653654222666	1.3340221127159768e-05	8.451466020371915e-05	0.031160802788827935	0.0820150491008061
Shtn1	0.05657864909431741	1.355777944450879e-05	8.570990065708007e-05	0.03111469511576015	0.0819692069495207
Gm5269	0.05655917975823749	1.3650866370023604e-05	8.626161019762253e-05	0.031095182174364355	0.08194980631314157
Kcnb2	0.056491613614370086	1.3978664175002974e-05	8.825779837355006e-05	0.031027464853708074	0.08188247843460442
Prmt2	0.05647295762565852	1.4070487789869231e-05	8.876197550470036e-05	0.031008767164084107	0.08186388819356467
Mcts2	0.05646790705814126	1.4095445113689164e-05	8.884383615857374e-05	0.0310037053103205	0.08185885542228237
Tmx4	0.05645674611760525	1.4150746549898108e-05	8.915451235409466e-05	0.03099251943363079	0.08184773380396598
Rab3d	0.056452907794477876	1.4169812845557588e-05	8.923672794584484e-05	0.03098867253626508	0.08184390900255524
Fer	0.056433971489889816	1.4264235130151576e-05	8.979323905572073e-05	0.030969693941853553	0.08182503939618917
Aimp2	0.056406229023799034	1.4403651491297005e-05	9.063239510709626e-05	0.03094188955258478	0.08179739461287058
Ntrk3	0.05639078919300062	1.4481804146154337e-05	9.100832088627753e-05	0.030926415276044433	0.08178200912965532
Maoa	0.05638502220771506	1.451109878081914e-05	9.115379331568346e-05	0.030920635427940317	0.08177626244082163
Pds5b	0.056318059186111255	1.4855414396731901e-05	9.323768553446077e-05	0.03085352317514063	0.08170953496669538
Fzd1	0.056313088055253716	1.4881283490624664e-05	9.336053953022605e-05	0.03084854097496873	0.08170458131308876
Purb	0.05620404979256677	1.5459622592356385e-05	9.686593268577844e-05	0.0307392602329215	0.08159592608607828
N6amt1	0.056174040081250404	1.5622515113486558e-05	9.776266736207558e-05	0.030709183892822272	0.08156602168862827
H2.DMb1	0.056116296116970776	1.594056176630733e-05	9.962683167134598e-05	0.030651311852774525	0.08150848023813378
Zfp54	0.056111707104890905	1.596610040549354e-05	9.974441243212918e-05	0.030646712669616653	0.08150390731291171
Actn2	0.056066723204187326	1.621851643619203e-05	0.0001011508903554096	0.030601629123769618	0.08145908104741265
A430105I19Rik	0.056056728248935934	1.627511465813962e-05	0.00010146121290242485	0.030591612042471458	0.08144912110311717
Lamc2	0.05605503126699808	1.628474279119419e-05	0.0001014785799731937	0.030589911304396266	0.08144743006497042
Ky	0.0560445204045376	1.6344499083115484e-05	0.00010176543488735757	0.03057937718024555	0.0814369560142415
Reps2	0.05601961975250512	1.6486898985599803e-05	0.0001025229345305789	0.030554421442916927	0.08141214254828595
Tmem246	0.05598526915397591	1.668528168044563e-05	0.00010371308156022178	0.030519994905999815	0.08137791217180869
Aif1l	0.05594700967841926	1.690891574618588e-05	0.0001049719081673541	0.030481650921877827	0.08133978652828416
Hecw2	0.05593761177062469	1.6964283598516753e-05	0.00010527083265673722	0.030472232267196607	0.08133042148309733
Arpp19	0.05592999210140641	1.700930168615437e-05	0.00010550604487969698	0.030464595780063254	0.08132282845504996
Pold2	0.055905280056369244	1.71560883252192e-05	0.00010631578964690381	0.030439829211765308	0.08129820279214604
Gm14412	0.05589973455620626	1.7189193320202648e-05	0.00010644381049349706	0.03043427148061967	0.08129267667228446
Mgst1	0.05585806863741536	1.7439879916737882e-05	0.00010781611464991226	0.030392513715135554	0.0812511563167686
Cox7a1	0.055846770044794464	1.7508456764862965e-05	0.00010810488021635413	0.03038119023166733	0.08123989718150952
Tle2	0.05580599693527978	1.775807136210909e-05	0.0001094638222657689	0.030340327353175142	0.08119926640745886
Rab15	0.055737305425412234	1.8186286072254076e-05	0.00011199771083924858	0.03027148479969896	0.08113081450295341
Fezf2	0.055691288966354446	1.8478628281344443e-05	0.00011366923933663187	0.030225367291626674	0.08108495842159823
Hpx	0.05566492069149873	1.8648156913408724e-05	0.00011466451707411475	0.030198941162696738	0.08105868199765771
Psmb3	0.05555543974847063	1.9368010085540613e-05	0.0001189428395770819	0.030089220390609617	0.08094958204162804
Lactb2	0.05553575743296647	1.9500198543695295e-05	0.00011965554182935248	0.0300694950240899	0.08092996815484796
Mad1l1	0.05552424175941876	1.957793680899062e-05	0.00012003322894342286	0.03005795417157317	0.08091849250826512
Sucla2	0.05550879297191804	1.968268964515883e-05	0.00012062560749064075	0.030042471616031775	0.0809030974081412
Syt2	0.055478665281402606	1.9888511878419185e-05	0.00012178634172949419	0.03001227810740542	0.08087307438203369
Dpy19l1	0.05546054609236806	2.0013281002892697e-05	0.00012239875074387694	0.029994119356874013	0.0808550181173588
Slfn9	0.05542445598493997	2.0264021815599377e-05	0.00012372816284362056	0.029957950500272622	0.08081905329407295
Matn2	0.05535981846467121	2.072059095683435e-05	0.00012625599198061227	0.02989317210661412	0.08075463999290876
Gpaa1	0.05530902394770653	2.108623247260877e-05	0.00012832577505180988	0.02984226703631461	0.08070402152664288
Bmpr1b	0.05528015530436628	2.1296769987371617e-05	0.00012955389486575409	0.0298133356197766	0.08067525288188153
Armc8	0.05525358064318022	2.149234470929201e-05	0.000130690022297462	0.029786703211243812	0.08064877023570947
Tmem150c	0.055247684703334486	2.1535966609811442e-05	0.00013090160688119406	0.029780794464286962	0.08064289470575108
Gnb4	0.055216309441850686	2.1769521391543927e-05	0.00013221284674774282	0.029749351079660005	0.08061162802585878
Mzt2	0.05520227045341554	2.1874805123082845e-05	0.00013279788570627984	0.029735281625569196	0.080597637606514
Wdr31	0.055187841167590374	2.198352064287813e-05	0.0001334032711352396	0.029720821037629817	0.08058325822961918
Dpep2	0.055168896551246384	2.2127037087184865e-05	0.00013421925850308334	0.02970183534004308	0.08056437912406776
Fam96a	0.05513867726891655	2.2357812388108007e-05	0.00013556366129518802	0.029671550565485354	0.08053426430279517
Igsf10	0.055135679863163436	2.23808270712126e-05	0.00013564775083496283	0.02966854666620423	0.08053127725585182
Rab18	0.055090303955783716	2.273199768761203e-05	0.000137663641365853	0.029623072513434927	0.08048605810848948
Smim4	0.05505825662963749	2.298316833946776e-05	0.00013907114224506173	0.02959095586372051	0.08045412143316352
Lamc1	0.05498766014519763	2.3545813488025357e-05	0.00014224356816330103	0.029520206853130726	0.08038376851549801
Gm6133	0.05493477411109919	2.3975866610097922e-05	0.00014466479971292202	0.029467206724103582	0.08033106477910819
Arhgap30	0.054930926984629175	2.4007440042687895e-05	0.00014479639824038396	0.02946335130353225	0.08032723090810971
Acd	0.054911976801904454	2.4163542533253676e-05	0.00014561946335257426	0.029444360276767237	0.08030834600824453
Cox5a	0.05486382448813042	2.456455280380527e-05	0.00014786225706292576	0.02939610426121962	0.08026035949584631
Ssbp2	0.0548193293871625	2.4940725538604522e-05	0.00014993753565587501	0.029351513440254468	0.08021601749883804
Ndufs6	0.05477883725410244	2.5287811576583186e-05	0.0001518394872438483	0.029310934286669848	0.0801756646084965
Rasgef1a	0.054746009985522474	2.5572562941652896e-05	0.00015337475178574226	0.029278036531528485	0.08014295016390717
Mmrn2	0.05473470699030486	2.5671311404868013e-05	0.00015383079573559494	0.029266709279340164	0.0801316860032745
Galnt1	0.05471989691546946	2.5801248268978485e-05	0.0001545469762024313	0.029251867431010853	0.08011692680275427
Nr2c2	0.054693580656040595	2.6033679360259044e-05	0.000155813356978209	0.029225494740457145	0.08009070091523689
Egfl6	0.05467730506866244	2.617842384559459e-05	0.00015642715715310772	0.029209184270359123	0.08007448120178871
Zfand6	0.054633442823126314	2.6572325211422972e-05	0.0001586530415501667	0.0291652280844092	0.0800307694679439
Pex11b	0.05457901997874996	2.706890050288534e-05	0.00016142294465552572	0.029110688818758397	0.07997653323777904
Nkain4	0.054570692939889906	2.714565339697628e-05	0.00016181558903961222	0.029102343980084218	0.07996823473880704
Tmem79	0.054466817153929745	2.812066230766504e-05	0.00016729143308663464	0.028998246448403913	0.07986471467827956
B3gnt8	0.05442206531760473	2.8550894740088876e-05	0.00016944310519818252	0.028953399249705008	0.07982011592697276
Bcl6b	0.0544183877093259	2.8586527081807003e-05	0.00016958671326011186	0.028949713809313594	0.07981645089436534
Ssr1	0.05439617516935041	2.8802644463142052e-05	0.00017066401119970425	0.02892745397855531	0.07979431429611386
Ndrg2	0.054393092936888876	2.8832755496024577e-05	0.00017077419998464077	0.02892436518597709	0.07979124259941651
Ttc7	0.05438873285277538	2.887540124438865e-05	0.00017095851331558006	0.028919995822842406	0.07978689741822796
Mok	0.0543296774039526	2.9458955792048377e-05	0.0001741354218221879	0.028860814789568614	0.07972804372798838
Smco3	0.054311785937937555	2.9637950011911465e-05	0.00017512367993093982	0.028842885311671746	0.07971021335189728
Cdkl2	0.05429187662434238	2.9838346305217688e-05	0.00017609729966282673	0.028822933718377762	0.07969037199900608
Ggct	0.05424726927632957	3.02920231502685e-05	0.00017834894614594368	0.02877823171524257	0.0796459168457021
Cpxm2	0.054178824645257855	3.100089895304946e-05	0.00018245013189391925	0.02870964204530135	0.07957770554273887
Car13	0.05417342847323792	3.1057451815193844e-05	0.00018271045929041645	0.028704234448622492	0.07957232775618227
Nr4a3	0.05417084301326204	3.108458261765419e-05	0.00018279755939826694	0.028701643515294802	0.07956975110468253
Polr3g	0.054119445165902356	3.162862675667594e-05	0.00018555544439409054	0.028650136931048897	0.07951852829565235
Gm26518	0.05410618349980037	3.1770461889206355e-05	0.00018631384748075107	0.028636847230619458	0.07950531177114897
Dtx4	0.054097226914619975	3.186659521658269e-05	0.00018680374452851299	0.028627871716875735	0.07949638566838096
Cfap36	0.0540949442424398	3.1891139866221805e-05	0.00018687376347528074	0.028625584221225242	0.07949411076428647
Jmjd1c	0.05399704125640821	3.296091424881119e-05	0.00019268558108952256	0.02852747460936964	0.07939654069963813
Bola2	0.053955234822258495	3.34280351420898e-05	0.00019520904419097437	0.028485580091580552	0.07935487628096081
Stxbp5	0.05391181285809299	3.391985860436058e-05	0.00019790142524046884	0.02844206673468319	0.07931160172623222
Slc19a2	0.05389204026387352	3.414608454607066e-05	0.00019906469335800864	0.028422252555920294	0.0792918962245454
Dapk2	0.053887087045035774	3.420298022466626e-05	0.00019931803525030466	0.02841728892290247	0.07928695980990211
Ptpn14	0.0537982512145751	3.5238814104908416e-05	0.00020463071730223052	0.028328266527711393	0.07919842515063832
Aebp2	0.0537677287298389	3.560153219263238e-05	0.00020657524411147528	0.02829768003575258	0.07916800605072791
Cr1l	0.05376411767267513	3.5644678377858024e-05	0.00020674471060696612	0.028294061409171036	0.07916440722169718
Actr2	0.053634346368788506	3.722859273751951e-05	0.0002148394003463626	0.028164018524631136	0.07903507492330034
Spats2l	0.05358007830080211	3.7910571207642256e-05	0.0002184349967290374	0.028109637142062036	0.07898099018609818
Efnb1	0.05347853107084715	3.921866776360199e-05	0.00022562143584250628	0.028007878281157403	0.0788797856057754
Cdca7l	0.0534447025442826	3.966386378352906e-05	0.0002279173823221695	0.02797397937099335	0.07884607111014626
C1ql1	0.05337568588991431	4.058706160525874e-05	0.0002329515134162509	0.027904819302327806	0.07877728692045553
Yod1	0.053371195152368746	4.064783268942803e-05	0.00023321006058681126	0.0279003192416295	0.07877281130041244
Bola1	0.05336230093767309	4.076844886708989e-05	0.00023369425104422255	0.027891406564835613	0.07876394702394815
Limd2	0.05336216414893258	4.077030653404852e-05	0.00023369425104422255	0.02789126949218853	0.07876381069561185
Timm13	0.053361487490323566	4.077949711431785e-05	0.00023369425104422255	0.02789059142918108	0.07876313631448978
Sephs2	0.05327754592507453	4.193498669589749e-05	0.0002399451341384474	0.027806475825833177	0.0786794770981109
Bend5	0.05314906847543104	4.3763846968019374e-05	0.0002501200826137554	0.027677732699307293	0.07855143110695863
Tada2b	0.053033733924901	4.546981288268831e-05	0.0002592705862603423	0.027562160369693455	0.07843648316393825
Plekhd1	0.05300376794154901	4.592326408772061e-05	0.00026145409968713414	0.027532132718520938	0.07840661751760071
Fnip2	0.05299550914501838	4.604898939531687e-05	0.00026206928692323276	0.027523856934066396	0.07839838636651045
Nup85	0.052888548953079074	4.7707027152264265e-05	0.0002710892412625407	0.027416677045898372	0.07829178389951084
Stbd1	0.05286879756174287	4.801932687130576e-05	0.0002727593400338321	0.027396885149264708	0.07827209850252843
Pla2g7	0.05285482634513304	4.8241402130760326e-05	0.0002739158633236242	0.027382885293148564	0.07825817395529637
Atp1b3	0.052760547357333876	4.976562650171183e-05	0.0002818151991778878	0.027288413304685313	0.07816420963740936
Btbd10	0.05275303924049023	4.988895344496215e-05	0.00028234854638656807	0.027280889837365457	0.07815672656060048
Bhlhb9	0.05263418276328909	5.188026524804042e-05	0.0002928953992743386	0.027161790740441186	0.07803826609577891
Dnaaf1	0.052630997787929484	5.193464816179957e-05	0.0002930908549800797	0.027158599273593934	0.07803509172242187
Cdv3	0.05259215879736029	5.2602176909709344e-05	0.00029674510678885484	0.027119681164744575	0.07799638197589533
Ankrd49	0.05256155840936844	5.3133824089436625e-05	0.0002995164367428486	0.027089018495583157	0.07796588336249688
Gm15867	0.05252449044741902	5.378465584109053e-05	0.0003027249452672537	0.027051875153169473	0.07792893862211989
Cox4i1	0.052513221609255284	5.398400375072562e-05	0.0003036106944838514	0.027040583412924764	0.07791770723007503
Smim10l1	0.05251244929607678	5.399769171244168e-05	0.0003036106944838514	0.02703980953038334	0.07791693748304131
Snx7	0.05247186532935223	5.472161763079185e-05	0.0003071825552923066	0.026999143138812735	0.07787648832098629
Mydgf	0.05246531892972838	5.483924801567463e-05	0.00030772640458587606	0.026992583451540163	0.07786996365820545
Cdkl1	0.05241770785852755	5.570199005460903e-05	0.0003121449515006637	0.026944875807079553	0.07782251061062936
Mpped2	0.052417222288456786	5.571085473820086e-05	0.0003121449515006637	0.02694438925268679	0.07782202665159799
Mfhas1	0.05241122503007751	5.5820452331615216e-05	0.00031264090956577994	0.02693837983797713	0.07781604929012068
Cbx4	0.05238659815506613	5.627264327030056e-05	0.00031481688885018013	0.026913703064054433	0.0777915040997136
Pde10a	0.05235193374426849	5.691502100397166e-05	0.0003181706281605366	0.026878968468920836	0.0777569546147249
Selp	0.052350500557172185	5.694172877022651e-05	0.0003181999922348264	0.026877532381403543	0.07775552617787959
Fmo1	0.05233328079740479	5.7263552136750366e-05	0.00031975743288409066	0.026860277781265023	0.07773836348427847
Eps8l1	0.052308180321889906	5.7735745913073457e-05	0.00032227280678840515	0.026835126547683715	0.07771334616459681
Tmco4	0.05223025942244796	5.922520123193363e-05	0.00033008980062788717	0.026757048282417102	0.07763568320693225
Qrsl1	0.0522182614039392	5.945774958236399e-05	0.00033101271924025535	0.026745026060819136	0.07762372487810605
Bmpr2	0.05212159548296094	6.136314001250479e-05	0.0003409804157083022	0.0266481654086614	0.07752737846319972
Nit2	0.052111464837604655	6.156613809823491e-05	0.00034185226287342644	0.02663801438305391	0.07751728127479686
Socs1	0.05204254889745531	6.296403842948929e-05	0.0003492220097037231	0.026568959941195368	0.0774485927946031
C2	0.052036845733338645	6.308105806532912e-05	0.00034960955611617944	0.026563245326210485	0.07744290844321369
Ncoa3	0.05191474902405827	6.563620258350732e-05	0.0003628216625106214	0.026440903869340084	0.0773212140917197
Abca3	0.05188313782587798	6.631352133989042e-05	0.0003662926759746424	0.026409229429644618	0.0772897069417841
Rab25	0.051850572181494234	6.70182021311244e-05	0.00036990954812307625	0.026376598687765943	0.07725724843413745
Tbc1d14	0.05176286553987563	6.895146380326858e-05	0.0003794505230672639	0.02628871699385767	0.0771698300681237
Map4	0.051747823224115454	6.928828594501593e-05	0.0003810213455137306	0.026273644694935903	0.07715483715444502
Fam167a	0.05173459474518844	6.95857787453527e-05	0.0003820905903636897	0.02626038985785693	0.07714165211108762
Galns	0.05169760639520843	7.042402722606005e-05	0.00038655023974452126	0.02622332785498781	0.07710478516479731
Thbs3	0.051677064608911465	7.089367061530774e-05	0.00038855285620681044	0.02620274519519485	0.07708431077103708
Grin2b	0.051609377852058054	7.246222714038117e-05	0.0003965635759110676	0.026134923909886962	0.07701684592610923
Smco4	0.05160691719918356	7.251986328993615e-05	0.0003967326051099384	0.026132458370845223	0.07701439333613483
Rlim	0.05154416891971178	7.400435378120778e-05	0.00040424316965718423	0.026069585595590358	0.07695185056206283
Klf2	0.051544029234485415	7.400769025794126e-05	0.00040424316965718423	0.026069445633446212	0.07695171133409318
Tnfaip8l1	0.051543136232263365	7.402902358498499e-05	0.00040424316965718423	0.02606855086092314	0.07695082125507208
Exoc6	0.05147956111343686	7.556282761065948e-05	0.00041186045435269783	0.026004849814721342	0.07688745414234958
Kctd12b	0.051424896320340516	7.69056351875645e-05	0.00041795070555762886	0.02595007690893341	0.07683296803828582
Celsr2	0.051364213481719774	7.84226784352493e-05	0.00042557143939743225	0.025889274234638132	0.07677248338283235
Camk2d	0.05132305855412663	7.946758029927406e-05	0.0004309263924747838	0.02584803814209566	0.07673146275607408
Ss18	0.05131916945632196	7.956699993745322e-05	0.0004313078128919477	0.02584414137877113	0.07672758634511019
Hmcn2	0.05131802398719473	7.959630474068154e-05	0.0004313090228750632	0.02584299365204002	0.07672644461253467
Lifr	0.05121567829237827	8.225620274751046e-05	0.0004447472631966196	0.02574044651527505	0.07662443250322551
Kcna5	0.05113571789453526	8.439252806718472e-05	0.00045513657591433334	0.025660329108419918	0.07654473235810927
Polr2k	0.05113148666096902	8.450702283539996e-05	0.0004555883881031686	0.02565608957558514	0.07654051488719053
Cep57	0.05106529828588619	8.631725426679942e-05	0.00046399825952551726	0.025589771495920868	0.07647454168020805
Prdx3	0.05100339039137203	8.804351347157827e-05	0.000472421616605274	0.025527742487924145	0.07641283483724848
Zbtb18	0.05093017121156822	9.012726354983937e-05	0.0004834276476338762	0.025454380319014373	0.07633985319219778
Nkx2.2	0.05092297989636162	9.033441441235637e-05	0.000484363593691127	0.025447174974748916	0.0763326851920864
Slc6a9	0.05087511626734026	9.172465652142286e-05	0.000491107718725351	0.025399218039192855	0.07628497667570219
Id4	0.05080618808751083	9.376227132988051e-05	0.0005014743043972081	0.025330155695095637	0.07621627166840642
Sub1	0.050721005248949076	9.633945033671861e-05	0.0005132221221062765	0.025244807389575512	0.07613136429761999
Chd9	0.05071039917939848	9.666497454085911e-05	0.0005147713599337456	0.0252341807438222	0.076120792500616
Ifngr2	0.05070566132378749	9.681072524451673e-05	0.0005153624788590911	0.02522943369844066	0.07611606995310734
Pdzd9	0.05069419034025221	9.716446676199908e-05	0.0005168745360642785	0.025217940469997247	0.07610463602781833
Hist2h3c1	0.05064097500206928	9.882153500610021e-05	0.0005248079198810971	0.025164622022975553	0.07605159252009729
Map1a	0.05064061770886512	9.883275033564185e-05	0.0005248079198810971	0.025164264037977984	0.0760512363800943
Galnt12	0.050638065638974245	9.891289400579926e-05	0.000525012469674191	0.025161707026942953	0.07604869254708725
Gid8	0.050637137025300524	9.894207084750615e-05	0.000525012469674191	0.02516077661543331	0.07604776693046056
Timm10	0.05059853528597335	0.00010016214080656822	0.0005309166226955729	0.025122100180532955	0.07600928973726952
Sftpb	0.050590982076639354	0.00010040252694107437	0.0005320006706191762	0.025114532364424184	0.07600176088904785
Trpm3	0.050569092650373126	0.00010110225183203691	0.000535325775409118	0.02509260062378141	0.07597994204564688
Fgf11	0.05053055787920091	0.0001023452611412469	0.0005412155853766617	0.02505399142075949	0.07594153147143864
Igsf3	0.05050933277884597	0.00010303605968959759	0.000544592944139851	0.025032725355515106	0.07592037474703986
Csnk1g3	0.050494065395502795	0.00010353567430636971	0.0005470386838752295	0.025017428520059365	0.07590515653291714
Dsel	0.05047952869069745	0.0001040135014159793	0.0005493676066596827	0.025002863783771402	0.0758906666331507
Ddx28	0.05047676401050145	0.00010410461267050854	0.0005496530831314746	0.025000093773599196	0.07588791085341104
Rpp21	0.05044795622592717	0.00010505847640220746	0.000554097533257873	0.024971230474301657	0.07585919578790598
Cep63	0.05040977094602452	0.00010633555349075626	0.000560036432464988	0.02493297167401679	0.07582113334397475
Zfand5	0.05037471378901694	0.00010752089385434654	0.0005660782310095185	0.024897847085096275	0.07578618889506092
Sorbs3	0.050324590136560314	0.00010923732252146567	0.0005744374688475129	0.02484762712981161	0.07573622628077206
Zfp652	0.050323829250056656	0.00010926357626719938	0.0005744374688475129	0.02484686478240365	0.07573546783787498
D3Ertd751e	0.050267066084267883	0.00011123901004799222	0.0005842017556734322	0.02478999271473135	0.07567888688553424
Tnfrsf1a	0.05025897544944406	0.00011152330214840829	0.0005854874669603692	0.0247818865712028	0.07567082220884888
Apobec1	0.05025209235838345	0.00011176570233026675	0.000586552417289521	0.024774990288780805	0.0756639611990043
Birc2	0.05024221324755495	0.00011211448104874027	0.000588174697005259	0.024765092248992683	0.07565411377653115
Gpr137b	0.05007207987532997	0.00011828440082982744	0.0006185740298685369	0.024594633674917325	0.07548452534842978
Cep83	0.050063223751930376	0.00011861417675120604	0.0006200799631290577	0.024585760664023543	0.07547569755129976
Qdpr	0.05005228827156691	0.00011902257761966148	0.0006217766286288128	0.024574804336636714	0.07546479704252326
Shroom4	0.049910530199281954	0.0001244381240783279	0.0006480132788643543	0.024432776575553056	0.07532349176183864
Hnrnpdl	0.04986551742248063	0.00012620574874040833	0.0006560664071395009	0.024387678378964592	0.07527862254752941
Orai1	0.0498567158724071	0.0001265541341948424	0.0006572112104133381	0.024378860138497684	0.07526984905684522
Dysf	0.04985659533731778	0.0001265589115326339	0.0006572112104133381	0.024378739374865	0.07526972890599512
Cabin1	0.04984614528159902	0.00012697373995989653	0.0006586786251630772	0.02436826950790162	0.07525931215993766
Bbs12	0.04984612043279289	0.0001269747278903134	0.0006586786251630772	0.02436824461199371	0.07525928739033073
Syt9	0.049801300979916086	0.00012876848038363955	0.0006675167188289962	0.024323340253720356	0.0752146107369616
Tln2	0.04979289992450203	0.00012910735103808366	0.0006690395259419353	0.024314923294896075	0.07520623643684239
Mthfs	0.04971490068312631	0.00013229394268346483	0.0006843569807947217	0.024236776571437364	0.07512848543271897
Mars	0.04970080308705093	0.00013287773547791985	0.0006868977674705575	0.02422265235264937	0.07511443267011446
Tpr	0.04967515250698023	0.00013394617582111393	0.0006921796981194915	0.024196953358635608	0.0750888636386644
Pdlim2	0.04966227174874895	0.00013448575334890523	0.0006944840556816203	0.02418404830144024	0.07507602381848441
Fbxl3	0.0496330715207252	0.00013571654701921993	0.0007005959306794468	0.02415479301995905	0.0750469163643844
Tor1b	0.04962710135577478	0.00013596949302812334	0.000701657463848329	0.024148811604366112	0.07504096516229689
Dnajb12	0.04960745264825355	0.00013680511497474488	0.0007054786718325596	0.02412912588217545	0.07502137885161551
Ltb	0.049602220390222454	0.0001370284469234109	0.0007063847397709792	0.02412388377083236	0.07501616320594458
Lypd3	0.049493923467241525	0.00014172877460595434	0.000728841697704892	0.024015383219281643	0.07490820981223288
Atp5h	0.0494892766849072	0.00014193381299901922	0.0007296431128556167	0.024010727713123885	0.07490357775665414
Chchd1	0.04948182882195483	0.0001422630311760932	0.0007310821259087451	0.024003265869931942	0.07489615349545871
Cep128	0.04947633172196231	0.00014250648069769452	0.0007320795341972661	0.0239977584532602	0.07489067381358454
Ceacam1	0.04946539068684849	0.00014299219289195186	0.0007343203645361973	0.023986796889167276	0.07487976744168164
Armc2	0.04944218442226394	0.000144027566403413	0.0007391255492487951	0.023963547102278028	0.07485663467868553
Iqgap2	0.049433655238625605	0.0001444098760240157	0.0007405749900802824	0.023955001929466056	0.07484813250279851
Ankib1	0.049390690597981554	0.00014635028054536044	0.0007492305870791304	0.02391195680207625	0.07480530385396238
Rtn1	0.049379405287663325	0.00014686401194770766	0.0007516011598331443	0.023900650366367567	0.07479405424839361
Oxr1	0.04928765208669613	0.00015110426478024373	0.0007725016721667683	0.02380872565110378	0.07470259109841935
Psmg4	0.04927196277848145	0.00015184076124749027	0.0007759994245560056	0.023793007057993597	0.07468695134456765
Ext2	0.04923536206725764	0.00015357204640383286	0.0007837670406797127	0.02375633807864481	0.07465046618734575
Trp53i13	0.04913382725909148	0.00015847258821319841	0.0008073881675678275	0.02365461424532062	0.07454925158378341
Ggact	0.049119231008527	0.00015918904827458697	0.0008104537419267714	0.023639990864606258	0.07453470132154273
Cyp7b1	0.04911489289635413	0.00015940257213934402	0.0008110118515947208	0.023635644691256705	0.0745303768753492
Dnaja3	0.049104648358341885	0.00015990788287581321	0.0008133037760395012	0.02362538112043837	0.07452016460602437
Rhbdl2	0.049031383350122595	0.00016356583700202542	0.0008304843986912151	0.02355198015344427	0.07444713021570035
Erap1	0.04898608598188525	0.00016586665067234532	0.0008410148020928388	0.02350659886374774	0.0744019752946008
Nebl	0.04897596163851765	0.00016638504712634437	0.0008433549671670585	0.02349645577758478	0.07439188277511799
Nhsl1	0.04889179707163646	0.0001707538887253617	0.0008646128110911024	0.023412135603239646	0.07430798256147635
Ptp4a2	0.048845964828447094	0.00017317809830537696	0.0008756919113423272	0.02336621877566783	0.07426229412187177
Arhgef28	0.04884173006381239	0.000173403713697566	0.0008765339051972057	0.023361976201109847	0.07425807263888111
Gramd2	0.04879917735292495	0.00017568618412249745	0.0008868624223011436	0.02331934506374482	0.07421565333702108
Msra	0.048797175751892095	0.00017579423975830246	0.0008871059441495011	0.02331733977595703	0.07421365800903788
Uqcc3	0.04874156494836766	0.0001788214670809517	0.0009014619912568302	0.0232616266247066	0.07415822140929137
Gm14453	0.04870656254726101	0.0001807519108170541	0.0009105745887662125	0.023226559885327545	0.07412332857450167
Gdf10	0.04866236208892627	0.00018321763254024138	0.000921431233707806	0.02318227827125392	0.07407926638580432
Kiz	0.048652559110603545	0.00018376875772450766	0.0009238896426481942	0.02317245730738883	0.0740694940601042
Usp50	0.048601725014008626	0.0001866517331355048	0.0009374496225494979	0.023121530024254697	0.07401881883675045
Zfp91	0.048555756683904897	0.0001892952960872763	0.0009491002489081795	0.023075477541152647	0.07397299405975434
Hal	0.04847850267361262	0.00019381743952559695	0.000970461325322123	0.022998082347575406	0.07389598106190179
Gm16519	0.048340381007546084	0.00020215646773693097	0.0010111914242854716	0.022859709022501395	0.0737582895440064
Itpr3	0.048334798570209836	0.00020250048768082255	0.0010125707123379228	0.022854116434436772	0.07375272447151283
Me2	0.0483268225387256	0.00020299296784860547	0.0010145753189629975	0.02284612590264068	0.07374477324768713
Arhgef38	0.04829500750870968	0.00020496860028573248	0.0010231872470002352	0.02281425306574409	0.07371305713903935
Pde9a	0.04828792754920123	0.00020541069697528434	0.0010250491409288165	0.022807160249224117	0.07370599918600913
Dock5	0.04825377758613925	0.00020755574046016608	0.001034361285875243	0.022772948306795594	0.07367195533474519
Tpbg	0.04825151069807938	0.00020769887112356044	0.0010347268920502268	0.022770677306633104	0.07366969548833176
Cox7a2	0.04824477391503016	0.00020812477681404887	0.0010365005254966953	0.02276392830470745	0.07366297963024697
Sypl	0.04821707185701388	0.0002098847602695035	0.0010445640535426196	0.022736176026344986	0.07363536359271515
Nol7	0.04819378500425111	0.00021137503441556605	0.0010509229418093396	0.02271284698782846	0.07361214902017554
Gm53	0.0481683129633665	0.0002130165259506556	0.0010583745716496392	0.022687328834347948	0.07358675601058998
Btc	0.048125166477120875	0.00021582434153211323	0.0010705320432316961	0.022644104314821695	0.07354374331839225
Gm16537	0.04812127753348114	0.00021607911922711827	0.0010714374514401174	0.0226402083424498	0.07353986642943193
Zbtb11	0.04810614193723423	0.00021707339265632873	0.0010760078497613675	0.022625045398056456	0.07352477774214938
Pdk2	0.04801884648641418	0.00022289224105282254	0.0011019049423514704	0.02253759244396316	0.07343775261445987
Thyn1	0.04801447489191048	0.00022318745254327227	0.0011028890068174515	0.02253321297224043	0.07343339454705984
Nol3	0.047918310607548406	0.00022977492943930823	0.0011329095673252593	0.02243687565587629	0.07333752758002056
Selenbp1	0.04788201667183726	0.00023230822931095578	0.0011450193914625407	0.02240051653812891	0.07330134573450847
Kl	0.04788078242444025	0.00023239483815444401	0.0011450657291257672	0.022399280075272362	0.07330011529778493
Kcne1l	0.047796083538469106	0.0002384111690534763	0.0011731506463941962	0.022314429342023736	0.0732156777302725
Gm4950	0.04779028992971635	0.00023882799349828616	0.0011748119308700106	0.022308625359963835	0.07320990198301841
Ndufs7	0.047698389406990956	0.00024553192132008045	0.0012065884443665054	0.02221656052143282	0.07311828455843916
Ppa2	0.04762731749329607	0.00025083702269693955	0.0012306198754939832	0.022145361829308815	0.0730474312864853
Qk	0.04755165875888195	0.0002566024876505959	0.0012538097777511404	0.02206956841850736	0.07297200502248388
Pa2g4	0.04752976836929982	0.0002582936422120018	0.0012609456904694532	0.022047639117555258	0.07295018183947541
Magi1	0.047484814029962706	0.0002617994248861049	0.0012759603254964907	0.022002604946293018	0.07290536543995502
Sertad2	0.04747117767409496	0.00026287164618506777	0.0012803446254747914	0.021988944394816603	0.07289177090617105
Gm15856	0.047405074271209664	0.00026812791451140703	0.0013055171044381738	0.02192272383650685	0.07282587010553387
Hes1	0.047365704498417004	0.0002713050648280615	0.0013196869191423352	0.021883284394689843	0.07278662089283416
Grip1os3	0.04734201793157665	0.0002732335366334926	0.0013274461415349764	0.021859555950149014	0.0727630068222496
Mgst3	0.04734028289341415	0.00027337530061837196	0.0013274461415349764	0.0218578178455785	0.07276127709330876
Tor2a	0.047306273775287816	0.0002761680208587167	0.0013392270350814745	0.021823748652767656	0.07272737201230238
Art4	0.04729564904214736	0.000277045954787082	0.001342767501780135	0.021813105163925855	0.07271677976918357
Rab11fip5	0.04728747303626348	0.00027772332699144153	0.001345610801244714	0.021804914728979337	0.07270862876130403
Nop56	0.04725875819618052	0.0002801146299012925	0.00135586817103984	0.021776149239882206	0.07268000168946838
Tnni3	0.04725720052005141	0.0002802448993572558	0.001356056150853984	0.021774588817433868	0.07267844877325123
Glra1	0.04721179966823321	0.0002840668277149819	0.0013732057111606574	0.021729107974489008	0.07263318660219055
Fam212b	0.047170708925762084	0.00028756795913810614	0.0013894821596257833	0.02168794492574041	0.07259222128460888
Pdxk	0.04714826231596572	0.0002894975471063054	0.0013971812955202133	0.021665458853735404	0.07256984315434895
Il10rb	0.04707091912300208	0.0002962395035397203	0.0014278609285010048	0.021587979885218614	0.07249273572195446
Pak6	0.04705816910653889	0.00029736493027386575	0.0014323544270515437	0.0215752075155596	0.07248002454141654
D130020L05Rik	0.0470107302058453	0.0003015875503403044	0.001451751041576454	0.021527685518530928	0.07243273006476299
Foxf2	0.04700597801464675	0.0003020136304757448	0.0014528589534822482	0.021522925009503664	0.07242799233494064
Eea1	0.0469445562362775	0.00030757164472789875	0.0014772004737563038	0.02146139582769807	0.07236675736572536
Cox5b	0.0468985759267588	0.00031179487791809006	0.0014945797784108577	0.02141533524236988	0.07232091677599732
Kcne1	0.04685929072317743	0.0003154461062772066	0.0015096422078726204	0.02137598153748583	0.07228175086278707
Phb	0.046843316528626916	0.00031694218474296725	0.001515823780046097	0.02135997951144058	0.072265825151802
Gm17322	0.04683023420839372	0.0003181723649054009	0.001521216745297228	0.02134687440788801	0.0722527825282988
Cd99l2	0.046829069221938906	0.00031828212938415077	0.0015212511314522527	0.02134570739299308	0.0722516210764339
St14	0.04678052848500628	0.0003228872386480676	0.0015402832539046288	0.02129708220008574	0.07220322755168593
Ppfibp2	0.04677188951847651	0.0003237133329356471	0.0015437274729159427	0.021288428215265328	0.07219461477248151
Sox10	0.046770019832124976	0.00032389238031079126	0.0015440848255832032	0.021286555279086353	0.07219275075321678
Gfpt1	0.04675793258972109	0.0003250521324311573	0.0015491157378169967	0.02127444703135047	0.07218070014339563
Rnf139	0.04672951943373632	0.00032779364913179036	0.0015606766004088548	0.02124598452813637	0.07215237306940853
Cdkal1	0.04669295966707789	0.0003313530414257197	0.0015745905022059752	0.021209361326198606	0.07211592400581147
A330041J22Rik	0.04667177539230296	0.00033343201522185686	0.0015839622734642406	0.02118814032563591	0.07209480384599888
Gm43403	0.04664508749254488	0.00033606847043956303	0.0015949540752285309	0.02116140619150211	0.07206819668566716
Tuba8	0.04661266889647169	0.0003392972798814182	0.001609247827924948	0.021128931482161207	0.0720358761175352
Atp9a	0.046608085794527444	0.00033975607890989064	0.0016103938658717125	0.021124340451675657	0.07203130686975043
Evc	0.046511426210454204	0.0003495685568242846	0.0016521514551500844	0.021027513901629016	0.0719349392272555
Orai3	0.046409616496533995	0.00036018997881987126	0.0016974825471488754	0.020925528842540134	0.07183343649661444
Lgr6	0.046393704220912206	0.00036187705545852946	0.0017043501459210702	0.02090958920939483	0.07181757215313886
Tmem213	0.046387847864458445	0.00036249982477609216	0.001706741238493404	0.020903722787535207	0.07181173343440146
Naa38	0.04629433136164895	0.00037258115490359085	0.0017488421391837802	0.020810045794280675	0.07171849834122028
Phactr1	0.0462931961139699	0.0003727051318912591	0.0017488421391837802	0.020808908601069803	0.0717173665069962
Tfeb	0.04629288734830222	0.00037273885793000667	0.0017488421391837802	0.02080859930626606	0.0717170586697117
Arhgef33	0.04623334544336452	0.00037929610552712295	0.0017773587807496873	0.020748955454697217	0.07165769570225895
Sdhaf1	0.04623167427647357	0.00037948169398568953	0.001777666773058042	0.020747281429079945	0.07165602955502057
Gbe1	0.04620367464083252	0.00038260379092237737	0.0017917261835079818	0.020719233918042347	0.0716281140002551
Lcorl	0.04616776467097106	0.0003866430598643428	0.001807787900645671	0.020683262605949236	0.07159231180713115
Synm	0.04614196160490622	0.0003895700313670159	0.0018203254994342197	0.02065741550323419	0.07156658614346223
Usp24	0.0460978692801608	0.00039461960041214006	0.001841599526026573	0.02061324800742469	0.0715226260057807
Alg14	0.04604667225815437	0.00040055950360927254	0.0018675567425429493	0.020561963826673007	0.07147158234651538
Chst1	0.04603482359762625	0.00040194603866922904	0.0018728437635888583	0.02055009501387899	0.07145976916015108
Pcdh10	0.045964463557809664	0.0004102723662893691	0.001907536661604588	0.020479615453299214	0.07138961962704925
Rtcb	0.04596429849557132	0.0004102920875543548	0.001907536661604588	0.02047945011096706	0.0713894550583567
Tmcc3	0.04595491844462341	0.0004114142504383493	0.001912154418129476	0.020470054145318627	0.07138010305203911
Rad23a	0.04594399489428483	0.0004127246782804979	0.0019170434398929107	0.020459112067168956	0.07136921215547662
Sh3bgrl3	0.045920867251037535	0.0004155120230440535	0.0019263703700426252	0.020435945216473534	0.07134615362770293
Aldh2	0.04589001041420735	0.0004192582625381092	0.001943131028657093	0.02040503611179021	0.07131538896222808
Sox7	0.045866830752404886	0.0004220931525634434	0.001953827573554441	0.020381817218409023	0.07129227850774719
Cdan1	0.045804246183317555	0.0004298369238631742	0.0019853352282200986	0.02031912686224692	0.07122988066053107
Slc35e4	0.04575403188907244	0.00043614574422519713	0.00201212339997944	0.02026882783537571	0.07117981603739608
Cetn4	0.04575349095308413	0.0004362141743663522	0.00201212339997944	0.020268285987303316	0.07117927671304983
Lrrc8c	0.04567393399005865	0.00044638820215942286	0.0020560196975858386	0.0201885950445456	0.07109995661683186
Avl9	0.0456336103856564	0.0004516290694904596	0.0020769335595699247	0.02014820365591236	0.0710597529460403
Cd3eap	0.045629087277725064	0.00045222050600046796	0.0020790087800660077	0.020143672949797447	0.07105524328593653
Car12	0.045604245086240884	0.00045548174593948497	0.00209205629421756	0.020118789045595914	0.07103047493520324
C1qtnf9	0.04557525932808271	0.00045931467611308625	0.002107702958364227	0.020089754657138557	0.07100157529446799
Bet1l	0.04556773956854201	0.0004603139547447904	0.00211080355728127	0.0200822222884881	0.07099407786935008
Lhx2	0.045565892925799927	0.00046055965958884695	0.00211080355728127	0.020080372549743587	0.07099223671087852
Rhbdl3	0.04551707002832552	0.00046710032838750043	0.002136818312867063	0.020031467861166455	0.07094355874773317
Suz12	0.04548968263143453	0.00047080716700573434	0.0021531116539815127	0.0200040346366271	0.07091625259930312
Tbc1d4	0.04544681895437085	0.00047666380201537295	0.002177209993129041	0.019961099312306833	0.07087351600670729
Bola3	0.04535379235134484	0.0004896088769105733	0.002232899524434414	0.019867917537348588	0.07078076489267081
Arhgap26	0.045324902469849514	0.0004936952560524637	0.002249460627500488	0.019838979556526	0.07075196047619624
Trim26	0.04532182620380795	0.0004941322516782954	0.002250760265553071	0.01983589817126463	0.07074889330818335
Rlbp1	0.045256913094775926	0.0005034379125849082	0.0022868262424339276	0.019770877153110572	0.07068417206695887
Gabra4	0.04520179391134119	0.000511467516225063	0.00232045724476412	0.019715666510853432	0.07062921563472643
Lamtor4	0.045103793415452176	0.0005260393860657401	0.0023807415730061005	0.019617503787379306	0.07053150412509296
Tram2	0.04506264886889138	0.0005322717606726569	0.002406011119334402	0.019576291277608612	0.07049048076113396
Ptgds	0.04502691324492782	0.0005377405612081512	0.0024277717696432545	0.019540496695257207	0.07045485031913366
Rab26os	0.045011307028477325	0.000540145238154718	0.0024378861920488805	0.01952486475140047	0.07043929001667283
Flrt3	0.044982842060418866	0.0005445570624029707	0.002456303464871794	0.019496352889913676	0.0704109087615942
Lyrm2	0.04496007519973412	0.0005481098595218943	0.0024700751524063245	0.01947354855274718	0.07038820882662244
Eva1a	0.04493656298242792	0.000551801618707858	0.0024852018849244586	0.019449997659863646	0.0703647656984442
Notch2	0.044908974880992644	0.000556162870085708	0.002503323680194578	0.0194223642144337	0.07033725862704375
Elmo2	0.044896737586473674	0.000558107654117922	0.0025113151147520938	0.019410106819079252	0.07032505726275472
Hpgd	0.044880031347557026	0.0005607728786842688	0.0025217776118151574	0.019393373151060742	0.07030840006316447
Rgs11	0.044864875707587196	0.0005632009755083807	0.0025319289687071216	0.01937819264018881	0.0702932888986407
Gm10260	0.04483635878696026	0.0005677962498277908	0.0025490723464412493	0.019349628954217598	0.07026485563157447
Gm12909	0.04483294143576226	0.0005683492646455043	0.0025504350813789637	0.01934620600164346	0.07026144830230478
Ptrhd1	0.04482320105617884	0.0005699282596998205	0.0025567471323678275	0.019336449659894235	0.07025173648468455
Ccdc38	0.044764883949744004	0.000579467674573254	0.0025956161527018813	0.019278037087114477	0.07019359028215606
Dbx2	0.04476023856086039	0.0005802339149808735	0.0025974793821555496	0.019273384101112075	0.0701889584996021
Son	0.04475288728970365	0.0005814484082789345	0.002601345804882316	0.01926602080986356	0.07018162875805531
Cox18	0.044727912901518306	0.0005855920870944294	0.002617515444152346	0.019241005606610823	0.07015672749165408
Gm43608	0.04468021518952387	0.0005935824219643362	0.002646053772213126	0.019193230032011	0.07010916934434007
Gps1	0.04462577736850249	0.0006028257820618887	0.0026848375897176795	0.01913870348793228	0.07005489066846979
D16Ertd472e	0.04460212635402133	0.0006068832268684063	0.0026996656081839637	0.01911501397414119	0.07003130874914973
Larp1	0.044570492931524534	0.0006123498151486196	0.002721534344761515	0.019083329103241342	0.06999976769755784
Irgm1	0.044566877882729096	0.0006129774416906223	0.002722691954990602	0.019079708178212314	0.06999616320161743
Timm10b	0.044542409487138	0.0006172412787380979	0.0027399896453052168	0.019055200027012335	0.06997176621538653
Wnt4	0.04450011415652775	0.0006246767401887281	0.0027671985465170332	0.019012836048286432	0.06992959424910239
Asxl2	0.04446890035692415	0.0006302174162532828	0.0027892433603260033	0.0189815716453157	0.06989847143362792
Eef2kmt	0.044458557241681664	0.0006320634524596602	0.0027965790762020347	0.018971211772956832	0.06988815845628879
Slc14a2	0.04445727978728348	0.0006322918007169077	0.002796755054110486	0.018969932249305422	0.06988688472377666
Myof	0.04445552670894691	0.0006326052928574562	0.0027973074234850727	0.018968176331423735	0.06988513675292995
CAAA01147332.1	0.044435509871332615	0.0006361950419694394	0.002811504370515124	0.018948127082723386	0.0698651782221151
Zfp651	0.044425129065988826	0.0006380641492518077	0.002818924455631087	0.018937729476943138	0.06985482764687434
Rnft1	0.04440536279153132	0.0006416372751849195	0.0028338661191981956	0.018917931227720893	0.06983511891894975
Thsd7b	0.04438267213730335	0.0006457619715353632	0.002851234236332531	0.018895203892769562	0.06981249430067085
Rapgef4	0.04437991891133308	0.0006462641253341515	0.002852602155604405	0.018892446217846002	0.06980974908555407
Amacr	0.044372284635341326	0.0006476584209485746	0.0028570792695334574	0.01888479960761324	0.06980213702042334
Srsf2	0.04434334194395341	0.0006529698454631707	0.002879630026186228	0.018855810182336778	0.06977327850686296
Adig	0.044298724571477655	0.0006612371958039615	0.0029134904488914305	0.018811120849948928	0.06972879081756292
Rab38	0.04422198934496289	0.0006756837554206268	0.0029727279076367003	0.018734262101308116	0.069652278390188
Tcp11l2	0.044208340488257995	0.0006782838827140594	0.00298239794382811	0.018720591305338867	0.06963866913131365
Plcd4	0.044105615837090544	0.0006981534606321181	0.0030634065013712855	0.01861770183965207	0.06953624219943672
Psmc4	0.04409065408941882	0.0007010921536553	0.003074097310257749	0.018602716131941033	0.06952132376956092
Gm17056	0.04409004651424138	0.0007012117322231789	0.003074097310257749	0.018602107584022625	0.0695207179532169
Dbi	0.04407340033462442	0.0007044952932988172	0.003085755964239444	0.018585434760859186	0.06950411995434295
Plin1	0.044064914592837116	0.0007061746490233421	0.0030921984705241175	0.01857693544241604	0.0694956587682892
Nutf2.ps1	0.044063400471835795	0.0007064746891370063	0.0030925992073763103	0.018575418899303142	0.06949414902841193
Polr2f	0.04403831545607799	0.0007114628316093855	0.0031089290676484375	0.01855029377257305	0.06946913657944263
Rbx1	0.043985277134176694	0.0007221173645469387	0.003145511868674767	0.018497170748311864	0.06941625158333367
Thap8	0.04398433299686941	0.0007223083617295423	0.003145511868674767	0.0184962251045181	0.0694153101740901
Atf7	0.04393459426793903	0.0007324370077234604	0.003182763920757879	0.018446407075846147	0.06936571510006126
Cpped1	0.04391049085066724	0.0007373926533372801	0.003203359824734974	0.01842226527539826	0.06934168125281909
Sirt5	0.043892502385746185	0.0007411113364696738	0.0032176294587768534	0.01840424818434508	0.06932374468901811
Ttyh1	0.043836587188036756	0.0007527819318442389	0.003263522020222715	0.01834824411109713	0.06926799071533755
Gm16192	0.0438339781051088	0.0007533306423813446	0.003264946451536447	0.018345630885015327	0.06926538915147339
Ermp1	0.04379248366744528	0.0007621073045649539	0.0032962418880148237	0.01830407060210451	0.06922401424930194
Cd164	0.043790229365627965	0.000762586828880891	0.00329735430295408	0.018301812725581852	0.06922176643908011
Ssfa2	0.04375547819046086	0.000770014455833794	0.0033207573115646987	0.018267006477460192	0.06918711530238833
Tsku	0.04371761393669668	0.0007781838636033334	0.0033520897127798537	0.018229082287524827	0.06914935997888523
C130071C03Rik	0.04370434172891287	0.0007810663968558921	0.0033635295388413865	0.018215789088226974	0.06913612593617788
Hpcal4	0.04363448294689268	0.0007964027334057579	0.0034265880299219017	0.018145819965096507	0.06906646788997177
Gm2381	0.04360249440181065	0.000803518131681336	0.003455197857630007	0.01811378097782079	0.06903457117964332
Sema3g	0.04356784397869081	0.00081129213685317	0.003484585485568886	0.018079075974097178	0.06900002017449872
Sike1	0.043515676749148274	0.0008231278017242031	0.0035307787003519327	0.018026826687694	0.06894800250656605
Psme2	0.04346426305632784	0.0008349490130520897	0.003576871407445275	0.017975332259506108	0.06889673607968487
Lekr1	0.04343792248755759	0.0008410661299528157	0.0035978805230257307	0.017948950380296973	0.06887047090703896
Itpk1	0.04342861863524193	0.0008432366924681044	0.003605086014988312	0.017939631945046514	0.06886119367724872
Pter	0.04335850491614632	0.0008597618384032609	0.0036715023971663585	0.01786940847154987	0.06879128044370715
Wnk2	0.04332573363473532	0.0008675882268132947	0.0037038575106125428	0.01783658597696721	0.06875860278394633
Ptpn18	0.04325466404212838	0.0008847883769150165	0.0037696915880570552	0.017765405509432217	0.06868773603685982
Sgpp2	0.04322218301934045	0.0008927541305671024	0.003799264421934203	0.017732873899366338	0.06865534763534988
Tg	0.043216217217806906	0.0008942244075266663	0.0038044297728135365	0.01772689881231509	0.06864939883977315
Fam189a1	0.04318493359020775	0.0009019710829775204	0.0038329894359998866	0.017695566522877543	0.0686182043588513
Errfi1	0.043177223733527934	0.0009038897794558879	0.0038400427725895944	0.017687844681166527	0.06861051646475048
Cish	0.043155291905441505	0.0009093684934146726	0.003860001180833718	0.017665878776512847	0.06858864709595192
Fhl3	0.043120465463877544	0.0009181316150258707	0.0038937739625372067	0.017630998273939203	0.0685539197858065
Nhs	0.04311950215144366	0.000918375114352043	0.0038937739625372067	0.01763003346703932	0.06855295921450882
Dcaf11	0.04311220481384399	0.0009202216278123938	0.0039004878428367	0.017622724810019943	0.06854568264018412
Wdr91	0.0430657107757088	0.0009320674406022883	0.003945060562663395	0.017576158715639494	0.06849932082901114
Rtn4r	0.04305382834262463	0.0009351174402839679	0.003955712138291936	0.017564257884956733	0.06848747217140984
Bbip1	0.043045081531669006	0.0009373684876171831	0.003962973785590206	0.017555497535908512	0.06847875021843439
Snx3	0.04297498499976128	0.0009555903633352371	0.004030819305638481	0.01748529265171461	0.06840885275678779
Gm13205	0.042951529368496395	0.0009617606180587341	0.004052236285917354	0.017461800819839054	0.06838546368245953
Tmem254c	0.04294361181905727	0.0009638517274984886	0.004059893487796104	0.01745387105708085	0.06837756859328976
Atp5j	0.04291603481308356	0.0009711680177404698	0.004088388552684901	0.01742625153687204	0.06835006979207767
Gpx7	0.042886876918633715	0.0009789596172431261	0.004118851087470299	0.017397048733312007	0.06832099454354829
Spock2	0.042879953467327314	0.000980818189933777	0.004125500446655658	0.017390114624866247	0.06831409070991125
Smtnl1	0.042817807451069084	0.0009976478794618937	0.004189160730549079	0.017327873058187712	0.06825212067595442
Eya2	0.04280688473620107	0.0010006333179404731	0.004200507426655861	0.017316933569896276	0.06824122887126138
Tm9sf2	0.04280353453886712	0.0010015506622891874	0.004203168611321714	0.01731357822906815	0.06823788815343104
Acaa1a	0.04277319772777378	0.0010098929304504423	0.00423697936393508	0.017283194868583863	0.06820763715546671
B4galt3	0.042742177821898555	0.0010184894904932682	0.00426821634176481	0.017252127413841883	0.06817670494661657
Blcap	0.04273258006485976	0.0010211630054450388	0.004277003257202872	0.01724251495485041	0.06816713431369213
Fbxw7	0.042645043544588736	0.001045848257313576	0.004364630132765319	0.01715484456261401	0.06807984496335828
Rai14	0.04264379403795063	0.0010462045797303425	0.004364630132765319	0.017153593147908985	0.06807859898203422
Gm43604	0.04262347094125657	0.0010520159161338575	0.0043851737077518944	0.017133239027915966	0.06805833321306969
Tram1l1	0.04260936107764989	0.0010560681392506504	0.004400827921670805	0.017119107637964485	0.06804426313845621
Sgk1	0.04260803853670004	0.0010564486998938356	0.00440117715396783	0.01711778307983658	0.06804294432647619
Zcchc7	0.042605719508025365	0.0010571163056929736	0.004402721687653045	0.017115460514327684	0.06804063183620333
Mdc1	0.04258867659978408	0.001062034629861148	0.00441948249031164	0.017098391621772187	0.0680236369713256
Gm3604	0.04254501342460925	0.001074731880830949	0.00446981170067409	0.01705466194372755	0.06798009681376722
Hbb.y	0.04247958243768305	0.0010940221973637912	0.004542397314978272	0.01698913148219381	0.06791484999220597
Lrfn3	0.04240360662028749	0.0011168227519111062	0.004626703417204921	0.01691304043367282	0.06783908774720078
Gpr157	0.042376893744260874	0.001124943166910732	0.004656442117904847	0.016886287112873828	0.06781244989290276
Dnajb11	0.04237203302852913	0.0011264266251512826	0.0046587981734823635	0.016881419041674534	0.06780760282433972
Pnrc2	0.04237194096398288	0.0011264547400787375	0.0046587981734823635	0.01688132683782348	0.06780751101826653
Gm26822	0.042266439043803485	0.0011591028279757003	0.0047804933375160215	0.016775665565370974	0.06770230501377081
Hmg20b	0.042137566378770794	0.001200168749120776	0.004937266266080266	0.01664659902088668	0.06757379304805468
Fam117a	0.04211287543066029	0.001208188406571772	0.004967741130542265	0.016621871024029566	0.06754917111063581
Reep2	0.04208355430758967	0.0012177762158403897	0.00500300250889995	0.016592505945141073	0.06751993189925835
Nufip2	0.04206862227157972	0.0012226858436843592	0.005020391403012937	0.016577551541149357	0.06750504156069709
Med14	0.04206390679051266	0.0012242400786609154	0.005025381845175764	0.01657282899872682	0.067500339245174
Timm8a1	0.04206186029131133	0.0012249151776364132	0.005026761759691655	0.016570779435280444	0.06749829845941244
Aunip	0.042045463094057565	0.0012303367062440876	0.005046217834708535	0.016554357694063	0.06748194703235594
Pdhx	0.04203753121608532	0.0012329672251666951	0.0050556087687164105	0.016546413948282022	0.06747403729007
Gm42726	0.04200006629598272	0.0012454623741445336	0.005102611179817011	0.016508893016034844	0.06743667688102056
Snrpd2	0.041995072381031964	0.0012471367250983505	0.005108059864659938	0.01650389164032547	0.067431696891562
Recql	0.041993181631504166	0.0012477711943241739	0.005108446956426198	0.016501998066407685	0.06742981141404347
Il1rl2	0.041988931765137835	0.0012491983880740473	0.005112268568853807	0.016497741852284618	0.06742557339698915
Snx25	0.04194398381762764	0.001264385362888288	0.005172992915033434	0.016452726825420053	0.06738075071540556
Gm11464	0.04190820569399393	0.0012765956512905891	0.005221508578127613	0.016416895381145057	0.06734507222882437
Rab27a	0.04185526464262754	0.0012948630113173664	0.005290389344586188	0.016363875551103642	0.06729227849150413
Tbc1d31	0.04180471422172535	0.001312530282111082	0.005356669403959674	0.016313250042684323	0.06724186859952981
Magi3	0.04177899961479	0.0013216025697411035	0.005389246002702861	0.016287497289465366	0.06721622542873593
Tsen15	0.04177505198644529	0.0013230004303784765	0.005393463271837049	0.016283543808013664	0.06721228876407515
Isg20	0.04176631076569025	0.0013261005634275513	0.005404615953886785	0.016274789629579192	0.06720357181735172
Npffr2	0.04174983271556733	0.0013319628438216444	0.005423358641963211	0.01625828716359962	0.06718713951557617
Gaa	0.04174927391886481	0.0013321620614032755	0.005423358641963211	0.016257727539160313	0.06718658227003044
Krt36	0.041696528617744505	0.0013510905854172265	0.0054958926144604734	0.016204904179154676	0.06713398331248893
Etfa	0.04169271594653046	0.001352468392206139	0.005499988682426446	0.016201085871002628	0.06713018121417745
Hrasls	0.04162497817408017	0.0013771641896113242	0.005592749752498781	0.016133248073915453	0.06706263116190053
Hist1h3c	0.041620876455131205	0.0013786728597956854	0.005597343877259735	0.016129140305719762	0.06705854080246575
Kidins220	0.04159792427146714	0.0013871431532592416	0.005622497979225967	0.016106154287878118	0.06703565216799594
Dnajc17	0.04153693101482759	0.0014098858391793539	0.00570376892549618	0.01604507125105195	0.06697482765721934
Gabra2	0.041497193910229345	0.0014248870606038042	0.005759743798259749	0.016005275757029026	0.06693520038882997
Gm15860	0.041459436877901185	0.0014392769314911019	0.005807251973780021	0.01596746331960701	0.06689754764529617
Frk	0.04145916532438176	0.0014393809086113787	0.005807251973780021	0.015967191367870982	0.06689727684157298
Aifm2	0.04145366971126163	0.0014414866522735482	0.005814166042934183	0.015961687696581465	0.06689179640178358
Xylt2	0.041405448143096345	0.001460085717788545	0.005880145300948339	0.015913395487796207	0.06684370790704258
Cog7	0.041405092961286194	0.001460223527974697	0.005880145300948339	0.015913039786115225	0.06684335370496243
Hap1	0.0414032324284643	0.0014609456086581304	0.005881456113465997	0.015911176530182907	0.0668414983041112
Grb14	0.04140096936998553	0.00146182435466943	0.0058833967446681994	0.015908910159688327	0.06683924148766611
Emc7	0.04139408278161638	0.001464501414538568	0.0058925720236086545	0.015902013494317992	0.06683237389248396
Serpina3f	0.0413243036668174	0.0014918828980138121	0.005992988965450392	0.015832132410002867	0.06676278709229902
Tc2n	0.04128032616296657	0.0015093811857737525	0.006059997933462512	0.015788090768944267	0.06671893066544662
Acadm	0.04126490193417138	0.0015155629941438437	0.0060815245579402995	0.015772644068738476	0.06670354887870095
Pdcd4	0.04123066342826084	0.001529368697895255	0.006135262958746153	0.015738355724561552	0.06666940454189947
Haus7	0.041188450657973774	0.0015465491621525812	0.006199654234133923	0.015696081591035766	0.06662730779101689
Nfatc3	0.04118814574702333	0.0015466739037351166	0.006199654234133923	0.015695776237178383	0.06662700371776745
Trim65	0.041175206653950865	0.0015519759377520567	0.006219225920778371	0.015682818353446433	0.06661410016872334
Rab4a	0.04116782522115186	0.0015550081072374985	0.006229693473376375	0.015675426204876382	0.06660673900910231
Nmd3	0.041104351827653034	0.0015813078792747154	0.006331635301707155	0.015611860780815558	0.06654343983161637
Atad3aos	0.04110100934384828	0.0015827040964668708	0.0063355153723887074	0.015608513456428956	0.06654010651628263
Nkiras1	0.04106820648364272	0.0015964667872258747	0.006387159137131629	0.015575663121473385	0.06650739360456442
Cox6a1	0.04106205982439466	0.0015990578845423225	0.00639580029278511	0.015569507572443155	0.0665012637939426
Pcdh19	0.04102422911960358	0.0016150906433530178	0.006453265564682414	0.01553162219645546	0.06646353674473232
Shisa9	0.041024052945017674	0.0016151656514126573	0.006453265564682414	0.01553144576744136	0.06646336105269206
Sel1l3	0.04100072400587742	0.0016251265375048691	0.006491314752958447	0.01550808315108673	0.06644009599803864
P2rx4	0.040983502727004385	0.0016325158273835625	0.006519074376932045	0.015490837029759827	0.06642292186055329
Smarcb1	0.04083018207516956	0.0016996781537458587	0.006770864007038632	0.015337295874780573	0.06627002024293692
Eif4g3	0.04082636613878592	0.0017013816775820585	0.006774011183951546	0.015333474465716045	0.06626621472049034
Nagk	0.04081735846458002	0.001705409143973738	0.006786402740615645	0.015324453875976467	0.06625723162587412
Plxnd1	0.04079656947983907	0.0017147376939396866	0.006816208721205975	0.015303635099067067	0.06623649935309969
Polr2i	0.04077990786116733	0.0017222480308070804	0.006844228441827388	0.01528694961900747	0.06621988317115876
Gatm	0.04076616503882731	0.0017284654460194499	0.00686709644519541	0.015273187126022594	0.06620617781528636
Psd4	0.040718933462017076	0.0017499912197470181	0.006948894184757169	0.01522588801843451	0.06615907493071281
Ocln	0.04071207899921234	0.0017531355323603015	0.006959516349153007	0.015219023764734203	0.06615223913489365
Hipk4	0.040629845291837066	0.0017912651593728552	0.00709568738746229	0.015136672782300789	0.06607022919112013
Ncl	0.04059890413110605	0.00180580798740667	0.0071475682576003	0.015105687585336529	0.06603937213443536
Zbtb1	0.04059688385334673	0.0018067613118022347	0.007149433568660336	0.015103664433970264	0.06603735734648859
Gpr153	0.04058939175441721	0.0018103007058572502	0.007158586724083412	0.015096161680235667	0.06602988560444295
Med12l	0.04057868899822747	0.0018153679189687488	0.007175831984601682	0.015085443708220047	0.06601921192390871
Prelp	0.040543480142086294	0.0018321296105589429	0.0072363020650332045	0.01505018483791411	0.06598409867686858
Stk17b	0.040496953499676296	0.001854497365459041	0.007314907028490169	0.015003592201674241	0.06593769828018829
Csgalnact2	0.04048049908263485	0.0018624676955374298	0.007342439764092403	0.014987114472032081	0.06592128848434534
E030030I06Rik	0.040423107704485726	0.0018905142709246276	0.007447069628707345	0.01492964189021321	0.06586405263281517
Mark1	0.040414942681039415	0.0018945357942558882	0.007460929464845746	0.014921465327676155	0.06585590972240798
Lrrc9	0.04039612955443675	0.0019038317490461037	0.0074895832016187705	0.01490262562669726	0.06583714753382046
Acat1	0.0403918800438829	0.0019059373095405606	0.007495878079500412	0.014898370116027269	0.06583290952665892
Slc18b1	0.040387308409898307	0.0019082048636897043	0.007500548812491256	0.014893792028134076	0.06582835026702744
Kit	0.04038642743620893	0.0019086421157266536	0.007500548812491256	0.014892909810871362	0.06582747167780746
Max	0.04035781765725902	0.0019228920502268026	0.007554546224348002	0.014864259668228873	0.0657989393134884
Snx8	0.0403422952685866	0.001930664233108244	0.007583072362613444	0.01484871539753621	0.0657834589091289
Cmc4	0.04033488025266033	0.0019343871585307212	0.007593839320283685	0.014841289932959129	0.0657760639447077
Mccc1os	0.04033479585656624	0.001934429569956966	0.007593839320283685	0.014841205417956964	0.06577597977681937
Zbtb7a	0.04031641926827169	0.0019436846784247998	0.00762248901401095	0.014822802947034504	0.06575765286992234
Pigw	0.04031622343723564	0.001943783524441333	0.00762248901401095	0.014822606840271936	0.06575745756822617
Enpep	0.0402871985530477	0.0019584850016611784	0.007667975464529287	0.014793541111264907	0.06572851111801863
AY358078	0.04027556855251222	0.001964404329243622	0.007687092508446479	0.01478189475668156	0.06571691253323188
Ifi35	0.040273836786555946	0.0019652871501325757	0.007688518523771098	0.014780160556116462	0.06571518544465157
Gm26668	0.04027010315980926	0.0019671917198404937	0.0076939399780997795	0.014776421680960224	0.06571146190164505
Hypk	0.040204832386535105	0.002000761963432736	0.007819051562495629	0.014711059270849198	0.06564636729653102
Akap1	0.040191488919556394	0.002007689190204963	0.007841990618891178	0.014697697097146878	0.06563305981738977
Clstn2	0.040184146343275114	0.0020115104485350765	0.007852780063759862	0.014690344230907215	0.06562573704045563
Zfp644	0.04010723888250157	0.0020519378563774514	0.007993772090342523	0.014613329156948783	0.06554903679692534
Gm9493	0.04009103777984177	0.002060548635249347	0.00802520924616152	0.01459710542337995	0.06553287930771284
Clu	0.04008319800621583	0.002064727309620693	0.008037262658526115	0.014589254703392668	0.06552506063400575
Eri1	0.04007152200563972	0.002070965136817243	0.008059429006595785	0.014577562405912145	0.06551341605235524
Marc2	0.0400537500482676	0.0020804928658267256	0.008094383445193119	0.014559765656520122	0.06549569190420565
Elk4	0.04003124182583244	0.0020926174408164872	0.008135153149344515	0.014537226058121319	0.06547324420921272
Ptprm	0.039918913958208894	0.0021540995574589996	0.008341370897304025	0.014424741995224075	0.06536121802043633
Efcab9	0.039890764248749946	0.0021697644291092137	0.008395454278142122	0.01439655324386412	0.06533314381212614
Rdh16	0.03986301826993099	0.002185306725887254	0.008442376674038517	0.014368768822749897	0.06530547221218333
Gm6710	0.03985097719217447	0.002192083392042959	0.008466222805006581	0.014356711074225441	0.06529346340086846
Commd2	0.039850023438362435	0.002192620982673473	0.008466222805006581	0.014355756000266425	0.06529251220251281
Rcsd1	0.03984187088854924	0.0021972211616507623	0.008481776951702878	0.01434759216792582	0.0652843814944848
Dnajc8	0.03982864291854359	0.002204704028391083	0.008500589821312696	0.014334345898617477	0.0652711889568147
Ttc30b	0.03980466392849062	0.002218328140052864	0.008546387075159532	0.014310333759334217	0.06524727417401968
Zmat3	0.03978342677183851	0.0022304587869014444	0.008582665976736853	0.014289067268393416	0.06522609385856015
Gm8225	0.03978332806343008	0.0022305153106647237	0.008582665976736853	0.014288968423695677	0.06522599541429097
Fat1	0.0397449840200126	0.002252571926045082	0.008659381605799535	0.014250571475337143	0.06518775394034775
Mthfd1l	0.03974362671123245	0.0022533563381739543	0.008660152332588213	0.014249212295197046	0.06518640026096927
Fam3a	0.03968580812344967	0.0022870039310154203	0.008771326071705282	0.01419131407878094	0.06512873619134381
Cpne2	0.03968578940938043	0.002287014895778054	0.008771326071705282	0.01419129533896607	0.06512871752725977
Gm26759	0.039664621023778344	0.0022994485366222344	0.008807624288906085	0.014170097842717026	0.06510760567091453
Slc6a14	0.039638362061516046	0.0023149582242132454	0.00885559593069555	0.014143802801119286	0.06508141680042186
Mettl23	0.03963287577920103	0.002318210733257326	0.008863465683150143	0.014138308985205707	0.06507594515794676
Slc6a17	0.03962522413262782	0.00232275395215445	0.00887854738773264	0.014130646834191013	0.06506831392681293
Chrnb1	0.03958671727087066	0.0023457416518074662	0.008957181884128869	0.014092087154348348	0.06502990976044878
Il1r1	0.03954909889076434	0.0023683998686471696	0.009034397749975867	0.014054417248069802	0.06499239163342874
Bcs1l	0.039481517649377906	0.0024096090660696294	0.009170364911182621	0.013986743621946695	0.06492499031554567
Pbx3	0.03944547600870435	0.0024318535454103795	0.009243162463347344	0.013950652807216437	0.06488904453465995
Rdh14	0.039416908330158706	0.0024496184844686663	0.009303531816428883	0.013922046199042304	0.06486055279052876
Lst1	0.03938468749383693	0.002469797564092592	0.00937776950155075	0.013889781504957514	0.06482841754912952
Izumo4	0.03938068179708486	0.0024723168268152257	0.00938253092592032	0.013885770359515517	0.06482442248985641
Gtf2f2	0.03936801497424446	0.002480298720733102	0.009403197936398936	0.013873086312216114	0.06481178929950733
Chrnb2	0.03934604619443163	0.002494198074424561	0.009451060715838188	0.013851087678515648	0.06478987883106783
Edf1	0.03932073800081595	0.002510298509415461	0.009504783557094896	0.01382574512359834	0.06476463778216722
Gsta3	0.039283360508818636	0.002534251012381719	0.009590578403835998	0.013788316943547202	0.06472735939617445
Kdm5d	0.0392739830688364	0.002540293028567623	0.00960364157702942	0.01377892679791953	0.06471800680922675
Trpv4	0.03924889873453199	0.0025565200101662607	0.009660063253700843	0.013753808498547128	0.06469298893397718
Ldlrap1	0.03923568364224596	0.002565106874827175	0.009690040769373874	0.013740575525504124	0.0646798088412193
Acot12	0.03923027819196849	0.002568626804527175	0.00970086685458175	0.013735162763924502	0.0646744177044554
Wrap73	0.03922895394296621	0.0025694898041962438	0.009701655622717539	0.01373383672399781	0.06467309696180888
Tead1	0.03922304653637807	0.002573342830699404	0.009713730598651785	0.013727921329280432	0.06466720519580742
Marveld3	0.03922006581693521	0.00257528896900948	0.009718603231394299	0.013724936579918504	0.06466423236751312
Lypd2	0.039174214621975394	0.0026053956376043976	0.009817231377365553	0.01367902345160131	0.0646185025019762
Sntb1	0.0391501199664192	0.0026213452097358305	0.009872313561602869	0.013654896293356636	0.06459447156180763
Gm21887	0.039102033881417975	0.0026534430564285356	0.009983057831022733	0.013606745430972579	0.06454651254639644
Etfdh	0.03906956946356603	0.0026753159508857037	0.010060246163181002	0.013574237346749098	0.06451413385072967
Dlg1	0.03903537361776567	0.0026985334236492636	0.010132139039529678	0.013539995563998177	0.06448002824100778
Rnaseh2c	0.03898845532530074	0.0027306884225510486	0.01024249873415645	0.013493014341205629	0.06443323365991593
Suclg1	0.038977165886882575	0.0027384775797209718	0.010266521988079305	0.013481709777349074	0.06442197397211806
Sqle	0.03896480536687108	0.0027470289964634698	0.010295978530844003	0.013469332704352731	0.06440964601787688
Atf4	0.03896075857347376	0.0027498339965122565	0.01030321296279419	0.013465280493260548	0.06440560988471754
Mylk	0.038948886400170295	0.002758078190651748	0.010329560011504058	0.01345339243077004	0.06439376898080233
Zbtb4	0.03894401530024208	0.002761467272064688	0.010339641785405551	0.01344851481366434	0.06438891070849222
Spp2	0.038916537267213676	0.002780656522424011	0.01040623691245786	0.013421000039753328	0.06436150501388192
Tspan11	0.03891220993780738	0.002783689579938593	0.010413229705676529	0.013416666927793183	0.06435718907306527
Myc	0.038901577583235786	0.0027911547096654355	0.010433808313337475	0.013406020369411655	0.0643465846964953
Acaca	0.03888917716637784	0.0027998843083978076	0.010462354290211109	0.013393603394084188	0.06433421690286267
Trmt2b	0.03888103760067357	0.002805627911916563	0.010478536278427234	0.013385452963765886	0.06432609874661552
Peg12	0.0388785247908469	0.002807403222817784	0.010482526988320886	0.013382936800549226	0.06432359254553906
Efhd1	0.03883060824593531	0.0028414532939676244	0.01059366360051127	0.013334956371928046	0.06427580196087508
Mfsd8	0.038825737084525476	0.002844935823532162	0.010603981703645512	0.013330078722720896	0.06427094359795764
Tmem114	0.03882426537670586	0.0028459887546683394	0.010605241010172397	0.013328605055003296	0.06426947575666676
Trip4	0.03881576494849687	0.0028520773364565347	0.0106252597279545	0.013320093308798856	0.06426099765896301
Pfdn6	0.03876325853190185	0.002889950235834789	0.010750150977593617	0.013267517063816913	0.06420862909456913
Aimp1	0.038742344985013416	0.0029051625595620974	0.010801320110520296	0.013246575743220279	0.06418777041581882
Dock1	0.03873217186845306	0.002912588775004066	0.010823503914328566	0.013236389124595028	0.06417762398109603
Ikzf4	0.038715490729819606	0.002924803236476024	0.010866171543130238	0.013219685857708335	0.06416098658201873
Fam43a	0.03867541563589885	0.002954338727526009	0.010970405024521342	0.013179557660593448	0.0641210165110527
Tcte3	0.038669444147034784	0.0029587629527610014	0.010984083442402606	0.013173578265986412	0.06411506066440592
BC051077	0.03864001912937977	0.0029806520869138766	0.01105980763097816	0.013144114318742664	0.06408571269862995
Lztfl1	0.038617864519833005	0.002997230151751931	0.011115759034916952	0.01312193042764583	0.06406361607374352
Mchr1	0.038611565761081365	0.0030019587759513486	0.011130512651533614	0.013115623348463144	0.06405733379600752
Lama5	0.038557653463945095	0.003042711164777619	0.01126471524833172	0.013061639918140397	0.06400356248057198
Shox2	0.03852329579223496	0.0030689446763622077	0.011347673521597582	0.013027236991628964	0.06396929457775456
Plekhb1	0.038517453112231606	0.003073426264046842	0.01136141199453607	0.013021386621843888	0.0639634671573941
Cfap58	0.03846865917060861	0.003111086925825013	0.011477743830077306	0.01297252852875015	0.06391480058578262
Gm15631	0.03845712552282954	0.00312005019000986	0.011505088107418258	0.012960979734983485	0.06390329702735208
Ntf3	0.03841224270047063	0.0031551548913294203	0.011621745305683237	0.012916038037237093	0.06385853123237271
Zfp85	0.038388981954429836	0.0031734893283363115	0.011681811920713785	0.012892746819259804	0.06383533109606528
Cbr2	0.03837868684501941	0.003181635021084163	0.01170889057014869	0.01288243823192959	0.06382506280348987
Adprm	0.03837509926524805	0.0031844780574247305	0.011716446060448072	0.01287884595672462	0.06382148456742709
Atr	0.038299115142518714	0.0032452391742817757	0.01191635112497475	0.012802762540364694	0.06374569818863837
Hist1h3d	0.03825929286443883	0.0032775032636414517	0.012022916374738157	0.012762888341707997	0.06370597942833564
Lypd1	0.03821994182838091	0.0033096722366827013	0.012125926122095145	0.012723486079137506	0.06366673060587363
Il18	0.038176791066669935	0.0033452776997640894	0.012244277780158245	0.012680279235514213	0.06362369183698847
Trafd1	0.038164662981585676	0.003355347668094554	0.012277778545484118	0.012668135405016854	0.06361159521190958
Chrna1os	0.03816377482892503	0.0033560861859208827	0.012277778545484118	0.01266724609959831	0.06361070936280498
Col4a3bp	0.03814874043515904	0.003368610077403594	0.012311448018228857	0.01265219219839718	0.06359571395689104
Taok3	0.03814670625885062	0.0033703078423558907	0.012314618282823408	0.012650155383590853	0.06359368505481568
Cyhr1	0.03812584919100958	0.003387760564345586	0.012375339145273247	0.012629271274583838	0.06357288205325705
Gm26521	0.038106023800497	0.0034044262170848444	0.012433155682242139	0.012609420201094595	0.06355310803418286
Slc25a32	0.03810208240297901	0.003407748319260058	0.012439162028783144	0.01260547370005345	0.06354917684721054
Fyttd1	0.0380887054578614	0.0034190454112678265	0.01247565251733088	0.01259207943970585	0.06353583455038692
Asb16	0.03804671803544586	0.0034547263404400216	0.01259514413841346	0.012550037727850998	0.06349395582260518
Ppp1r17	0.03802591327404406	0.003472531472104827	0.012653836428203119	0.012529206099439954	0.06347320488617213
Cbx3	0.0379987600853858	0.0034958952971949234	0.012728691082462136	0.012502017878785814	0.06344612191369504
Oplah	0.037989400547407653	0.003503981746615962	0.012752773812039592	0.01249264627423022	0.06343678657011839
Luc7l2	0.03795959293908018	0.003529848422963548	0.012840613676961585	0.012462800266950957	0.06340705598476981
Tmed7	0.03795841732930594	0.0035308721535958583	0.012841188060318826	0.012461623143656255	0.06340588341185008
Adra2a	0.03791955561849863	0.0035648656336678547	0.012952112252064663	0.01242271144072503	0.06336712204970445
Klhl2	0.03788697724669298	0.0035935919277144753	0.013043700900620014	0.012390091219253786	0.06333462774257137
Pih1d1	0.03786294352966846	0.003614918628105809	0.013111484023829115	0.012366026663678711	0.06331065600715423
P2ry1	0.0378451222121879	0.0036308068862782057	0.01316267341246445	0.012348182498077257	0.06329288063089131
Dip2a	0.037831508066581455	0.0036429870645699742	0.013190708289706367	0.012334550909167123	0.06327930157004
Reep3	0.03781033122028549	0.0036620072115825684	0.013249872884845347	0.012313346948593686	0.06325817927946348
A930029G22Rik	0.03780290284844975	0.0036687004164886994	0.013269884087335355	0.012305909071098416	0.06325077003917277
Ift20	0.03777207153750769	0.0036965994470097305	0.013352232439990579	0.012275038337261526	0.06322001810334779
Atp1a3	0.037763799074916435	0.0037041178763969978	0.01337287541987436	0.012266755305238396	0.06321176692996397
C230035I16Rik	0.037699127476645534	0.0037633753498240614	0.013557109500422796	0.01220200119896699	0.06314726164433565
Pemt	0.03768779468315333	0.0037738476451378605	0.013588233655022968	0.012190653969122207	0.06313595797291471
Kansl1	0.03763768355504461	0.0038204719217907507	0.013746098755962789	0.012140479085345598	0.06308597553795472
Sft2d2	0.03760143494275799	0.0038545237323102375	0.013848459659373338	0.012104184434502506	0.06304981993815419
Cdk20	0.0375665906326904	0.0038875159375328337	0.013950096508480392	0.012069295932782541	0.06301506497422182
Gm17597	0.037543118011645615	0.003909885233317467	0.014010028484013374	0.012045793577341849	0.06299165250576905
Gm15584	0.0375321019514275	0.003920423727062864	0.014037615716095929	0.0120347635720299	0.06298066466642528
Bbc3	0.03749657683374822	0.003954584685870827	0.0141496852777202	0.01199919352581498	0.06294523051474327
Fh1	0.03745818403324201	0.003991806835821853	0.014269097898788602	0.011960752242574061	0.06290693595111603
Zbed3	0.03742635496257986	0.004022906171785837	0.01437333689081083	0.011928883035048922	0.06287518826569402
Apopt1	0.03737032941230818	0.004078181839999256	0.01455680261589145	0.011872786961681222	0.06281930584465648
Rccd1	0.03735951899754139	0.004088926538431334	0.014584624697324463	0.011861962957596084	0.06280852302903692
Zfp931	0.03732100715612786	0.004127413314099299	0.014704219760126518	0.01182340275312526	0.06277010946063437
Sidt2	0.037269621842049336	0.004179276886869559	0.014874695346571256	0.011771953027616005	0.06271885515216782
Mef2a	0.03719427174849076	0.0042563974526501425	0.015112911328765686	0.011696508726938322	0.06264369691909918
Ttc19	0.03719074558006302	0.004260037875750316	0.01512221678680061	0.011692978156997822	0.06264017972212248
Gpr180	0.03712131387601785	0.004332296695636166	0.015352996963675026	0.011623459914860659	0.0625709245408647
Uimc1	0.037117694210186444	0.004336094035054291	0.015359114075445471	0.01161983574432023	0.06256731407093047
Eef1d	0.03707381985599107	0.004382362471375464	0.015500791274259362	0.011575906841339266	0.06252355112821258
Wfikkn2	0.037064309804172246	0.0043924502612565095	0.015525364591204788	0.011566384978695072	0.06251406521265113
Sema4c	0.03705496996673102	0.004402377970506349	0.015553041372220022	0.011557033546323736	0.06250474907499239
Dlg2	0.037030107874564344	0.004428904108804533	0.015635581251530594	0.011532140610880664	0.06247995004862262
Tcf25	0.037024726728990535	0.004434664447483914	0.01565219143756162	0.011526752793755606	0.0624745825488586
Tpm3.rs7	0.03700860846788876	0.004451959149421064	0.01570202286446226	0.011510614558071836	0.06245850515253551
Trp73	0.03691990692432691	0.0045482328303752696	0.015988348212205645	0.011421803328664859	0.0623700282584804
Gm16104	0.03691286412322588	0.0045559570510277005	0.01600845050474316	0.011414751835871527	0.062363003277152114
Osgep	0.03687449516399842	0.004598247375615178	0.016145030025508687	0.011376335569120795	0.062324731355194396
Abat	0.0368700643048909	0.004603153896038079	0.016158432054944556	0.011371899251774087	0.062320311697159625
Vpreb3	0.03685656937302	0.0046181267499250545	0.016195658034556276	0.011358387702095485	0.06230685087390356
Nuggc	0.03684724318437796	0.004628500061401721	0.016228199624266887	0.011349050034523007	0.06229754825191357
Rnh1	0.03682418740103161	0.004654235079676945	0.01631071844676011	0.011325965892568126	0.06227455071000383
Zfp672	0.03680386113015904	0.004677030746125752	0.01638286324888782	0.011305614642929188	0.06225427576310435
B230322F03Rik	0.036791413690894635	0.004691040237493886	0.016420301572403075	0.011293151917550632	0.062241859743338984
Ano5	0.03678721975365632	0.00469576902624738	0.016432975561178596	0.011288952831719636	0.062237676390552645
Slc30a4	0.03677225568860305	0.004712676630314374	0.016484364883064265	0.0112739704036974	0.06222275008378118
Eefsec	0.03676189802618768	0.004724411792048919	0.016521516455524056	0.011263600037708382	0.06221241854981196
Ten1	0.03675098910844637	0.004736800107470965	0.016557030967217033	0.011252677746214806	0.06220153714522702
Cmc2	0.036749874011353954	0.004738068081292855	0.016557560724235233	0.011251561282415503	0.06220042486015715
Casc4	0.03674212560216663	0.004746887260685017	0.01657666234123369	0.011243803378228527	0.06219269598895857
Gm20406	0.03658124492860843	0.0049333882629445415	0.017179403927619276	0.011082726252966012	0.062032220294159016
Pde1c	0.036576295663603695	0.004939229322294432	0.01719570659130252	0.011077770965385307	0.06202728346688566
H2.Ab1	0.036565785259820974	0.004951654309920722	0.017234917876187333	0.011067247776038078	0.06201679947210214
Cd74	0.03655379448845846	0.004965863833412946	0.0172722154111978	0.011055242425189274	0.06200483882253033
Rabggtb	0.036548753963927816	0.004971848045350503	0.017288974996622113	0.011050195774118343	0.06199981095802403
Dnajc1	0.03654672634032392	0.004974257118926393	0.017293297545897174	0.011048165686391734	0.06199778842673299
Aes	0.036528303592065485	0.004996194075008806	0.017357356366000377	0.011029720559036876	0.061979411937049304
Cdon	0.03650136493036516	0.005028428832798187	0.017461163198133903	0.011002749204743322	0.061952540885881036
Lrrc20	0.03649659111268927	0.005034160742430791	0.017468796904770954	0.010997969597461887	0.06194777904566279
Ttc14	0.0364544550249598	0.005085010091033138	0.017636993606200295	0.010955782458325021	0.06190574862668055
Notum	0.03641250671629184	0.005136093401699161	0.01780168292605755	0.01091378341592734	0.061863905426182225
Nbeal1	0.03638547834796667	0.005169252822718216	0.017908243077256216	0.010886722406220928	0.06183694473434573
Gm10636	0.03637011976820458	0.005188181358967432	0.01796363294958133	0.010871345294986672	0.061821624594471436
Nnt	0.0363503214920608	0.005212673920513423	0.01804181258229512	0.010851523148281294	0.06180187585231864
Tecpr1	0.03634710632077339	0.005216661269575384	0.018051400674071984	0.010848304102389062	0.06179866872329834
Gatsl3	0.03630084080127796	0.005274344062033277	0.01820851880447289	0.010801982886809468	0.06175251887184113
Derl2	0.0362879697208799	0.005290493510918029	0.018255772280229243	0.0107890963312028	0.06173967995097382
Slc25a20	0.03628117814848651	0.005299032934927795	0.018277988523971878	0.010782296596552776	0.06173290534452887
Sp3	0.03628088915514772	0.005299396578321022	0.018277988523971878	0.010782007255947933	0.061732617073068985
Fmr1	0.036270244321079725	0.005312806796486737	0.018311465860723863	0.0107713496335932	0.061721998825862996
Dnph1	0.03626852041705836	0.005314981427873816	0.01831470482267578	0.010769623659086123	0.06172027922697479
Lgals8	0.03625804253030355	0.005328216130325489	0.018347521111877717	0.010759133191189702	0.06170982750356456
Cnpy3	0.03625282809124518	0.00533481361136726	0.018365975085930325	0.010753912493075408	0.06170462608291089
Efemp1	0.03620254257584435	0.005398816017054333	0.01856907243713655	0.010703566689724517	0.061654466039728316
Arl5c	0.03615550578844922	0.005459309976098082	0.018759737315919987	0.010656473626341612	0.061607546501964296
Ddx3y	0.036070310145789486	0.005570439270402955	0.019101776836843058	0.01057117634146827	0.061522562941957286
Sh2d4a	0.036066744008279354	0.00557513512565304	0.019113460251632047	0.010567605957488102	0.061519005673801405
Lgals7	0.03604936925132657	0.005598065155084195	0.019183203399966195	0.010550210520397021	0.06150167412042346
Gm14418	0.03604778713860492	0.005600157340060666	0.019185939826851406	0.010548626525347505	0.061500095940975705
Dok6	0.0360267263510048	0.0056280753719072435	0.019263786254501803	0.010527540692742483	0.061479087500256185
Mgat2	0.03600104695837414	0.00566228558260501	0.019367471742531114	0.010501830793449735	0.06145347190360008
Nt5c2	0.035984629099623654	0.0056842556841348625	0.01942813928324128	0.010485393448242349	0.061437094814587256
Ptprz1	0.03596803521039939	0.00570653942149529	0.01949186691851604	0.010468779877632544	0.06142054211830317
Mpi	0.035926167318781906	0.005763113786624023	0.01967151681689779	0.010426862390658176	0.061378778097994725
Gm38186	0.03587585038163035	0.005831773616014107	0.01987842668331538	0.010376485968252785	0.061328585875722555
Gm15839	0.035874221326745656	0.005834008806590599	0.019881476243231885	0.010374854989644081	0.06132696085643993
Cacna1h	0.03585981896219269	0.005853803586606943	0.019944351250394572	0.010360435623478872	0.0613125941645034
Gdf15	0.03584658855296503	0.0058720409321902705	0.019992708692679956	0.010347189605446795	0.061299396515830606
Idh3a	0.035817427558453116	0.005912418559680136	0.020116329355039247	0.010317994239346083	0.0612703076970585
Pradc1	0.03580873442415671	0.005924503772322123	0.020152824643878308	0.010309290867005813	0.06126163607058285
Srcin1	0.03580360802511419	0.005931640929723711	0.02016785112992489	0.010304158432331765	0.061256522353044095
A530020G20Rik	0.03579973261578658	0.005937041554388921	0.020181586819422895	0.010300278461133131	0.06125265652967944
Zswim7	0.03576293891908228	0.005988536965824415	0.020342645840618852	0.01026344149161594	0.0612159538054526
Cnr1	0.035745133201188675	0.00601360150394982	0.02041843495995416	0.01024561485739143	0.06119819208751126
Gm14002	0.035712997999073424	0.006059076441263978	0.020554017086090132	0.010213441947160742	0.061166136254332266
Pds5a	0.03571116843802205	0.006061674769486527	0.02055812908901319	0.010211610240852768	0.06116431121043151
Gja1	0.035709189401106	0.006064486511810851	0.020562962838744106	0.01020962888360447	0.06116233705952744
Rchy1	0.035652351392862984	0.006145742740116648	0.020809670306120697	0.010152724320794584	0.06110563929272729
Skida1	0.0356224316729145	0.006188908889921522	0.020946533032046116	0.010122769632649674	0.06107579333035735
Ugt8a	0.03561146571145374	0.006204798052738301	0.020995519032662956	0.010111790866356715	0.06106485439059764
Pparg	0.035603238895844616	0.006216742416880607	0.021031137496522873	0.010103554448421882	0.06105664784302736
Aste1	0.035594734443662124	0.0062291116266621266	0.021068176632845152	0.01009504007349392	0.061048164339267116
Armc5	0.03558785609812114	0.006239131959765917	0.021096331334609194	0.010088153705205676	0.06104130293398368
Jund	0.03558706807780657	0.006240280868783665	0.021096331334609194	0.010087364765916396	0.06104051685428267
Cd81	0.03557900150326833	0.006252052637532625	0.021131310999828252	0.010079288786113924	0.0610324701430306
Churc1	0.03557513042108978	0.006257708904786499	0.02114560965297074	0.010075413191608372	0.061028608591903406
Pnkd	0.035571483989948326	0.00626304113263509	0.021153988394012987	0.010071762510705113	0.06102497113799964
Stx12	0.035553666762870924	0.0062891543606576825	0.021218027370999565	0.010053924528175882	0.0610071977658653
Dnajc12	0.03554337602859901	0.006304281228060631	0.02125455669319555	0.010043621813526665	0.0609969323536338
Ubxn2a	0.03553923394313157	0.006310379122254343	0.021266854230267647	0.010039474907409909	0.06099280045892755
Pign	0.03552419666311458	0.0063325613309798395	0.02133535145383053	0.010024420134050936	0.06097780016775598
Ppargc1a	0.035504336415997435	0.006361965634058785	0.021429550833233214	0.010004536800598252	0.06095798875544487
Clasp2	0.03548965879050778	0.0063837756198298415	0.02149325226281416	0.009989842126215157	0.06094334720820909
Ak7	0.0354723983253355	0.006409509570888997	0.021570032153468126	0.009972561626126104	0.06092612915601017
Gm8994	0.03545470942051154	0.0064359790648103815	0.021644445693923528	0.00995485220488081	0.06090848370121833
Cxadr	0.03544200080864313	0.006455056746459135	0.021698763963448643	0.009942128862843068	0.060895806296248946
Snhg9	0.03543571696303241	0.006464508592460276	0.021720690288803433	0.009935837736866784	0.06088953787803325
Npat	0.03542537696983696	0.006480088585293523	0.021768107317890882	0.00992548576831019	0.06087922326606278
Adgrb3	0.035356681192734926	0.006584457513245293	0.022058750706785844	0.009856710569326615	0.06081069597608353
Gm10073	0.035352606353807145	0.006590695597297013	0.022069678573834274	0.009852631026897455	0.0608066311237959
Fam214a	0.035334091481185825	0.006619106583129072	0.022134829703356767	0.009834094793636703	0.06078816161690436
Zdhhc21	0.035323506282908486	0.0066353989353734304	0.02217931070780332	0.009823497391072095	0.060777602346985315
Hscb	0.03532047286609666	0.0066400745002100055	0.022189938015460698	0.009820460477914558	0.060774576359453374
Slc39a1	0.03526316990802164	0.006728956660773331	0.022466716847350132	0.009763091560269763	0.06071741365677393
Upk1b	0.03525911358137433	0.006735288728327162	0.022474378402038187	0.0097590305708789	0.06071336725211178
Tmem52	0.0352571159650059	0.006738409044370423	0.022474378402038187	0.009757030658561509	0.06071137452170903
Med21	0.035256847698334655	0.006738828181097958	0.022474378402038187	0.009756762083575041	0.060711106911175226
Smim11	0.0352486977543978	0.0067515727297541624	0.02251181995390827	0.00974860277477242	0.06070297689895538
Gm29508	0.03524192307604278	0.006762183172460965	0.022542130508152073	0.009741820314414174	0.06069621878636118
Igf1r	0.03520754029492526	0.0068162644933360455	0.022707102134022213	0.009707398074321963	0.06066192004365318
Pwwp2b	0.035192432834025414	0.006840149924783621	0.022771327392697167	0.009692273294642246	0.06064684948940767
Hp	0.035184302365179956	0.006853035577960629	0.022809104725478927	0.00968413351007912	0.06063873887802454
Sgms1	0.03517999699160041	0.0068598678173496	0.022821601525148477	0.009679823204862981	0.06063444401831916
Trio	0.03517686452765405	0.006864842599222305	0.02283302995942274	0.009676687153397548	0.06063131920336792
Xpo1	0.035166264178155264	0.006881701451440946	0.02287884201441844	0.009666074667350425	0.060620744734591066
Rangrf	0.03515126452589827	0.006905620513128674	0.0229480747995096	0.009651057851512155	0.06060578169417815
Tspan6	0.035144010764937623	0.006917214419437002	0.022981453193250487	0.009643795794450773	0.06059854563442838
Vps36	0.03513128228998883	0.006937600981639209	0.023044022431957693	0.009631052768491492	0.06058584821406147
Vsig8	0.03509711435614095	0.006992593116418951	0.02320589584014533	0.009596845815307982	0.060551763601457524
Slc7a4	0.03509445953647979	0.006996882300351087	0.02321229565197954	0.009594187966376108	0.060549115253301415
Sprr2a2	0.03506992141698479	0.007036638565608302	0.02332075677464508	0.009569621864819728	0.06052463693204009
Mgat5b	0.035068893152939554	0.007038308960468541	0.0233210813656633	0.009568592428864849	0.06052361117315721
Ndufa13	0.03505170028305878	0.007066291223798382	0.023408569385783742	0.009551379972326154	0.060506460182345095
Ndufaf4	0.0350462630041445	0.007075161430329482	0.023428276481107096	0.00954593650223794	0.060501036144640315
Akap12	0.035046117140535564	0.007075399525242983	0.023428276481107096	0.009545790472561782	0.060500890636227066
Gm21319	0.0349657680551788	0.007207652626426077	0.023797127360312812	0.009465350074263579	0.06042073704626349
Rapgef6	0.03495923264256945	0.00721850672067111	0.023827659286506396	0.009458807248980388	0.06041421752037013
Smpdl3b	0.034941933152810425	0.007247308747660363	0.023912088106017988	0.0094414881481267	0.060396960072879154
Cnbp	0.034935779075067966	0.007257579543951642	0.02393000493916114	0.009435327097671151	0.060390820947479634
Prss8	0.034932604885066436	0.007262882184362383	0.023942166187214606	0.00943214931199543	0.06038765446894141
Vps45	0.03490893041656591	0.0073025413010749975	0.02405151899539047	0.009408448041663799	0.06036403749967658
Fads3	0.034879982551361655	0.0073512982317845465	0.024192041959792444	0.009379467443560136	0.06033515990271243
Gm6793	0.0348797259558777	0.007351731718210811	0.024192041959792444	0.009379210558121485	0.06033490392989955
Cpsf2	0.03484581053708752	0.007409229796268177	0.024365030400987434	0.009345256844293966	0.060301070782973934
A230083N12Rik	0.034837417902208685	0.007423520237004351	0.02440120315492277	0.009336854742085376	0.06029269849788204
Bid	0.0348317530371053	0.007433179971426964	0.024427540916515243	0.009331183488754233	0.06028704736646387
A430033K04Rik	0.03482623937057897	0.007442592703101291	0.024453055467367132	0.009325663606081098	0.060281547065495614
Hspb8	0.03481241393324989	0.007466242000537648	0.0245090383156206	0.009311822588689884	0.06026775513530811
Cdkn2c	0.034791987681822366	0.007501305719160886	0.024607800292164368	0.009291373336541257	0.0602473783708775
Malt1	0.03478541595242741	0.007512618099685042	0.02463401261030928	0.009284794211668824	0.0602408225584026
Srbd1	0.03478150323341463	0.007519360598985374	0.02465067131820338	0.009280877090537104	0.060236919315066306
Noxa1	0.03473686112954793	0.007596673922310026	0.02489312217007954	0.009236184816169944	0.060192385268666
Corin	0.03471806778475492	0.007629433659432129	0.02498942813671332	0.009217370381170561	0.06017363738338165
Cdc42ep4	0.03468992013872172	0.007678736220551337	0.025121089976013755	0.00918919118114946	0.06014555779052619
Msn	0.03468931812116797	0.00767979380697501	0.025121089976013755	0.009188588489166219	0.06014495722804335
Tmprss11a	0.034685542360296286	0.007686429801807771	0.02513725256683816	0.009184808498799744	0.06014119059273093
Cyp4f13	0.034671688412140425	0.007710822493667657	0.02521146569743938	0.00917093903810687	0.06012737012168936
Bpnt1	0.0346599850123948	0.007731482720560445	0.025267875766556182	0.00915922254148059	0.060115694994800746
Htra3	0.03463022929982543	0.0077842345217596625	0.02541227871279277	0.009129433561827008	0.06008601113416723
Zfp692	0.03459118435325601	0.007853943519623145	0.02563420694091788	0.009090345031410206	0.0600470604022028
Srsf5	0.03457552376054124	0.007882059914702921	0.02570334885553189	0.009074666979486262	0.06003143757637483
Elovl1	0.034566331739583435	0.007898604842042396	0.02574597987084193	0.009065464716644479	0.06002226771697001
Ogfrl1	0.034565039905362985	0.007900932534282097	0.02574784935591069	0.009064171443389637	0.060020978996959955
Pgf	0.034562294884686255	0.007905880690673281	0.025752716126372817	0.009061423365189584	0.06001824059339234
Gtdc1	0.03455015301242766	0.007927800846414436	0.02580840933641995	0.009049267973406076	0.06000612798556845
Cacnb4	0.03454897041739622	0.007929938732793858	0.02580840933641995	0.00904808406200164	0.060004948240436104
Erp44	0.03453313609187248	0.007958613672532191	0.025873344887620546	0.009032232117822905	0.059989152066711515
Lamtor2	0.03453009354620833	0.007964134145973452	0.02588561768988215	0.009029186188224425	0.05998611685040716
Dync1i2	0.034524299024169126	0.007974657358576987	0.025910305213844458	0.00902338522279799	0.05998033628581687
Tnrc6b	0.03449156254484241	0.00803434298240253	0.026090943895776642	0.008990612373431668	0.05994767862781532
Srf	0.034489679263851714	0.008037788738590302	0.02609641961077775	0.008988727001793121	0.059945799879640604
Hsd17b4	0.03447467351686805	0.008065291382670547	0.026179981723875437	0.008973704603266944	0.05993083024312323
Slc12a5	0.034449848762981475	0.008110975330599872	0.026310996309738998	0.008948852327177955	0.05990606520343788
Cog8	0.03442582092825147	0.008155413126634809	0.026443579379344308	0.008924797883760044	0.059882095136131436
Synpr	0.034385750699604624	0.008230004925350082	0.02666480665080333	0.008884683346549878	0.05984212117853074
Tmem17	0.03438530766715473	0.008230833042099497	0.02666480665080333	0.008884239824665583	0.059841679210035637
Arhgap27os1	0.034382148348410725	0.008236740605593191	0.026678117475770393	0.008881077015995633	0.059838527478194306
Gpm6b	0.034292261562459465	0.008406415562052455	0.027186120628172692	0.00879109115081681	0.05974885633698511
Tdp2	0.034286015562895	0.00841832114689699	0.02721275521569949	0.008784838281840837	0.05974262530674773
Rad54b	0.03426804164033807	0.008452665640524461	0.027299974763636384	0.008766844602514454	0.05972469444989872
Tonsl	0.03425728473011566	0.00847327976375683	0.027354639132842303	0.008756075876295021	0.05971396330548871
Slc24a2	0.03423739675779478	0.008511510686615913	0.027459869519877517	0.008736166073480807	0.05969412295493507
Fus	0.03423647743117648	0.008513281643341435	0.027459869519877517	0.008735245738231269	0.05969320582915881
Gprasp1	0.03418236704117548	0.008618099869658523	0.0277798389843307	0.0086810760575915	0.05963922490219858
Slc4a8	0.03417058152848921	0.008641082174094875	0.02784181831935718	0.008669277650958164	0.059627467567461956
Zfp40	0.03416172379250212	0.00865839120637863	0.027891529101173214	0.008660410228833352	0.05961863100476217
Ndufc2	0.034129764937459756	0.008721100290159104	0.028081337039372486	0.008628416459389563	0.05958674851011698
Sdcbp	0.034105582060047386	0.008768820828802178	0.028222739086797982	0.00860420719737433	0.05956262337916981
Ccl2	0.03406797879862439	0.008843487468923425	0.028419883564811118	0.0085665629684907	0.059525109851769155
Polr3gl	0.034015240415895466	0.008949163594428823	0.028722147861712587	0.008513767250881115	0.05947249719940868
Ubl5	0.034013557115086926	0.00895255504805242	0.028726816079114113	0.00851208212240239	0.05947081790932593
Osbpl8	0.03400282923214144	0.008974196171271806	0.028790028859210934	0.008501342594893196	0.05946011558384343
Trappc9	0.03398029058396644	0.009019815085791883	0.028911363202372902	0.008478779501341363	0.05943763061132401
Prok1	0.03395287327432854	0.009075587543507043	0.029058730323349085	0.008451332489945907	0.05941027856101969
Fbxl15	0.033949326550076236	0.009082824749086905	0.029065165333824725	0.008447781926258294	0.05940674027597263
Pms2	0.0339359908011472	0.009110082891109502	0.029122942497603693	0.008434431746735565	0.05939343625288728
Aftph	0.03392587049120687	0.009130817404207524	0.02915644595502417	0.008424300491690353	0.05938334001320215
Sec23b	0.03392576297848238	0.009131037902394439	0.02915644595502417	0.008424192862719065	0.05938323275615914
Hpca	0.03392449988321906	0.009133628744322183	0.02915644595502417	0.008422928401793936	0.059381972664682835
Fbxo3	0.0338822572715231	0.009220654854940486	0.029408931645940294	0.008380640164250224	0.0593398304640882
Grhl3	0.033880711737619036	0.009223852867802668	0.02941280625293085	0.008379092962759222	0.05933828860221261
Plp2	0.03386374727746071	0.009259020761239866	0.02951225809369191	0.008362110206458565	0.05932136443987021
Clec4a1	0.033861759860041585	0.009263148561447661	0.02951907097439413	0.008360120646575698	0.05931938174245596
Gpa33	0.033851207190437334	0.009285093618370864	0.029569942764453145	0.00834955660442835	0.0593088541314853
Lamp3	0.033824067670906496	0.00934174540485127	0.02973120731745691	0.008322387862959546	0.0592817790321276
Klhl3	0.03382104313797919	0.009348077952580405	0.029744978355443034	0.0083193600757583	0.05927876167611361
Ddx20	0.033795639856630436	0.009401416799393724	0.029882643067254248	0.008293929479973225	0.05925341865584197
Mcf2l	0.03377516451813065	0.009444605880913675	0.029974951812503897	0.008273432149730909	0.05923299186458204
Ankmy2	0.03374150692900869	0.009515985081973512	0.03019503096935155	0.008239738456904734	0.05919941403162613
Mia	0.03374045544623468	0.009518222736110487	0.030195670887541094	0.008238685847162659	0.05919836503955344
Col4a4	0.033729790721702076	0.009540944791603365	0.03026128148081042	0.008228009695485093	0.05918772557392522
Gm33051	0.03370299720655147	0.00959824401429435	0.030416999353846046	0.008201187497003893	0.05916099549245085
Xrcc4	0.03369415706460468	0.009617216262421617	0.030466687891759738	0.00819233789944822	0.05915217627154018
Upk3a	0.033693576685359265	0.0096184630102486	0.030466687891759738	0.008191756899556228	0.05915159726567839
Vps25	0.03369282113710473	0.009620086265060404	0.030466687891759738	0.008191000543358489	0.05915084350529396
Apoo	0.03368966767610015	0.009626863942934487	0.030481643710004565	0.008187843710525144	0.05914769750607867
Ltbr	0.03364324072213039	0.00972714228447238	0.03075975420490616	0.008141367173504627	0.059101380350066915
Gabra5	0.033618622430007794	0.009780692444705346	0.030909322319928614	0.008116722634243715	0.05907682023478535
Rxra	0.03358540913214622	0.00985335475507174	0.031132318784079457	0.008083473974648751	0.059043685376256684
Map4k5	0.033574501320535	0.009877322962606292	0.0312014008218134	0.008072554561943284	0.05903280331321873
Dph6	0.0335459047870248	0.009940406065745954	0.031373943894675085	0.00804392764322316	0.05900427425489459
Ncoa1	0.03350774803322663	0.01002513739113183	0.03162118516543517	0.008005730411113295	0.05896620746941428
Ctsw	0.0334953921392741	0.010052712531371454	0.03169861919204665	0.00799336142545286	0.058953880693071274
Dopey1	0.033494833164408704	0.010053961612796671	0.03169861919204665	0.007992801858509223	0.05895332303528936
Slc43a2	0.03347711178879564	0.010093633374489012	0.031804841716658636	0.00797506172031214	0.05893564340739725
Nhlrc1	0.03347690994412128	0.01009408603332966	0.031804841716658636	0.007974859662026311	0.05893544203813323
Fancb	0.03347396570860632	0.010100690859227858	0.031812135513529065	0.007971912310874527	0.05893250473702185
Ecsit	0.03346900393586721	0.01011183034659704	0.03182694309643054	0.007966945288511206	0.058927554649488546
Rarres2	0.03344681664712564	0.010161776078549328	0.03197057722124842	0.007944734540706171	0.058905419597528576
Sult5a1	0.03343693791490123	0.010184084617659765	0.03202038561893406	0.00793484537159683	0.058895564115304375
Tmem208	0.03342382280687013	0.010213769007883525	0.032100107682966846	0.007921716415155669	0.058882479866548314
Zranb3	0.03342255754795201	0.010216636830090376	0.03210231797183694	0.00792044982069952	0.0588812175842664
Plppr5	0.033414245259750126	0.010235495196928518	0.03215155174772677	0.007912128760536033	0.05887292484945105
Fmnl3	0.03341177562768233	0.010241104099565315	0.03215875818349633	0.007909656522944895	0.058870461026137876
Scn3a	0.03340862024827728	0.01024827441623296	0.032174461868575574	0.007906497814989609	0.058867313067963854
Fam50a	0.03339697487112988	0.010274776174118828	0.0322440130000754	0.007894840157758555	0.058855695075544036
Tescl	0.03339250061912961	0.010284974576802832	0.032269189326964834	0.007890361189489986	0.058851231343152885
Elovl5	0.033389653347677094	0.010291469203957853	0.032275910290526316	0.007887510917287345	0.058848390765514465
Mpp3	0.03337706299550757	0.010320231564627604	0.032338760687722796	0.007874907301065624	0.05883583000778528
Hist1h4d	0.03336717814374905	0.010342863366726547	0.032395988720574746	0.007865012041202523	0.05882596838536368
Zdhhc8	0.03334731833400973	0.010388466782089052	0.03252508989764888	0.007845131335475436	0.058806155231026745
Cd70	0.03332446957349536	0.010441154820114314	0.032676253879956825	0.007822258559015055	0.05878336012285593
Kcnq1ot1	0.03330475697673951	0.010486801867824433	0.03280526439605656	0.007802525264124436	0.05876369379292365
Fam45a	0.03322030034127521	0.010684387371337463	0.03337408363612172	0.007717980174433908	0.05867943515930009
Cela1	0.0331994477107769	0.01073367843974694	0.03351393367155513	0.0076971057604093675	0.05865863136029136
Sulf2	0.03318182177958604	0.010775499804633215	0.033630353030832325	0.0076794614337701295	0.0586410466872459
Ctla2a	0.03315910716243078	0.010829608713389728	0.03378500774679913	0.007656723133735918	0.05861838521634915
Trmu	0.03313255422855655	0.010893166920688712	0.03394758533320746	0.007630142548482802	0.05859189437612539
Ash1l	0.033081297173813674	0.011016795952260735	0.0342752466473629	0.007578832218206313	0.05854075708384735
Tmem141	0.03307473943869764	0.01103270241168125	0.0343175355427107	0.0075722676768041185	0.05853421466128446
Gm3550	0.03306093346875337	0.011066256900398294	0.03439305450331247	0.007558447384801618	0.05852044092163996
Nbas	0.033055119781174855	0.011080413776946098	0.03442983798991988	0.007552627669126055	0.05851464080332544
Prdx5	0.03303773373088608	0.011122846461946636	0.03453274772391261	0.007535223601895884	0.05849729532217215
Postn	0.03300998588046021	0.011190867285563521	0.03472212399836665	0.007507447028734291	0.05846961218757436
Arid4a	0.03299385586095804	0.011230577784224613	0.03480165046340059	0.007491300330592817	0.05845351976983899
Acadl	0.03297910451963528	0.01126700357605947	0.03489994361665372	0.007476533747843154	0.058438802804770616
Gm20517	0.03297600277582746	0.011274676107058491	0.034916417069071726	0.007473428800657146	0.058435708287801404
Eml2	0.03297404380655419	0.011279524238978537	0.03492413861968491	0.0074714678084787075	0.058433753882532684
Rasgrf1	0.032967853914419254	0.01129485538383408	0.03496430811889861	0.007465271525718015	0.058427578410319335
Rbm44	0.0329574384408944	0.011320694211731142	0.03502967157400054	0.007454845303373635	0.0584171871961977
Chid1	0.0329533070303665	0.011330957986967866	0.03505411720999592	0.0074507096307458364	0.058413065406896975
Tmem25	0.03294765514949209	0.011345012485404395	0.03509027740793172	0.007445051920617095	0.05840742668671444
Fam26f	0.03289040726006627	0.011488244847013492	0.03547411187300793	0.007387745078712804	0.05835031201034525
Piga	0.03288151302176167	0.011510641353309025	0.03552847490341855	0.0073788416963733216	0.058341438453541956
Exoc8	0.032870434843022406	0.011538591387226108	0.03560733434539126	0.007367752133976885	0.05833038602892796
Slc17a5	0.032861128172594005	0.011562118457406621	0.03567251484123103	0.00735843590509705	0.05832110098946611
Tmem161b	0.03285869652781614	0.011568272612603936	0.03567715527691461	0.00735600176361859	0.05831867499569654
Sntb2	0.032858632906716895	0.01156843366776902	0.03567715527691461	0.0073559380772001874	0.058318611522445184
Map3k2	0.032856567500390337	0.011573663270916731	0.035685862779826626	0.007353870550453857	0.05831655091576612
Usp37	0.03283379940093034	0.011631451160056731	0.035841689622855055	0.007331079090901149	0.05829383571105847
Pacsin3	0.03282750956560292	0.011647460487888044	0.035883565952610635	0.0073247828068673665	0.05828756048360235
Pam16	0.03279227732531548	0.011737497882084936	0.03612343454849589	0.007289514481817221	0.05825241003147407
Gm13219	0.03278482085675772	0.011756632124802196	0.03616731197737842	0.007282050384499829	0.05824497086427612
Zfp1	0.032777698690325006	0.011774934325957803	0.03621610348160103	0.0072749209339876345	0.058237865220876546
Tra2b	0.03273963118549289	0.011873187378016365	0.03647869963326168	0.0072368145401996405	0.05819988598681165
Tmprss3	0.03271319464797853	0.011941847577097165	0.03665346469700498	0.007210351039259167	0.05817351070686501
Nav2	0.03270722050689063	0.011957412102179021	0.036686052728054835	0.00720437080991199	0.05816755040386723
Zfp804b	0.03269690421049318	0.011984331647017404	0.036753437273969215	0.007194044004450891	0.058157257999156796
Uba2	0.03268080599829263	0.012026445937500529	0.03685211150807239	0.007177929404098876	0.058141197058267924
Syt13	0.03267891852829829	0.012031392298778748	0.036859652795535554	0.0071760400135075465	0.058139313957366566
Parp8	0.032663722367424486	0.012071281547612483	0.03695895471359222	0.007160828396399476	0.05812415296578287
Enpp5	0.03264201806225374	0.01212845758588096	0.03710337344393575	0.007139102035934926	0.05810249887168384
[truncated: 12,834 more rows]
