# Supplementary material for: Resolving thyroid lineage cell trajectories merging into a dual endocrine gland in mammals
Source: Nat Commun. 2026 May 25;17:6811. doi: 10.1038/s41467-026-73385-6 (PMC13385830; doi:10.1038/s41467-026-73385-6)
Supplement: Supplementary file 5 — Supplementary Data 3 [file 41467_2026_73385_MOESM5_ESM.xlsx]

## Sheet: lineage_drivers_ubb
Supplementary Data 3: Predicted Ubb lineage drivers Table showing the genes predicted to be driving the Ubb lineage ranked according to their correlation with predicted Ubb fate probabilities (main Fig. 2c, purple). The columns indicate correlation of the gene expression with the per-cell Ubb fate probability, the associated p-value, multiple-testing corrected q-value, and low and high bounds of …
lineage_drivers_ubb_palantir
	4_corr	4_pval	4_qval	4_ci_low	4_ci_high
Hoxc5	0.6119023768779136	0.0	0.0	0.5956916267087292	0.6276148397737589
Hoxc4	0.5983860503197075	0.0	0.0	0.5817572170982479	0.6145148659969701
Smoc2	0.5958931463935252	0.0	0.0	0.5791882691331699	0.6120977808073785
Pax9	0.5791588294792245	0.0	0.0	0.5619520700589326	0.5958645763237812
Hoxb4	0.5163771658976086	0.0	0.0	0.49742042327797387	0.5348409974886571
Irs4	0.5155140454993248	0.0	0.0	0.4965347036976417	0.5340007028237287
Bcl11a	0.503615335046464	0.0	0.0	0.4843284745741041	0.5224129376253085
Hoxb5os	0.49650187142805374	0.0	0.0	0.4770347500199587	0.5154820502065408
Col1a2	0.49081158436828287	0.0	0.0	0.47120219622835985	0.509936023280486
Pbx1	0.47488421545811293	0.0	0.0	0.4548857293489347	0.4944039870675811
Ptn	0.45969826165531297	0.0	0.0	0.4393412834999297	0.4795833461397804
Cldn11	0.4483586383740566	6.914338965510871e-301	6.032150658675984e-298	0.4277419126045323	0.4685091049561869
Meis2	0.44306283716389	9.206926286518932e-293	7.585995764186793e-290	0.4223271297740866	0.46333507164256654
Zfhx3	0.4396443261199471	1.331388818279842e-287	1.0392540823109651e-284	0.41883260028471275	0.45999442921518624
Slit2	0.4391902410956123	6.38005537111238e-287	4.731130060448385e-284	0.41836846401088285	0.45955064422532366
Hoxb6	0.4309195060672496	1.0025059343779074e-274	6.195068963649477e-272	0.4099165572446302	0.4514657352911228
Sstr2	0.42875555692586587	1.3511775037908032e-271	8.015725423488561e-269	0.407705801579912	0.44934984859444527
Atp5k	0.4164085941752428	3.2603117012898546e-254	1.7908771422899938e-251	0.39509649159178095	0.4372726965241038
Gfra1	0.41363665120288123	2.0274440611041288e-250	1.0738936739369762e-247	0.3922667540074247	0.43456029237355526
Nfib	0.4125112134948402	6.855709420554644e-249	3.506104359180894e-246	0.3911179665211903	0.4334589197019559
Cpm	0.40709394151057526	1.2794014726412642e-241	6.324934413580863e-239	0.38558923341407614	0.4281566085908098
Mpped2	0.40116062125642415	8.000918501483229e-234	3.827794267596702e-231	0.37953560568377626	0.42234753591172886
Sst	0.4009630420910585	1.4446970105165928e-233	6.695719175928621e-231	0.3793340521397301	0.4221540642357628
Gm15050	0.400058992023419	2.145988312925351e-232	9.443158046470743e-230	0.37841184295065905	0.42126878391325173
Cadm1	0.4000560566752684	2.164839684309927e-232	9.443158046470743e-230	0.37840884871188946	0.42126590944250625
Usmg5	0.395203052699319	3.616646350593949e-226	1.4899578340460794e-223	0.37345910046264735	0.4165129711362276
Tshz1	0.39398322025795457	1.2725326652823072e-224	5.1007924212978106e-222	0.37221514544158146	0.41531810758945287
Arg1	0.39300649853538594	2.1763503747327032e-223	8.494066423068611e-221	0.37121916510682323	0.41436132542443144
Meox1	0.39181363823063126	6.878662451949365e-222	2.550436070621526e-219	0.3700028524533637	0.41319275306902775
Sox4	0.39092932535696306	8.810384955570274e-221	3.186995592099091e-218	0.36910120171741667	0.4123264003300403
Galnt7	0.38988189499486653	1.7864647782991956e-219	6.30834741117985e-217	0.36803328856148076	0.4113001929033262
H3f3a	0.38767741040187126	9.68139610014055e-217	3.2632905809360114e-214	0.3657858829614327	0.4091401979614539
Hoxb5	0.3850829539850824	1.4942921088932528e-213	4.924854725999074e-211	0.3631412398381511	0.40659779321983225
Igfbp2	0.38408866688863896	2.443974564886887e-212	7.879692776486397e-210	0.36212781312832854	0.4056233658287862
Igf1	0.3825144945519699	1.9964117131399517e-210	6.299740876080558e-208	0.36052344478697007	0.4040805356167794
Snrpg	0.3824967539339775	2.0976579574504362e-210	6.4813260764473785e-208	0.36050536460730326	0.4040631475192315
Hoxa5	0.37942325371944136	1.0521720383362796e-206	3.184645612360278e-204	0.35737328592722	0.40105048497765616
Mfap4	0.37824355148925115	2.697398292169966e-205	8.001022814234554e-203	0.35617123121350447	0.39989400982558426
Tnnt1	0.3705937773417357	2.596693749679486e-196	7.406070192595473e-194	0.3483782848390573	0.39239317835149606
Tubb2b	0.3693389186251296	7.296657873359562e-195	2.041825149430107e-192	0.3471002334757953	0.3911624751126609
Nnat	0.3441145296574366	3.4886613819315884e-167	9.0772520974434e-165	0.3214271468812862	0.36640707995186755
Meis1	0.34356507903785116	1.305600854427858e-166	3.3385114262102695e-164	0.32086829341821294	0.36586749375078703
Basp1	0.33867194517530863	1.4642252398821075e-161	3.6806651750324634e-159	0.3158921194903929	0.3610615460682325
Phpt1	0.3363663508886484	3.2460301382665284e-159	8.023645496771814e-157	0.31354783187092794	0.3587966207137967
Stmn2	0.3321735869419054	5.2775092297021955e-155	1.2624312804147302e-152	0.30928541613449284	0.3546771369185633
Serpine2	0.32968485608121423	1.5449440531992982e-152	3.525086961999814e-150	0.30675577640637475	0.35223149023271794
Stk26	0.32806294328200225	6.0694118245734446e-151	1.323756570150717e-148	0.30510737750954314	0.35063748977058706
Prr15l	0.32622803084059737	3.7520709492490343e-149	8.064777427291657e-147	0.3032426664761764	0.34883399758231337
Aldh1a1	0.3255790731492093	1.6017086219438512e-148	3.3935629388641797e-146	0.3025832119845409	0.34819611228247527
Igfbp5	0.31863922424892077	6.961228187300027e-142	1.4541123274062914e-139	0.2955324883405032	0.3413733598914053
Tshz2	0.314986987408028	1.8266691864928504e-138	3.711141192448694e-136	0.2918229120992268	0.3377817850517523
Atp5e	0.30866364345631087	1.152005568579213e-132	2.218882413973806e-130	0.2854019401972297	0.3315618989950674
Atp5l	0.30818500624675826	3.121324271346585e-132	5.934917983120667e-130	0.284915998167444	0.3310910118421572
Hotairm1	0.30717415889692057	2.5453399478500955e-131	4.6604860205635514e-129	0.28388976286414813	0.33009649456280943
Rbp1	0.3061513412623362	2.1089505570539924e-130	3.768415145984068e-128	0.28285142934643914	0.3290901485781976
Cda	0.30290389940350615	1.6367466777222706e-127	2.7901827560113784e-125	0.27955508652593886	0.3258946587648005
Uqcrq	0.3020079639269046	1.0102180882818382e-126	1.7025618712849936e-124	0.2786457566480981	0.3250129638511819
A730017C20Rik	0.3006685821478302	1.5155329475380724e-125	2.5254909151614778e-123	0.2772864289764277	0.32369479646391247
Polr2m	0.30007302242756406	5.028370928367363e-125	8.286196582068485e-123	0.2766820303248336	0.3231086410698095
Tgfb2	0.2986915615588363	8.028166407781472e-124	1.2941927825413807e-121	0.27528013790899314	0.3217489264340245
Cox7c	0.29801188955563296	3.119025509200439e-123	4.974007239457173e-121	0.2745904502258771	0.32107991856393625
Nfia	0.29709909799480594	1.9183554887840523e-122	3.0267159844847103e-120	0.2736642456370131	0.3201814125862575
Gadd45g	0.2967001401465691	4.234369669513091e-122	6.610519638794594e-120	0.27325943894632576	0.31978868555910067
Sec61g	0.29429472726267314	4.872553165644972e-120	7.449983092750576e-118	0.2708189379012987	0.31742067167026783
Cycs	0.2933067873387231	3.3741191704498556e-119	5.10628177723896e-117	0.26981667415013555	0.31644800852473426
Ly6h	0.2902778079381824	1.2102956783216193e-116	1.8131207277967615e-114	0.2667440957585936	0.3134655637149762
Flrt1	0.2874893961496829	2.5448705126032206e-114	3.72142295980333e-112	0.2639159705416811	0.3107195861836062
Zfp503	0.2874864094549878	2.559403559435909e-114	3.72142295980333e-112	0.26391294152684186	0.3107166447327445
Rspo3	0.28631717572920545	2.3651883335202993e-113	3.405641570333938e-111	0.26272717599452394	0.30956508891738355
Dcn	0.28402273510172604	1.7983150438586992e-111	2.5161141901385254e-109	0.2604005013402478	0.3073051402364669
Mfap2	0.28385754664484464	2.452280722654042e-111	3.399044429689916e-109	0.26023300277831374	0.30714242489522614
Ccnd2	0.2836600129618816	3.552420532595665e-111	4.878328603604288e-109	0.26003270851995536	0.3069478467963929
Plat	0.282803406441777	1.7656791314217235e-110	2.4024575411115214e-108	0.25916415426653294	0.3061040346654401
Efna3	0.28207922265391794	6.817566438152773e-110	9.191938894931252e-108	0.25842989956848283	0.305390638822726
Tshz3	0.2801555587418973	2.4165498578221785e-108	3.1999866911929224e-106	0.2564796167821239	0.30349550405826475
Fgf9	0.27873208212117523	3.3228202065707556e-107	4.361128007402732e-105	0.25503656677730635	0.30209301960141544
Ltbp4	0.2785847762482586	4.354105169061189e-107	5.66453804932864e-105	0.25488724141492475	0.3019478802898557
Hoxb3	0.27733384812456513	4.292896737706977e-106	5.536343610168015e-104	0.2536192092467446	0.30071530705077043
Scd2	0.27641816267109576	2.274071556823017e-105	2.9074789016588074e-103	0.2526910552139747	0.2998130079456099
Cox6c	0.2757101290515463	8.216133647177203e-105	1.0414827189853427e-102	0.2519734104760264	0.2991152963295447
Nsg1	0.2741669037299562	1.3321937464762566e-103	1.6743869028804544e-101	0.2504093272838454	0.2975944820530456
Hs2st1	0.2740150473628578	1.7505680180389887e-103	2.181737334078676e-101	0.25025542516359556	0.2974448245503478
Wdr89	0.2704507815200399	1.0100486251043904e-100	1.2483359299102679e-98	0.24664348764324925	0.29393183820882085
Ppdpf	0.27003081936778595	2.122296879997246e-100	2.6013045477057155e-98	0.24621795209469163	0.2935178763199952
Calca	0.26991434209870774	2.606964623053402e-100	3.169171502008607e-98	0.24609993066020042	0.29340306167457125
Tomm7	0.269221381531923	8.843473182936779e-100	1.0663215510254907e-97	0.24539779795704686	0.29271997858053417
Foxc1	0.26819288409252073	5.3821205782674066e-99	6.437276636797089e-97	0.24435573323866325	0.29170609714512097
Hoxaas3	0.26695028235651114	4.717921681160497e-98	5.597719716263307e-96	0.24309681333455924	0.29048108357001395
Acvr2a	0.26631580297270524	1.4227319509699432e-97	1.648479497252752e-95	0.24245403279277736	0.289855555051193
Ndufa3	0.26497533368865134	1.450124148681508e-96	1.6543685576227266e-94	0.24109609447110805	0.28853393019435425
Aes	0.26479052151464766	1.994990286124177e-96	2.2586031246952417e-94	0.2409088811530295	0.28835170908300695
Cox7a2	0.2646347645669366	2.6097972889699236e-96	2.9102183152415746e-94	0.24075110193689372	0.28819813451908594
Uqcr11	0.2639091726606373	9.099399667637329e-96	1.0071134064979794e-93	0.24001610595366074	0.2874826932451849
Atp5j	0.26243138629929397	1.1434448156362403e-94	1.2378416102701517e-92	0.23851925135804658	0.2860254989502882
Pdgfc	0.2597939157267928	1.0040447848926542e-92	1.0712941154491335e-90	0.23584803117911468	0.283424508733576
Trpc4	0.2588163653345093	5.2021342108084145e-92	5.5109180343214e-90	0.23485806375961965	0.28246039108187543
Vim	0.2583771675121967	1.0867330993104033e-91	1.143073659281744e-89	0.23441330334544874	0.2820272128241301
Chd3	0.2583139881451048	1.2080753301506114e-91	1.2617581141875857e-89	0.2343493246152288	0.2819648985884989
Cntfr	0.25830655117916457	1.2232197628741838e-91	1.2686414198032882e-89	0.23434179356835905	0.2819575634457356
Ndufa2	0.2582191819055189	1.4159657838668123e-91	1.4583464264256037e-89	0.23425331924989748	0.28187139018096724
Cldn9	0.2551845592928196	2.2004745006841252e-89	2.2200841714045076e-87	0.2311805611242488	0.2788780720726926
Fam19a5	0.2549489556507078	3.2462222005790844e-89	3.2530217200532703e-87	0.23094201672818485	0.2786456559904133
Polr2k	0.2537815229211071	2.2150718777060504e-88	2.1901154012172286e-86	0.22976005493393353	0.2774939768936339
Chchd2	0.2536856692601895	2.5921787774009644e-88	2.5460002283201128e-86	0.22966301149198737	0.2773994136786754
Tcea3	0.251898880796717	4.7956798419009205e-87	4.648675015374677e-85	0.22785413199977464	0.27563659604092844
Sox11	0.24857052677199715	1.0310863374486123e-84	9.865833206903463e-83	0.224485070203846	0.27235246809456926
Wnt5a	0.2485008781817801	1.1526974129558515e-84	1.0958753417659124e-82	0.2244145759193914	0.2722837390526706
Vapa	0.24817307196967597	1.947134041732414e-84	1.8277180362616096e-82	0.22408279277045043	0.2719602575033624
Fam43b	0.24694248149231876	1.3835004875043667e-83	1.2744531509426871e-81	0.2228373226268673	0.27074585391673184
Ndufc1	0.24634908174240583	3.546934654056025e-83	3.2471967811299326e-81	0.22223677591301697	0.27016023252786614
Myrip	0.24544153590204665	1.489246616031528e-82	1.346769302583146e-80	0.22131833489049033	0.2692645488375973
Asb4	0.2446671946801225	5.040864669909346e-82	4.503678549362983e-80	0.22053473145324798	0.26850029612021264
Srsf9	0.2442920769415325	9.085139241959104e-82	8.06836527529913e-80	0.22015513797671785	0.2681300548146024
Fxyd7	0.2439378475745238	1.583045261082078e-81	1.397508587327875e-79	0.219796688813287	0.26778042387270645
Eif3f	0.2428962041793322	8.059257277300312e-81	7.072594359742067e-79	0.2187426744919691	0.26675226617819403
Upk1a	0.24225278238132725	2.1934661500697443e-80	1.9136056748049635e-78	0.2180916393480372	0.2661171473491349
Cox6b1	0.24171601870704906	5.045006246682684e-80	4.375584072780754e-78	0.21754854082163233	0.2655872944321635
Cdh2	0.24149743853508315	7.077806111664896e-80	6.102961769889655e-78	0.2173273852675291	0.2653715243174539
Hoxa4	0.2414770623490648	7.304620957343126e-80	6.26212909932693e-78	0.21730676912915559	0.26535140996494766
Nrep	0.24138799158474677	8.384259832766488e-80	7.146376872399987e-78	0.2172166497102369	0.265263483513885
Uba52	0.24125533567599872	1.0293881538186039e-79	8.723917548162124e-78	0.2170824327708333	0.2651325311309588
Snrpf	0.24091219191813068	1.7491620192434913e-79	1.473967153829558e-77	0.21673525530281315	0.264793789832068
Elavl1	0.24062452199010947	2.726247463293345e-79	2.284348933791164e-77	0.21644420848077947	0.2645098061042547
Foxp2	0.24045492897408166	3.540507699940289e-79	2.949958971787327e-77	0.21627262666338784	0.26434238431088486
Ndufa4	0.2404063264633287	3.815713311157272e-79	3.1614996713839942e-77	0.2162234544709368	0.26429440377066205
Vcan	0.24039141326347635	3.9043581004057816e-79	3.2169741659510083e-77	0.21620836649448488	0.26427968139260893
Rrs1	0.23905818625090494	3.0221555014368776e-78	2.4763308420889687e-76	0.21485956127787798	0.26296346869382187
Hoxa2	0.23754919444265643	3.0155544910488258e-77	2.457345530590392e-75	0.21333304888463875	0.26147362690843406
Sh3glb1	0.23579124235001428	4.30577020558674e-76	3.433273006400911e-74	0.21155483468026204	0.25973784051916443
Ppp1cc	0.23461829420465652	2.5060831079288317e-75	1.9561957144048685e-73	0.2103684564030462	0.2585795957937359
Cox8a	0.2345544111798844	2.7575997909738837e-75	2.1412545811483597e-73	0.2103038439752836	0.2585165115923076
Zfp422	0.23440884973781018	3.428660868447892e-75	2.6484619447890983e-73	0.21015662133446603	0.25837276955546623
Slc12a2	0.2331609522551483	2.2044818337973485e-74	1.694024356323755e-72	0.20889452753550505	0.25714042628057715
Slc25a17	0.23258125810826394	5.2125913617133556e-74	3.9849454889469473e-72	0.20830826617484163	0.2565679311026908
Elavl2	0.23113247045362462	4.4307157469952054e-73	3.335631738258167e-71	0.20684314182315713	0.2551370617090802
Gas2	0.22902199950623955	9.73860054114897e-72	7.185730578397034e-70	0.2047090678760342	0.2530525044180743
Sytl2	0.22787789043065834	5.130394446072112e-71	3.766776239093836e-69	0.20355225996810025	0.2519223501390935
St8sia6	0.22778725448119422	5.849838645135235e-71	4.2738402436453535e-69	0.2034606209245713	0.2518328168804403
Grip2	0.22743364238314356	9.755580319777324e-71	7.092402535422426e-69	0.20310309937516297	0.2514835029455697
Tmem178	0.22637274155762105	4.5005404686924614e-70	3.2559763751794094e-68	0.20203050841020373	0.2504354597962973
Atp5j2	0.22598838656334308	7.815536714273794e-70	5.626807039291001e-68	0.20164193259086358	0.25005574910652306
Hypk	0.22588546585019548	9.058668000137979e-70	6.490294932852481e-68	0.20153788294651878	0.24995407076608298
Top1	0.22514860485316293	2.6005125818868894e-69	1.8453685216250935e-67	0.20079295541519004	0.2492260890329265
Slco5a1	0.22455211078070733	6.089257452087941e-69	4.300465584376964e-67	0.20018995205587717	0.24863676285643488
Tmed2	0.2245459153731859	6.1432235285977e-69	4.3180165001247625e-67	0.20018368913734252	0.2486306418037584
Efna5	0.22404899038751086	1.24555700358207e-68	8.67270230991816e-67	0.1996813556716794	0.24813967445116436
Slc9a3r1	0.2240449477638387	1.2527306684517602e-68	8.68189184290096e-67	0.19967726910103417	0.248135680243751
Tmem256	0.2223811181533878	1.3183502719952601e-67	9.094164132075211e-66	0.19799542412522686	0.24649170785042024
Gm9493	0.2221971678139677	1.708091151958142e-67	1.172810179383852e-65	0.19780949085013488	0.2463099443744587
Ndufa12	0.221708361028724	3.395395596984691e-67	2.3206042441880166e-65	0.19731542338511446	0.2458269404463558
Pdlim3	0.22159317279324003	3.991129632937455e-67	2.7152497057841925e-65	0.19719899726460563	0.2457131179212325
Hnrnpab	0.21967361676363495	5.820638250111628e-66	3.9239039039729796e-64	0.1952589137528058	0.24381622288908053
Prkcb	0.21964800707842594	6.031441805342679e-66	4.047615991630645e-64	0.19523303149250984	0.24379091428599625
Ndufb8	0.21923264088250802	1.0733251212986027e-65	7.074882166213145e-64	0.19481324912105072	0.24338042678117866
Hoxb7	0.21685529760703554	2.838657716587168e-64	1.8304405475958385e-62	0.19241080203146235	0.24103084018456158
Hdac2	0.2166692080383633	3.6619760527200855e-64	2.3511154475277743e-62	0.19222275979509051	0.24084691134496433
Ppfia3	0.21642138874564598	5.1385594239098435e-64	3.2849127075865037e-62	0.19197234288193804	0.24060196684318444
Tma7	0.21591885370621927	1.0200153984414747e-63	6.4926387872470015e-62	0.19146455008712512	0.24010525193171958
Mbd3	0.21584587518858847	1.1266364159921584e-63	7.140660122042607e-62	0.191390809122868	0.2400331175642947
Hoxb2	0.21432193193891166	8.905719697923561e-63	5.573026533329297e-61	0.18985100747389935	0.23852674089971068
Smarcd2	0.21417614640275293	1.0844009208459889e-62	6.75745800717095e-61	0.18970371117844165	0.23838262973765892
Srsf1	0.2141311133855088	1.1523754727203375e-62	7.150996081972938e-61	0.1896582117117368	0.238338113717521
Dusp10	0.2140371389811441	1.3081989930471225e-62	8.084124694117448e-61	0.1895632642643008	0.23824521784941147
Prdm1	0.21385573598059432	1.6707835975124734e-62	1.028190520112344e-60	0.18937998424967475	0.2380658955428699
Btg1	0.21358005867454205	2.422083713735455e-62	1.4782684591938492e-60	0.18910145771929465	0.23779337709773596
Mdfic	0.21338453121688994	3.1508656122115213e-62	1.9151839301110276e-60	0.1889039118023943	0.23760008778961597
Paip1	0.2131060742384451	4.580591808605247e-62	2.7728472291193637e-60	0.18862258369094595	0.23732481492209667
Mxra7	0.21182905304366176	2.5297557106559547e-61	1.5067793953710225e-59	0.18733244677068692	0.2360623464383959
Etv1	0.21119687013716817	5.869953947512773e-61	3.4822914798224773e-59	0.1866938022634236	0.2354373375038064
Hes1	0.21041249087576638	1.661504891318088e-60	9.739833613888762e-59	0.1859014345757078	0.23466183145676692
Ptp4a1	0.21020630384933042	2.182583493056308e-60	1.2694076778634552e-58	0.18569315295106611	0.23445797177751318
Uqcr10	0.20992773150779148	3.15373284940437e-60	1.8270707769342267e-58	0.18541175416695227	0.23418254044859815
Rbm3	0.20957098965069773	5.048821517464384e-60	2.913582565195108e-58	0.18505139861747905	0.23382981531030994
Espn	0.20934166290618136	6.82902677899687e-60	3.8954344676654834e-58	0.18481975234076012	0.23360306728808794
Bri3	0.20894200242492758	1.1549721979238064e-59	6.537936132598462e-58	0.1844160559936579	0.23320789458296895
Zfp771	0.20843748008445503	2.2385588131125983e-59	1.257578248381551e-57	0.18390645068452158	0.23270902606433308
Sulf1	0.20806731462396155	3.6336097187690848e-59	2.0335873863797848e-57	0.183532564262883	0.23234300066043392
Pcsk2	0.20792721030696043	4.363679043214867e-59	2.41484044365372e-57	0.1833910534471666	0.23220446152409233
Tmtc2	0.20767293849228197	6.081483186590609e-59	3.340536190382419e-57	0.18313423161064465	0.23195302780048746
Plxna4	0.20679285090320348	1.911840524831073e-58	1.046291764714747e-56	0.18224534372426657	0.23108273838436155
Gas1	0.2060054839127082	5.3027023727786094e-58	2.8702328062291805e-56	0.1814501375856242	0.2303041043471967
Hoxa3	0.20566374576995639	8.245307143141582e-58	4.43065761738887e-56	0.18110500703803156	0.2299661468548172
Bach2	0.20541482962862115	1.1366387313585477e-57	6.042110761569398e-56	0.18085362373537617	0.22971998078412442
Tuba1a	0.20445479387892052	3.904594547141192e-57	2.0681800617375365e-55	0.1798841025362848	0.22877052255586314
Rab5a	0.20306540442888846	2.303018243831774e-56	1.202678294868628e-54	0.17848107001812688	0.22739635925224377
Cox17	0.20245910563883482	4.975086382327235e-56	2.588965127589306e-54	0.17786884902543082	0.22679667444512358
Dhrs4	0.20210746726795342	7.767791486441743e-56	3.9863015756199827e-54	0.17751378464431364	0.22644886356623556
Rbx1	0.20182079026526642	1.1162795161242562e-55	5.689189520150806e-54	0.17722431928730067	0.2261653023745664
Nrtn	0.20117796843688435	2.5118040612176076e-55	1.2757728093122717e-53	0.17657526054302897	0.2255294521953116
Cox6a1	0.20104868567407763	2.955779812301015e-55	1.496149160281104e-53	0.1764447260111147	0.22540156904779948
D430041D05Rik	0.2004608327657028	6.18660833917232e-55	3.1208703496008393e-53	0.17585119218178608	0.22482006965224627
Slirp	0.19934361145712626	2.5017553278047995e-54	1.2450850089487577e-52	0.17472322353001682	0.22371487544428872
Cpe	0.19918698236974416	3.040993409838068e-54	1.5083937545588089e-52	0.17456509288127134	0.22355992748958986
Adh1	0.19905052252466449	3.604211869267238e-54	1.78180220777008e-52	0.17442732586724558	0.2234249312923319
Ssbp3	0.19901586369115173	3.7630870549436584e-54	1.848024639465874e-52	0.17439233518517985	0.22339064405535802
Lmcd1	0.19890723021033607	4.307646497331145e-54	2.1084721188751887e-52	0.17428266197235895	0.22328317490338298
Clrn1	0.19881387154453548	4.837873493687848e-54	2.3602138745027788e-52	0.17418841025806103	0.22319081637814972
Cplx2	0.1987210850583365	5.429178921716203e-54	2.640005002884361e-52	0.17409473664377273	0.22309902346915975
Cox7b	0.19854903153121486	6.722463974288113e-54	3.2581981438780068e-52	0.1739210392988183	0.22292881118328056
Rap1b	0.19782423645133224	1.6499242274699102e-53	7.944813707015013e-52	0.17318933627397107	0.22221175622009975
Lgals1	0.19748758429403293	2.500618124104512e-53	1.196344109632065e-51	0.17284948476946568	0.22187869021238948
Aldh1a7	0.19736946549379214	2.892858935616682e-53	1.379549545791994e-51	0.17273024482681074	0.22176182831063326
Mthfd2l	0.1973133965333886	3.0999205171833293e-53	1.4735551663572424e-51	0.1726736439321798	0.22170635573304834
Galnt3	0.19709085695769704	4.0777592345784935e-53	1.9321804219819053e-51	0.1724489946964391	0.22148618166373843
Fut8	0.19636293658056767	9.973971516932678e-53	4.6663713428273993e-51	0.17171419158915377	0.22076598141417805
March5	0.19533406124264227	3.50933285881898e-52	1.636695460035984e-50	0.17067563466837005	0.21974797265843699
Ascl1	0.1952129074186299	4.067736161870925e-52	1.89117852716952e-50	0.17055334440822031	0.21962809491491622
Epha3	0.1950881739509512	4.7351108354057956e-52	2.1945758999969796e-50	0.1704274417206092	0.2195046744608561
Flrt3	0.1948643840449214	6.2170906845250065e-52	2.8724508393205723e-50	0.17020155608295542	0.21928323833251173
Sfrp2	0.19463244429663135	8.241264136311191e-52	3.7877702880024973e-50	0.1699674470171477	0.21905373542553294
Vdac3	0.19459316211656683	8.643890426250771e-52	3.9567141639421353e-50	0.16992779770907124	0.21901486569040093
Lrrn1	0.1944086341951449	1.0813307356153381e-51	4.934528043049562e-50	0.16974154627357085	0.21883227419050488
Calm1	0.19411770135528797	1.538436825995818e-51	6.998943732007355e-50	0.16944789966351484	0.21854439090270195
Crabp1	0.19343957188831942	3.4914969018485384e-51	1.5739328435050358e-49	0.16876346172793075	0.21787335306890113
Igfbp4	0.1933880439998089	3.715365303355349e-51	1.6647305986121806e-49	0.16871145546117244	0.21782236309606148
Atp5h	0.1927841076077017	7.686906552712626e-51	3.423558891389818e-49	0.16810192244378674	0.2172247214403907
Ndufb2	0.19260587197259998	9.522046454005615e-51	4.215566297294247e-49	0.16792203872166514	0.21704834002604914
Ctxn3	0.19236341048722377	1.2736853729642743e-50	5.6220320733432e-49	0.16767733791268016	0.2168083983533927
Mpc1	0.1921370947974253	1.6704152601134363e-50	7.35131416105115e-49	0.16744893476319028	0.2165844320139312
Hnrnpa3	0.19193906431033667	2.117114566203893e-50	9.289623115789921e-49	0.167249079883607	0.21638845514158433
Lmo4	0.1903224278352379	1.4507871044598972e-49	6.309860277491125e-48	0.16561762573804625	0.2147885098013823
Sarnp	0.19029550552823746	1.4978149756468283e-49	6.495349094683659e-48	0.16559045781279336	0.2147618643449222
Ndufb4	0.18974020140880993	2.8889920488769726e-49	1.2419316254172285e-47	0.1650300958922447	0.21421226246898728
Il7	0.18945356796496451	4.051808815279572e-49	1.736773888422293e-47	0.1647408579861424	0.21392856631042786
Frmd5	0.1888486789054156	8.257842689691762e-49	3.4992018551662437e-47	0.16413048661921173	0.21332986232068002
Anapc13	0.18816909853246275	1.832237324224046e-48	7.719861294195121e-47	0.16344476956394383	0.2126572088122547
Mdk	0.1873955134070948	4.5219070006862097e-48	1.8998414370305148e-46	0.16266422795708782	0.21189148047987721
Rab24	0.18704568680630745	6.794638214812656e-48	2.8466463097143083e-46	0.16231126569640103	0.21154519696070867
Ppm1b	0.18642257508710822	1.400466941136172e-47	5.834361012356901e-46	0.16168258441250988	0.2109283809486941
Skap2	0.1861090776075017	2.013141590812045e-47	8.339917020484201e-46	0.16136629238878414	0.21061804356082273
Nefm	0.18593131303946697	2.472362489501781e-47	1.0213818407186885e-45	0.16118694546997872	0.21044206868589585
Romo1	0.18575394238707707	3.034309955174165e-47	1.2465886688417739e-45	0.16100799760205126	0.210266482177622
Slc24a5	0.18572946743440788	3.121234508291552e-47	1.2787577069743648e-45	0.16098330514092093	0.21024225329057586
Caap1	0.18539398805595442	4.595010524809983e-47	1.8773719309492248e-45	0.16064484748582905	0.2099101437106472
Sumo2	0.18462843155220496	1.1074755977855628e-46	4.499991942673338e-45	0.15987251641590353	0.20915225582662425
Nme1	0.18443470958609823	1.3827335002571785e-46	5.6030930443481456e-45	0.1596770849694234	0.20896046971269594
Eya1	0.18397385621984855	2.3422751698891792e-46	9.388725147196329e-45	0.15921217264771367	0.20850421404434233
Cbx3	0.18355855615093858	3.761665379031364e-46	1.4997112697960797e-44	0.1587932242405871	0.20809304806502707
Gtf2a2	0.18318931586889073	5.7263940065437774e-46	2.270806136659111e-44	0.15842074773688578	0.20772747609016315
H3f3b	0.18313610648374432	6.08341928769472e-46	2.405951772154677e-44	0.15836707257702848	0.20767479476150633
Timm8b	0.18230858937749167	1.5544769460288427e-45	6.099060208083007e-44	0.15753233054254173	0.2068554717153387
Cdo1	0.1820732683117492	2.0280680018852865e-45	7.936220721889362e-44	0.1572949613894362	0.20662247450712398
Ndufa11	0.18195891533818695	2.3075440323779462e-45	8.982463397427118e-44	0.15717961419279922	0.20650924979404067
Hoxb1	0.1818719549300423	2.5454311807407156e-45	9.856733640095446e-44	0.15709189817427124	0.20642314693826144
St7	0.1816781569112005	3.1669767133658756e-45	1.223162282185659e-43	0.15689641762557122	0.2062312586735022
Sec61b	0.181164279341467	5.645599545921653e-45	2.157986774885671e-43	0.1563780880363482	0.2057224358918732
Cd1d1	0.1808440455970801	8.086826876116854e-45	3.0752751128125404e-43	0.15605508682583383	0.205405345430591
Pcsk2os1	0.1806573644438221	9.968295006560857e-45	3.781068625122866e-43	0.15586679481656282	0.20522049428369227
Peli1	0.18027771853069707	1.5242339455442536e-44	5.766814705705823e-43	0.15548387852808007	0.20484456457462846
Khdrbs3	0.1802101215744449	1.6437890739460316e-44	6.203316986181577e-43	0.1554157000542948	0.20477762853816478
Sbk1	0.18010167281293518	1.855376070804326e-44	6.984031092918518e-43	0.15530631883217352	0.20467023963921102
Sap30	0.1795596024940898	3.3944168066993283e-44	1.2712776681858016e-42	0.1547595968161582	0.20413345807105773
Gcat	0.17911587396536088	5.557397322226931e-44	2.070898484571548e-42	0.15431207180162523	0.20369404781464973
Rdh10	0.17816344445902768	1.59406697162045e-43	5.895662657382269e-42	0.15335152779414657	0.2027508537129741
Kcne1l	0.17791884112071543	2.0874326883595682e-43	7.701172686831034e-42	0.15310484805323182	0.20250861485198426
Minos1	0.17781900351127009	2.330026175208809e-43	8.553618367455902e-42	0.1530041638253415	0.20240974146580742
Nefl	0.17719593792987878	4.620578377648043e-43	1.692044393059213e-41	0.1523758263154427	0.20179268207217124
Lsm8	0.17705587268645653	5.387444735022885e-43	1.968009676480897e-41	0.15223457870377907	0.2016539643325583
Slc25a5	0.17697238480216917	5.903441670615181e-43	2.1459299857081802e-41	0.15215038653434562	0.2015712791777211
Ube2v2	0.17619092403919784	1.3865560754674148e-42	4.979179940740249e-41	0.15136235100889137	0.20079731509875767
Ccl21a	0.17565694934639783	2.4792138662777384e-42	8.86005321705184e-41	0.15082390190913716	0.20026844524802445
Snrpe	0.17524865585098676	3.8613023466296954e-42	1.3733087554643887e-40	0.1504121970848579	0.19986404539533667
Tm4sf1	0.17523941015224684	3.9001879652497027e-42	1.3838202802061804e-40	0.15040287423721774	0.19985488777000912
Rgs10	0.17504811810953355	4.7980725991342426e-42	1.698334480137469e-40	0.15020998698711976	0.19966541698732723
Atp6v1g1	0.17399492536440994	1.4948116476921392e-41	5.265926733235657e-40	0.14914804540396284	0.19862221854749926
Cldn10	0.17213576192273955	1.0914136819083727e-40	3.781952410369877e-39	0.14727357783224368	0.1967805614849829
Actb	0.17194712427845985	1.333639823461476e-40	4.5785213476289695e-39	0.14708339735271472	0.19659369038464214
Rgma	0.17141284024353842	2.349829414625206e-40	8.01156782719688e-39	0.14654475347631957	0.1960644000669667
Cftr	0.1710411986253779	3.4807006246035377e-40	1.1839970404471346e-38	0.14617008790063976	0.19569622354802702
Zfp462	0.17084646126603475	4.274817515154414e-40	1.4474844421747742e-38	0.14597376885954638	0.1955032990989396
Mllt3	0.17057771294426016	5.674274145868279e-40	1.9169740286417413e-38	0.14570284094672992	0.19523704955935162
Comt	0.17032197714343505	7.426014080205334e-40	2.4973971615311865e-38	0.1454450345527363	0.1949836881772047
Pet100	0.17005231083898253	9.85741901328355e-40	3.307587814163084e-38	0.14517318852456762	0.1947165220661937
Rspo1	0.16989071353602228	1.1678191349567935e-39	3.909689749558511e-38	0.14501028682393816	0.19455642124836417
Tcf3	0.1696631310153939	1.482243184008364e-39	4.940033407197313e-38	0.14478086956686922	0.19433094404564366
Adamts9	0.16964030470976774	1.5180869106194994e-39	5.048149545156457e-38	0.14475785938658192	0.1943083287575224
Ctnnbip1	0.16832996371190992	5.949765952320854e-39	1.956562723700013e-37	0.1434370082027833	0.1930100572302784
Ndufab1	0.16806615555717833	7.822311061384997e-39	2.5666525520221437e-37	0.14317109477885587	0.19274866854551626
Six1	0.1679818565933215	8.536239056387138e-39	2.794723210712531e-37	0.1430861238414452	0.19266514197621123
Pygo1	0.16785401203847689	9.744359514292569e-39	3.1762328781642437e-37	0.14295726089779479	0.19253846812255704
Ndufs5	0.16753047022125536	1.3615360696251226e-38	4.418586750242931e-37	0.14263114557056186	0.19221788537458664
Barx2	0.16721262688454216	1.889972912946231e-38	6.093519189544685e-37	0.14231077931463298	0.19190294385880982
Akirin1	0.16682911344871407	2.804952853084196e-38	8.9655723629508e-37	0.1419242286407685	0.19152292502367654
Col2a1	0.16676961495833525	2.981878609718539e-38	9.510589604459278e-37	0.14186425963216712	0.1914639680241899
Cyb5r3	0.1667300443409675	3.105643042447867e-38	9.884075528442988e-37	0.14182437618881188	0.19142475743710202
Phf6	0.16672529118933366	3.120848697810221e-38	9.911200650369034e-37	0.1418195854665209	0.1914200475263574
Gm1673	0.16669565263824754	3.2173475925517837e-38	1.0195829518191346e-36	0.14178971266775484	0.1913906785806733
Zdbf2	0.16656903012884358	3.664131959311217e-38	1.1562285337988226e-36	0.1416620899108302	0.19126520738774222
Srsf6	0.1663222713663134	4.719470822435873e-38	1.4829337238886956e-36	0.14141338427000213	0.19102068996275304
Marcksl1	0.16625789926159223	5.041273509291102e-38	1.5807003682092252e-36	0.14134850479910405	0.19095690205296867
Lum	0.1661458593191392	5.654214518913942e-38	1.765424326947635e-36	0.14123558229382574	0.19084587840696948
Hp1bp3	0.1657092473668706	8.835341808645078e-38	2.7471059615097516e-36	0.14079553723978316	0.1904132208624248
Mn1	0.16529229098480394	1.3515786757055124e-37	4.1848148934005116e-36	0.14037531149743332	0.1900000319083609
Asf1a	0.16486751104812403	2.081685421828058e-37	6.431974268985819e-36	0.1399472100869793	0.18957908108926216
Eif4g2	0.16475027777829845	2.3447283059555965e-37	7.214660893283703e-36	0.13982906177770252	0.18946290300231866
Klhdc2	0.1647386016908731	2.3726698253742513e-37	7.285520948266154e-36	0.13981729459390818	0.18945133197010183
Lrrn3	0.16465113228196349	2.592783372108601e-37	7.944952518955096e-36	0.13972914297603892	0.1893646493459811
Nrxn1	0.16441447110059956	3.2953601907044993e-37	1.0077007626461531e-35	0.13949063795964642	0.18913011499399712
Cdh11	0.1638067729709235	6.089426412741985e-37	1.843107818926049e-35	0.13887821848022466	0.18852786521535278
Brwd1	0.1635201338379011	8.12825367580534e-37	2.4502058997127845e-35	0.13858935899799626	0.1882437895075541
Myl9	0.1632676796747526	1.0477731153505662e-36	3.152033077842647e-35	0.1383349528006712	0.18799358962573184
Tenm3	0.1623570248531702	2.609354558800037e-36	7.802285778540998e-35	0.1374172839255715	0.18709103980003042
Wtap	0.16234798358820995	2.633028549335932e-36	7.857232679114931e-35	0.13740817323753565	0.18708207879463915
Gnb1	0.16207764993042847	3.448502354818274e-36	1.027002779604615e-34	0.13713576578045117	0.1868141429949302
Tmem171	0.16199917269353514	3.72912895729444e-36	1.108350933179035e-34	0.1370566872309554	0.1867363611614704
Map2	0.16193129204453263	3.990087358345636e-36	1.1817464781397328e-34	0.13698828671953744	0.18666908176714136
Cbfb	0.16193080850265895	3.992009881653335e-36	1.1817464781397328e-34	0.13698779947532247	0.1866686025074205
Ripply3	0.16188452167178027	4.1803674263675214e-36	1.2350404243118866e-34	0.1369411582953475	0.1866227255292068
Gm8186	0.16161964721653435	5.440987884900665e-36	1.5947686031810626e-34	0.13667425821947876	0.18636019436347237
Lsm5	0.16127031641915457	7.697234344095785e-36	2.242783547294393e-34	0.13632226146159915	0.18601394862083526
Sez6l	0.16126113244882803	7.767671525145752e-36	2.258869340969346e-34	0.13631300748766598	0.18600484567425274
Arf5	0.16122320299557316	8.06542113072182e-36	2.3408661602687927e-34	0.13627478896826037	0.1859672508010273
Gab1	0.16051136888040804	1.6310204646099808e-35	4.697022235073907e-34	0.13555754363110775	0.18526168241656382
Bag1	0.16041067842705448	1.801376426990515e-35	5.177560811762854e-34	0.1354560898603393	0.18516187620400937
Hnrnpa2b1	0.16033240352045378	1.9459195172039127e-35	5.5821919457739325e-34	0.13537722192634705	0.18508428833718352
Hist1h2bc	0.16028582914981943	2.0373312380286966e-35	5.821899728555607e-34	0.13533029484841028	0.18503812261581992
Kdm6b	0.15957684429369137	4.0906831652604364e-35	1.162239885516811e-33	0.13461595468049634	0.18433534499045906
Ube2b	0.15926873701865235	5.532412414272778e-35	1.5640922631225067e-33	0.13430552820650668	0.18402992733256532
Smdt1	0.1592679450443251	5.536703109293481e-35	1.5640922631225067e-33	0.13430473027710776	0.18402914226560332
Pdap1	0.15912319542911843	6.379085175833971e-35	1.7952222436962735e-33	0.13415889279357845	0.18388565458306272
Pdgfa	0.15830835987850758	1.4122037367014076e-34	3.936916093800485e-33	0.13333795350867259	0.18307790310778396
Lockd	0.1582247112924238	1.5318718305146663e-34	4.262512404946157e-33	0.1332536802707963	0.18299497985887414
Sdhb	0.158178749605447	1.6018572630300218e-34	4.44890357078619e-33	0.13320737551535242	0.18294941656679445
Cpt1a	0.15786584078910912	2.1704564027607412e-34	5.9944206535092275e-33	0.13289213397409938	0.18263921720896364
Dcx	0.1574676317864709	3.1918592542645186e-34	8.798971115241091e-33	0.13249096364310148	0.18224444914174673
Ddx5	0.1570753478250984	4.662384497803825e-34	1.2757901196850284e-32	0.13209577041676335	0.18185554710675286
Pcp4	0.15690391458059397	5.500333272529124e-34	1.4967971149519164e-32	0.13192306827868533	0.18168558937432605
Csnk2a1	0.15672480093167365	6.535781827030573e-34	1.7753146570822423e-32	0.13174263050829038	0.18150801576056783
Dcun1d5	0.15654797001793921	7.747524661958457e-34	2.0967798952829537e-32	0.13156449397243797	0.1813327036693917
Fat3	0.15651504895997415	7.99659274294578e-34	2.1602453000114545e-32	0.13153133002166167	0.1813000652005217
Fgf20	0.1563971101038579	8.955923869208843e-34	2.4150055800770246e-32	0.13141252146724272	0.18118313826450316
Ndufb6	0.15576768271323593	1.6370201550511573e-33	4.382427061293089e-32	0.1307784647237718	0.18055909953638932
Plod2	0.15513765257450832	2.9863105967236492e-33	7.95152108797279e-32	0.13014382127013185	0.17993444323163382
Pkn2	0.15502946513200688	3.310207620764004e-33	8.798152190600526e-32	0.1300348436993069	0.17982717656057912
Frmd4a	0.15501568137914243	3.353903140133775e-33	8.898343018125943e-32	0.1300209593225519	0.17981351007736862
Irf2bpl	0.15490276343853807	3.734107388062786e-33	9.871755200064025e-32	0.12990721742961991	0.17970155246157288
Eef1e1	0.15485827997903934	3.895373644959224e-33	1.026150737626825e-31	0.12986240955883502	0.17965744714085155
Acly	0.15484281384345064	3.953047973937003e-33	1.0394974202386468e-31	0.1298468306549271	0.1796421124542692
Hapln1	0.15479896038776006	4.121231521777427e-33	1.0818050389288677e-31	0.12980265751740136	0.17959863165014145
Plcb1	0.15456726268011958	5.135009568274716e-33	1.3404191903506617e-31	0.12956927243251837	0.17936890122139995
Arl4a	0.15449005303331184	5.5250532743152745e-33	1.437580089673155e-31	0.12949150110882382	0.179292346538729
Fxyd3	0.15432233473285026	6.476582884089685e-33	1.6822101708219634e-31	0.12932256376799642	0.17912604994619086
Hmgn3	0.15406397789928283	8.269807253879553e-33	2.1404801288357356e-31	0.1290623319383181	0.1788698803684171
Otor	0.15386821373171014	9.949547057976978e-33	2.5662909985540274e-31	0.1288651493271892	0.1786757713057069
Srsf3	0.15360217042802193	1.2787031060353204e-32	3.28673236838992e-31	0.1285971815293219	0.1784119741924224
Krt10	0.15280610347604554	2.701724979216334e-32	6.908497097716802e-31	0.12779537782681163	0.17762260709131147
Gstm7	0.15261577786586625	3.228863493386868e-32	8.242215915735048e-31	0.1276036855027422	0.177433878567458
Srsf7	0.15197426260028932	5.877854677136063e-32	1.490161755839401e-30	0.1269575773279197	0.17679773302647558
Hist1h2ag	0.15191118321340302	6.233599173394476e-32	1.5776537430138819e-30	0.12689404747237115	0.1767351805179138
Adam10	0.15187341076603453	6.456767587621834e-32	1.6285768723132555e-30	0.12685600537897063	0.17669772347355958
Sox9	0.15175033589186576	7.240400508531416e-32	1.82313038950814e-30	0.1267320524212086	0.17657567578578917
Cbln4	0.15170231717421342	7.571126631395268e-32	1.9031759164444612e-30	0.12668369132360008	0.17652805762669657
Eif4e	0.15165400359333833	7.919012857455921e-32	1.9805544635569773e-30	0.12663503338038726	0.17648014694676858
Tspan12	0.1516117851935644	8.235971331432681e-32	2.0563584312538397e-30	0.12659251416117256	0.17643828052214858
Rpgrip1	0.15152870881772423	8.896898688852916e-32	2.2139245713821747e-30	0.12650884610835186	0.17635589649245714
Hmcn1	0.1514447712787314	9.618124752494973e-32	2.3853914415426915e-30	0.1264243111206473	0.1762726581231615
Sfpq	0.15144021679318026	9.658877407196434e-32	2.3914993460121923e-30	0.12641972422767647	0.17626814156469095
Bzw1	0.1513451599088453	1.0549645436479493e-31	2.603357595148542e-30	0.12632399121074417	0.17617387601965237
Capza2	0.1511869999486642	1.2215912671895752e-31	3.0095382198818257e-30	0.12616470730329618	0.1760170317165214
Rab2a	0.15062301672347192	2.058085402632224e-31	5.0535537427878334e-30	0.12559672669346525	0.1754577297346816
Reep3	0.1504241532668754	2.4724653185028617e-31	6.05101206909504e-30	0.1253964576501777	0.17526051308619064
Fam177a	0.14978814260650528	4.437956397958345e-31	1.0737248179138695e-29	0.12475596529617665	0.1746297559118696
Gli3	0.14960540068709313	5.247717524193749e-31	1.2675716384579394e-29	0.12457193953130453	0.174448519680898
Fam69b	0.14950165932163081	5.770985811219294e-31	1.39169903359664e-29	0.12446747010173748	0.1743456323356687
Arf4	0.14878070562900098	1.1150546739973016e-30	2.6587421012948524e-29	0.12374147203739516	0.1736305986969503
Dclk1	0.1487749216152333	1.1209472742376578e-30	2.6685022510784437e-29	0.12373564766240365	0.17362486207220873
Epb41	0.1486686289951513	1.2349060323427544e-30	2.930382618508063e-29	0.12362861363268339	0.17351944001835667
Ndufc2	0.14833287134491333	1.6759123159799947e-30	3.951582759666026e-29	0.12329051784099859	0.1731864285760944
Sumo1	0.14814367771758216	1.9899439892759444e-30	4.6845808420557983e-29	0.12310000927220617	0.17299877988615528
Cdkn1a	0.1480933186956782	2.0829465543386185e-30	4.895749658858328e-29	0.12304930055396548	0.1729488317872265
Pink1	0.14793428234892597	2.4059077941755544e-30	5.628078627037484e-29	0.1228891607070574	0.17279109231669956
Csnk1a1	0.1479166940120074	2.4445441851858023e-30	5.709454300864666e-29	0.12287145041063262	0.17277364732715733
Fam204a	0.14762075737316818	3.195102464499773e-30	7.427361230563657e-29	0.12257346410607994	0.17248012027411314
Pmepa1	0.14746320583741407	3.683788650847504e-30	8.5499639249952e-29	0.12241482320593904	0.1723238497591236
Nkx6.1	0.14736357835016525	4.030366551113628e-30	9.325174152818443e-29	0.12231450752127845	0.17222503167766595
Ap3s1	0.14718939477972037	4.715753291465836e-30	1.0893977736094985e-28	0.1221391219715281	0.17205226202843676
Rnf112	0.1471721096693829	4.789773312367794e-30	1.1047764851590474e-28	0.12212171766807449	0.17203511714517683
Krt15	0.1467701362636814	6.876673783725138e-30	1.5836638025842784e-28	0.12171697671509502	0.1716364005381543
Zadh2	0.14668657118306236	7.412651857432695e-30	1.704450227869524e-28	0.12163283734317049	0.1715535114811422
Gramd3	0.14660769520239125	7.956498702287854e-30	1.8254811175024364e-28	0.12155341962680717	0.17147527326727824
Lpar1	0.14649247101181095	8.82285365341438e-30	2.019317014410319e-28	0.12143740463048555	0.17136098018011203
Cks1brt	0.14647962962075517	8.925022626895049e-30	2.039553321717727e-28	0.12142447514889425	0.17134824251628755
Serinc2	0.14626050528607465	1.0860821450843513e-29	2.4781052759609253e-28	0.12120384895567103	0.17113088689234893
Spag7	0.14622549738732687	1.1206516827398612e-29	2.5530545478824703e-28	0.12116860134527815	0.17109616134335767
Ngfr	0.1457594009017282	1.699511251926983e-29	3.8658667756639704e-28	0.12069931935089535	0.17063381818509546
Ppp1cb	0.14534994079636968	2.4473998218708263e-29	5.541585764605531e-28	0.12028707005656815	0.1702276462943317
Hnrnpa0	0.14523843874809889	2.702426845997177e-29	6.109709230637825e-28	0.12017480996825933	0.1701170382111308
Abr	0.1451131274838533	3.020601188507672e-29	6.80828818035825e-28	0.12004864754780588	0.1699927308788754
Dach1	0.14488114313475406	3.7108020037818295e-29	8.32600673496041e-28	0.1198150896196777	0.1697626029841733
Ndufs8	0.1447799110275856	4.0590259744704064e-29	9.093567103832417e-28	0.11971317171190701	0.16966218013634352
Irx2	0.14459982586446912	4.760454216372506e-29	1.0632875976358531e-27	0.1195318678611625	0.1694835333143222
Crabp2	0.1442525761021053	6.469659817584935e-29	1.442880071497777e-27	0.1191822728807644	0.16913905242073313
Pcp2	0.14419680677509786	6.795915705719215e-29	1.513366754227052e-27	0.11912612748422745	0.16908372721546192
Ubl5	0.14409675557674595	7.422639901105205e-29	1.6504523594196596e-27	0.11902540201206568	0.16898447238660091
Snrpb2	0.1440429879840083	7.782784451030369e-29	1.7279412603777157e-27	0.11897127227722716	0.1689311325549297
Caprin1	0.1438066930032682	9.582289156728334e-29	2.117957235222622e-27	0.11873338754012469	0.1686967157478267
Ndufb7	0.14338928067931075	1.3825048738890986e-28	3.0376192273554403e-27	0.11831317396316013	0.1682826143156676
Sobp	0.14315789490942674	1.693198277228772e-28	3.698353998465378e-27	0.11808023923327059	0.16805306009983667
Rassf9	0.1431484601297328	1.7072399613261972e-28	3.723540568592476e-27	0.11807074135312579	0.16804369994466617
Tmem65	0.14307594143090802	1.8190944745710253e-28	3.961672562755195e-27	0.11799773779746735	0.167971754683658
Apool	0.14304390245626303	1.8707985403723943e-28	4.062344531810099e-27	0.11796548469798485	0.16793996897105998
Pdzrn4	0.1429833406542964	1.9725454268809406e-28	4.277020647086437e-27	0.11790451829021296	0.16787988575729743
Gsta4	0.14292967726135278	2.0672770565943455e-28	4.475881171730035e-27	0.11785049653685238	0.16782664628348137
Apbb2	0.14225054070408005	3.7370197558145936e-28	8.032426086737137e-27	0.1171668375790879	0.16715286208147825
Bcl11b	0.14163142589995883	6.394679833317549e-28	1.3685353045877715e-26	0.1165436207765356	0.1665386063257578
Ephb3	0.1412553908996866	8.851149705797053e-28	1.8887971408154833e-26	0.11616510396769299	0.16616551315437608
Tmem258	0.14116625341145841	9.558921328640072e-28	2.0369017561071968e-26	0.11607537924589557	0.1660770719684349
Cox20	0.14105804993061916	1.0493846642884553e-27	2.2297168991492952e-26	0.11596646347588536	0.16596971318641246
Tpd52	0.1410038766276501	1.0995432437327014e-27	2.3296847037074223e-26	0.11591193378392486	0.1659159625696717
Ssbp2	0.1409703138352204	1.1318037884593624e-27	2.3945480722740093e-26	0.11587815026840279	0.16588266157606812
Gm5860	0.14065433546781486	1.4854386395281764e-27	3.133789539522387e-26	0.11556009673998345	0.16556914513966617
Serf1	0.14054153544972742	1.6365993757823478e-27	3.4477848497482954e-26	0.11544655716372297	0.16545722277798153
Cirbp	0.14035239309310715	1.9250238502910897e-27	4.0496494643499504e-26	0.11525617619227099	0.16526955062974263
Dbi	0.14030887013584356	1.9982198714601495e-27	4.197676899946951e-26	0.11521236848215032	0.16522636572215235
Usp50	0.1399571552206768	2.700376276243725e-27	5.656678044204899e-26	0.11485835602256225	0.16487737912624803
Ndufa7	0.13954305247480142	3.845628623260523e-27	8.010466026906856e-26	0.11444155636114624	0.16446648065553263
Klhl9	0.13928424256457284	4.793919639835376e-27	9.943863241734051e-26	0.11418106539415737	0.16420966899140965
Foxo1	0.13913327502038184	5.450578246590653e-27	1.1290157259104186e-25	0.11402911885933666	0.16405986549258605
Uqcrb	0.13911825400959757	5.5206010526203605e-27	1.1419251633390873e-25	0.11401400050491196	0.16404496023942408
Gabrg3	0.13899494206142768	6.130184037585626e-27	1.2644890050268764e-25	0.11388988987333677	0.16392259814977403
Zkscan1	0.1389281904368471	6.487529359237389e-27	1.3363409434284684e-25	0.11382270622974616	0.16385636038568946
Ldhb	0.1383760841351942	1.035443060402915e-26	2.1240188145000874e-25	0.11326703547869804	0.16330849563379193
H2afy2	0.13821550484217013	1.1858369940110933e-26	2.4291641516821166e-25	0.11310542241943444	0.16314914710248374
AI646519	0.13810620990979774	1.300387336188203e-26	2.6528259398909544e-25	0.11299542463565132	0.1630406891182758
Set	0.13805797838621997	1.354363531562896e-26	2.7591436176661143e-25	0.11294688314161405	0.1629928267457447
Sept6	0.13801542669465547	1.40382347365314e-26	2.855981610116559e-25	0.11290405808179954	0.16295060063588473
Lgr4	0.1379867119531488	1.4382074522751222e-26	2.921925304752375e-25	0.11287515891859472	0.16292210555187267
Uchl1	0.13779031835278396	1.6968252089494808e-26	3.442628546365219e-25	0.11267750511062874	0.16272721317705907
Foxc2	0.13762471467538415	1.9503450420995336e-26	3.95158023488773e-25	0.1125108403411456	0.16256287385594795
Chrna3	0.13754609505532361	2.0835074032200978e-26	4.209877152201263e-25	0.11243171746693184	0.162484853999144
Bahcc1	0.13751041648006387	2.1468733959661113e-26	4.332010793955564e-25	0.11239581061364896	0.16244944750114465
Yme1l1	0.13750668798359983	2.1536045187085386e-26	4.33968867078347e-25	0.1123920582653707	0.16244574743369875
Tra2b	0.1373099375031158	2.540112129837853e-26	5.111587923694057e-25	0.11219405015539725	0.16225049614011114
Eya4	0.13686892333707537	3.67411616991875e-26	7.343775864698784e-25	0.11175022427173377	0.16181283529072216
Scrn1	0.13680014200465465	3.891396640643405e-26	7.7676047883421725e-25	0.11168100532227551	0.1617445760628033
Zeb2	0.13676703973143514	4.000458611033865e-26	7.974570115624093e-25	0.11164769252474029	0.16171172497683606
Hnrnpk	0.13663774550148683	4.45623992264338e-26	8.871207287613957e-25	0.11151757654837881	0.161583411329942
Serf2	0.13621305035288947	6.346937981910727e-26	1.2584416739267112e-24	0.1110901882549802	0.1611619311851432
Rbbp4	0.13613690930499125	6.761597143252807e-26	1.335302892564346e-24	0.11101356535163098	0.16108636557395284
Ndufa5	0.13589445509214917	8.269200850870821e-26	1.6243777194604655e-24	0.11076957876719233	0.16084574176239652
Tob1	0.1355379640247078	1.1109649630369656e-25	2.1765814222987104e-24	0.11041084008661312	0.1604919366274057
Cmpk1	0.13543789484059943	1.206798346784869e-25	2.36121718748897e-24	0.11031014116084796	0.1603926202479951
Znrf3	0.1354029594680354	1.242148082483671e-25	2.4239866067520165e-24	0.11027498605927917	0.16035794756973712
Gm16141	0.13527257261787065	1.3833786944855058e-25	2.696043287505195e-24	0.11014377968514126	0.16022854061132324
Cdk2ap1	0.13505670830605784	1.6529739397669488e-25	3.2088032068957614e-24	0.1099265605208006	0.1600142966912597
Pkig	0.13495498997958583	1.7974567241199952e-25	3.4801671900030875e-24	0.10982420460066845	0.15991334110132444
Med30	0.13494055795236948	1.8189451078310442e-25	3.517180559875126e-24	0.10980968215339205	0.1598990172506066
Rbfox1	0.1349031951707076	1.875765502148017e-25	3.622327885723599e-24	0.10977208533492172	0.15986193447605435
Zdhhc2	0.13470097119351745	2.215220209519889e-25	4.266744276284347e-24	0.10956859589446433	0.15966122479932157
Ahsa2	0.1344619488468191	2.6956049251793665e-25	5.171865025269752e-24	0.10932808052671292	0.15942398964679333
Vbp1	0.13397152432304787	4.0277369532302956e-25	7.678067706087212e-24	0.108834601845879	0.1589372230501763
Rnf10	0.1338214729741312	4.552931918200608e-25	8.6681044003637e-24	0.10868361851568295	0.15878828846362258
Sema3c	0.13376473054117555	4.768746828886715e-25	9.067344130669087e-24	0.10862652395301636	0.1587319680421076
Wbp1	0.133741449953648	4.860196602688569e-25	9.217592815150149e-24	0.10860309893981723	0.15870886055267225
Adamts18	0.13351163611734987	5.861515548214825e-25	1.1074157591792874e-23	0.10837186090652029	0.15848075398291395
Tmem132c	0.13345378565705307	6.144220231467617e-25	1.157877131548872e-23	0.10831365236528277	0.15842333286861598
Pomp	0.13344330073429506	6.196884955399858e-25	1.1663198067707523e-23	0.10830310256173588	0.15841292574322885
Bloc1s4	0.13330818373857223	6.916932446959017e-25	1.300190432456897e-23	0.10816714996759608	0.15827881080944078
Selenbp1	0.13327801160383773	7.088711063457919e-25	1.330793339014486e-23	0.10813679136902293	0.15824886231307098
Srsf10	0.13306883235846642	8.401559184513044e-25	1.5732768215342545e-23	0.10792632068502697	0.1580412322582067
Slain1	0.13304859377234843	8.540694118746105e-25	1.597314432220977e-23	0.10790595726874846	0.15802114344276463
Bloc1s1	0.13297309375876837	9.08017019242937e-25	1.6918090970341708e-23	0.10782999176260497	0.15794620196605308
St13	0.1328072593375751	1.0386462016354557e-24	1.9303460922876495e-23	0.10766313592606316	0.15778159335111025
Ebf2	0.13272818176648252	1.1073285654836625e-24	2.0554180168570962e-23	0.10758357179535155	0.15770309981277048
Ufm1	0.13263723930652502	1.191891614588184e-24	2.2096180669946695e-23	0.10749207017000853	0.1576128286243196
Bcl7a	0.13262862157344774	1.2002291162522218e-24	2.2222968817898504e-23	0.1074833994723576	0.15760427447946768
Eif4a1	0.13258751792490378	1.2407977806970882e-24	2.294547616648194e-23	0.10744204325348727	0.15756347407350393
Tprgl	0.13252060630083112	1.3097624986369313e-24	2.419064460433914e-23	0.10737472066248498	0.15749705590822236
Pbrm1	0.1323699008198838	1.4793059613502507e-24	2.722033090916324e-23	0.10722309040266169	0.157347461020055
Rfxap	0.1323461794671681	1.5079033295882478e-24	2.767860169171037e-23	0.1071992235944024	0.15732391437251125
Maged2	0.13234614645385004	1.5079435079834118e-24	2.767860169171037e-23	0.10719919037867216	0.1573238816023129
Tfpi	0.13234285057498069	1.5119600523429686e-24	2.7718021676512446e-23	0.10719587429229907	0.15732060999497882
Notch1	0.13221333584537728	1.67846905032057e-24	3.073256109296836e-23	0.10706556593236448	0.15719204860461375
Snhg6	0.13218397402854531	1.718673320546608e-24	3.135257566669956e-23	0.10703602431459554	0.15716290279815562
Snrpd2	0.1318274578847983	2.289957382561787e-24	4.156959356275871e-23	0.10667732854017659	0.15680900601708023
Halr1	0.13144926034714677	3.1021488337421456e-24	5.603893952890348e-23	0.10629682597383674	0.15643358012516892
Mast4	0.13122823647048423	3.7027864725626085e-24	6.672664176740711e-23	0.10607445841695656	0.1562141726941444
Hey1	0.13097495387199126	4.533670152651879e-24	8.150165095027881e-23	0.10581963911980909	0.15596273943170041
Dmrta1	0.1309554312604991	4.604892549221703e-24	8.268179345945167e-23	0.1057999981992187	0.15594335922961264
Carnmt1	0.13068165109928467	5.728555932845256e-24	1.026089529468937e-22	0.10552456096884165	0.15567157415515726
Edaradd	0.13062359658396616	5.999658621057727e-24	1.0733526780326557e-22	0.10546615557148689	0.15561394220763353
Hnrnph1	0.1306066547127988	6.0811413754142824e-24	1.0866193703466172e-22	0.10544911133620688	0.15559712362106154
Marcks	0.13055276440230346	6.347685091363326e-24	1.131520644110691e-22	0.10539489551452152	0.15554362536955665
Sncg	0.13047130012016095	6.772720851160768e-24	1.205837010126835e-22	0.10531293945130192	0.15546275347231805
Csde1	0.13024249851734399	8.12312115561601e-24	1.4445324923134418e-22	0.10508275845385585	0.15523561385742315
Igsf9	0.13019445580691413	8.438873121802164e-24	1.4988853565203341e-22	0.10503442644693232	0.15518791978789168
Fam49b	0.13014611055503708	8.76887630143749e-24	1.5556364165863568e-22	0.10498579019674513	0.15513992525480885
Gria2	0.13011008948451278	9.023031221071647e-24	1.5988121390646786e-22	0.10494955238750536	0.15510416542106947
Nedd8	0.13000459354700747	9.810098011886722e-24	1.7341306747829794e-22	0.10484342206553712	0.15499943419837126
Rbm8a	0.12973425778721318	1.2150898501631262e-23	2.140260993796832e-22	0.10457146329696604	0.15473105547336585
Cyb5a	0.12959012280852764	1.3616874473533993e-23	2.395633040533602e-22	0.10442646451644695	0.15458796241948888
Ewsr1	0.12954663896280963	1.4092582512723697e-23	2.475399537534456e-22	0.10438272028182065	0.15454479270443405
Evi5	0.12954564451792253	1.41036518725414e-23	2.475399537534456e-22	0.10438171988316167	0.15454380544237728
Abat	0.1294513331086535	1.5193525862893135e-23	2.660391760006707e-22	0.10428684406002743	0.15445017501325883
Smad7	0.12912966345655133	1.9576503525124746e-23	3.419777665266491e-22	0.10396325279628775	0.15413082461510638
Chmp4b	0.12911175467398628	1.9854333959239026e-23	3.464230905287929e-22	0.10394523718561502	0.1541130448022345
Pik3r3	0.1287983137892378	2.5399811089600694e-23	4.42661102549786e-22	0.10362992926104118	0.153801858533318
Dynlrb1	0.1287035588920269	2.736006810052491e-23	4.757059437267115e-22	0.10353461094325114	0.1537077842424858
Hnrnpm	0.12865756952560586	2.836473701965126e-23	4.920203681151436e-22	0.10348834828683472	0.1536621250455342
Shank2	0.12855429100187402	3.07559496917451e-23	5.3287557228770045e-22	0.10338445643143783	0.15355958759569177
Trim2	0.1280920619033726	4.414608302752489e-23	7.613146016060716e-22	0.10291948906049975	0.15310066861844593
Efnb2	0.12806479693748785	4.509544445627581e-23	7.767834340662329e-22	0.10289206291893076	0.153073598565899
Nutf2	0.12791961281375147	5.0501438805943875e-23	8.688942446994822e-22	0.10274602118997296	0.1529294517106445
Tnrc18	0.12783245698661966	5.404982702696031e-23	9.28867884863092e-22	0.10265835105310796	0.1528429180574343
Fat1	0.12772533168977232	5.875078071120823e-23	1.0073211892808431e-21	0.10255059414173372	0.15273655696392952
Ap1ar	0.1276907812121458	6.035157545319236e-23	1.0335729971666233e-21	0.10251584007928473	0.1527022528366386
Lrig3	0.1274355993242168	7.358970531328216e-23	1.2559366162270286e-21	0.10225915646392494	0.15244888856920732
Khdrbs1	0.12719707941963135	8.854463572328613e-23	1.5059696013899732e-21	0.10201923591788487	0.15221206463160689
St8sia1	0.1268744561051832	1.136560077616567e-22	1.930850230370138e-21	0.10169472274849224	0.1518917307208437
Kctd12	0.12684065179002374	1.1666412812305168e-22	1.977423639077691e-21	0.10166072072539885	0.1518581659841116
Ccng2	0.1263454394136386	1.7091458734559613e-22	2.8837704720392902e-21	0.10116261879318737	0.15136645666996298
Sms	0.12631785786571048	1.745807710318039e-22	2.942281153605322e-21	0.10113487667856075	0.15133906986595067
Rab22a	0.12630272738754514	1.7662487885115099e-22	2.9733525292184114e-21	0.10111965813455806	0.15132404620262208
Foxi2	0.12626040452308837	1.8246925988298986e-22	3.0682557747444703e-21	0.10107708899556557	0.15128202205846517
Atpif1	0.12623946080132015	1.854317551149445e-22	3.1145394791729804e-21	0.10105602343748199	0.15126122612676415
Klf5	0.12618782417796787	1.9294062755544772e-22	3.2369937186367025e-21	0.10100408652387668	0.15120995378433394
Etaa1	0.12603457321773376	2.1704315489907424e-22	3.6331456324019976e-21	0.10084994514840692	0.15105778317099472
Ppm1l	0.1259182125908469	2.373121415380676e-22	3.967955322605502e-21	0.10073290925317012	0.15094224203949194
Tia1	0.12585661971724457	2.487878719715917e-22	4.150475735895024e-21	0.10067095922361825	0.15088108267055278
Dmrt2	0.12558873706462098	3.054285611600182e-22	5.07826344233658e-21	0.10040152548313279	0.1506150832085627
Gsk3b	0.12548291385025545	3.3116629838363066e-22	5.500030650982784e-21	0.10029509055156162	0.15051000292324482
Cttnbp2	0.12525853907999293	3.9304760598807675e-22	6.513172116658287e-21	0.10006942067689467	0.1502872014994012
Hnrnpa1	0.12498837731671152	4.8288736930999235e-22	7.957447304707218e-21	0.09979770296272863	0.15001893077370976
Gtf2h5	0.12490447050904661	5.1472085172857775e-22	8.472613709197045e-21	0.09971331367266435	0.1499356105341281
Zfp266	0.12465941321913694	6.2006736142063455e-22	1.0161567996938597e-20	0.09946684932484202	0.14969226433289368
Sdhaf1	0.12464235245644084	6.281491244681054e-22	1.0282648636850409e-20	0.09944969071859135	0.14967532258239413
Fzd7	0.12462101271395033	6.384046712726566e-22	1.0439007364547706e-20	0.09942822861366733	0.14965413168064745
Hnrnpl	0.12455171674836149	6.728629417206949e-22	1.0990341727598706e-20	0.09935853546552047	0.14958531888296742
Ubqln1	0.12450488760118371	6.971846293701084e-22	1.1375077269733859e-20	0.09931143804843987	0.14953881611591227
Foxg1	0.12449400876101119	7.029581019764394e-22	1.1456672099354474e-20	0.09930049690286709	0.14952801308098176
Ptges3l	0.12436782004760885	7.734836833944105e-22	1.2592246441737105e-20	0.09917358592537642	0.14940270323099344
Marf1	0.12429017843110703	8.203087545762631e-22	1.3339911336754998e-20	0.09909550032023691	0.14932560196352213
Ptms	0.12408207900761396	9.600941194955015e-22	1.556191900135277e-20	0.09888621242378738	0.14911894931235184
Hes6	0.12399599525855541	1.0245853279804325e-21	1.65891102612203e-20	0.09879963769509119	0.1490334634049766
Scand1	0.1238467548664113	1.1466994424828644e-21	1.8525816374143095e-20	0.09864954701251308	0.14888525858325483
Lin7a	0.12372529928962703	1.2566157087538503e-21	2.0213522317275872e-20	0.09852740029415011	0.1487646449494425
Arhgef19	0.12356556593295957	1.4171742172901713e-21	2.2771517677822892e-20	0.09836675913253284	0.14860601774716745
Mien1	0.12355062961304661	1.4331867137184455e-21	2.3003887609478643e-20	0.09835173799288742	0.14859118479547168
Btf3l4	0.12338440787122627	1.6239212659614133e-21	2.6009045675457583e-20	0.09818457309310806	0.1484261126465414
G630016G05Rik	0.12322712144952389	1.827433830715556e-21	2.914265714337893e-20	0.09802639552276171	0.1482699127359138
Ddx3x	0.12305250425336912	2.0830044137873392e-21	3.3147036975193166e-20	0.09785079047723735	0.14809650030564456
Pcbp1	0.12282536041828285	2.4689729214962923e-21	3.9082851437829876e-20	0.09762236398598854	0.1478709213377527
Hk2	0.12282524009368088	2.4691950507212324e-21	3.9082851437829876e-20	0.09762224298263053	0.14787080184141516
Pdcd5	0.12269953413826529	2.7123919367662175e-21	4.279519661082955e-20	0.09749582832175514	0.14774596079398347
Diras2	0.12265149362160135	2.8114633941463114e-21	4.4311172793394206e-20	0.09744751717689575	0.14769825060477404
Ankrd22	0.12231515719415158	3.6127283816552e-21	5.66988091305061e-20	0.09710928938131898	0.1473642235677117
Scp2	0.12228192921207477	3.703204606755437e-21	5.805732296278001e-20	0.09707587485963133	0.14733122342915395
Cachd1	0.12223092749159593	3.846453238354754e-21	6.013965498720154e-20	0.09702458692953643	0.14728057131782227
Unc119	0.1222072028501428	3.914942656122286e-21	6.111843635047328e-20	0.09700072919661538	0.1472570092604553
Fam49a	0.12217264449526556	4.016870148899886e-21	6.257794241421661e-20	0.09696597702668847	0.1472226876818312
Lyst	0.12196943192326119	4.671545896561726e-21	7.26244205365901e-20	0.09676162601253864	0.1470208661986134
Col25a1	0.1218708295268669	5.026175718965232e-21	7.797407122172945e-20	0.09666247198930004	0.1469229380319263
Gatad1	0.12175895613953323	5.460845896837742e-21	8.462884586833913e-20	0.09654997333702703	0.14681182902482798
Rnf145	0.12162463359679553	6.032066138368989e-21	9.318913843557341e-20	0.09641490091102596	0.14667842341203222
Kcnip1	0.1212352001574603	8.043716145645367e-21	1.2387991085780524e-19	0.09602329862756913	0.1462916432221448
Cxxc4	0.12094732550533831	9.94464470519363e-21	1.5283836852096036e-19	0.09573382575239048	0.14600572496453842
Msc	0.12092089606695179	1.0139970255510413e-20	1.5567898432657863e-19	0.09570724979673101	0.14597947493065466
Sh3bgrl	0.12073353566507505	1.163770063899282e-20	1.781204728347807e-19	0.09551885175280651	0.145793385329917
Gdf11	0.12051527322365853	1.3659874887748484e-20	2.0864016937198532e-19	0.09529938280509274	0.14557660105137676
Slc35d3	0.12048687770123598	1.3947278427802538e-20	2.1281078843903235e-19	0.09527083049873432	0.14554839765818198
Tcf7l2	0.1204267705041813	1.4575513721791916e-20	2.2193988091159746e-19	0.09521039156076808	0.14548869702289965
Slc30a9	0.11999202509771505	2.0032295776608142e-20	3.0248955805009714e-19	0.09477325226227955	0.1450568867763391
Rev3l	0.11999088110245082	2.0049034829967332e-20	3.0248955805009714e-19	0.09477210198052316	0.14505575049210082
Cdk5r1	0.11998237133649534	2.017398524257784e-20	3.040654218827967e-19	0.09476354545374546	0.14504729808359623
Tspan13	0.11986320953460057	2.2006674199195587e-20	3.3135125385611147e-19	0.0946437292539444	0.14492893907075757
Atrx	0.1197905629176241	2.320372013113449e-20	3.4902066254042155e-19	0.09457068404384061	0.14485678151962286
Golph3	0.11978753200966133	2.325503690877747e-20	3.4943814832226814e-19	0.09456763651197385	0.14485377101030641
Ammecr1	0.11974478753776038	2.3990809050128925e-20	3.601292399012774e-19	0.0945246576458149	0.14481131416824206
Peg10	0.11970624071766685	2.467402867860581e-20	3.7001063633205534e-19	0.09448589953038986	0.1447730266526087
Chrnb4	0.11926815914309956	3.3927891600084805e-20	5.052053818482508e-19	0.09404542197286409	0.14433788677838255
Auts2	0.11896256007190584	4.233889555884717e-20	6.260500100032525e-19	0.09373815734704888	0.1440343340517915
Csnk1e	0.118761086788072	4.897935844823626e-20	7.220803828486998e-19	0.09353558863584532	0.14383420728739846
Tbca	0.11852813316668086	5.794786551536373e-20	8.517589627932204e-19	0.09330137102925122	0.1436028080234788
Eid1	0.11849900757496408	5.91775870087283e-20	8.689730623034152e-19	0.09327208760108231	0.14357387657624368
Fbxo11	0.11844062029439228	6.172095445941703e-20	9.045291260747174e-19	0.09321338404151765	0.14351587836274515
Col26a1	0.11812799402716005	7.72911913508789e-20	1.1293651812067832e-18	0.09289906728781894	0.14320533236881441
Fxyd1	0.11802152660192627	8.343376085005159e-20	1.2143337656203288e-18	0.09279202530144179	0.14309957227038766
Rab28	0.11794698664856347	8.801891042251217e-20	1.2798122161532136e-18	0.09271708343351567	0.14302552718967293
Lgr5	0.11777797253786414	9.935795999906914e-20	1.4432692504859886e-18	0.09254715906865468	0.14285763412800442
Dpm3	0.11771326726737229	1.0407105809990077e-19	1.5095144100905956e-18	0.09248210570596624	0.14279335765725432
Wasf1	0.11768856759735323	1.0592784136356604e-19	1.53419513209282e-18	0.09245727321698509	0.14276882161536253
Cfl2	0.11698520233356657	1.7499660311870618e-19	2.5271417924571875e-18	0.09175013887907141	0.1420701030039698
Dhx15	0.11686498871934278	1.9061593709604687e-19	2.747351761974219e-18	0.09162928363122094	0.1419506810573584
Hnrnph2	0.11672272636627737	2.1088654155353822e-19	3.030676645136168e-18	0.09148626292104067	0.14180935463060151
Med13l	0.11669249455282706	2.1546104655049032e-19	3.09341992390157e-18	0.09145587008516695	0.14177932157673134
Glrb	0.11668488592232092	2.1662769444619068e-19	3.107161833976261e-18	0.09144822093654095	0.14177176296202357
Tacr1	0.11659316730374482	2.3119171598665777e-19	3.312854434587557e-18	0.09135601412457828	0.1416806470312234
Flrt2	0.11612966918653413	3.209450102414154e-19	4.58126607015441e-18	0.09089005555136542	0.14122018808195874
Ier5	0.1161032007547639	3.270005467241935e-19	4.663216450448571e-18	0.09086344694684097	0.14119389287663614
Plch1	0.11599879115994158	3.520080194396038e-19	5.0053987884072514e-18	0.09075848476628415	0.14109016626010712
Fundc2	0.11572556342953327	4.267421342331468e-19	6.039134153446374e-18	0.09048381363726057	0.1408187231971077
Calml4	0.11560099801471907	4.658206123865357e-19	6.5796052402902e-18	0.09035859144673457	0.14069497016594681
Ssx2ip	0.11550637825531075	4.978472738830812e-19	7.025283462378666e-18	0.09026347333457489	0.1406009669682755
Fbxo2	0.11550419912857524	4.986099134131664e-19	7.029357058774402e-18	0.09026128273602324	0.14059880203584624
Sub1	0.11547276601744048	5.097399159711409e-19	7.172630639248568e-18	0.09022968417528313	0.1405675736457232
Lsm14a	0.11536411566862961	5.501344652339845e-19	7.726367664664037e-18	0.09012046233187931	0.14045963054222618
Fam133b	0.11529266444273571	5.7840541185061925e-19	8.115733834585178e-18	0.09004863560760219	0.14038864409362672
Snrnp27	0.11517817810087023	6.267228985224385e-19	8.77707961094078e-18	0.08993354815193061	0.14027490192679484
Isl2	0.1151400080741373	6.437016029946607e-19	8.997868495771736e-18	0.0898951778622408	0.14023697986260156
Uqcc2	0.11497860508892693	7.206603766514948e-19	1.0045219968156316e-17	0.08973292888815217	0.14007662457970477
Rbfox2	0.11496565457635073	7.272151915257505e-19	1.012706901926611e-17	0.08971991055392534	0.14006375807470012
Ctbp1	0.11484530525375307	7.910144683402866e-19	1.09948787066118e-17	0.08959893137621129	0.13994418903043696
Hnrnpf	0.11484189594661	7.929000767701431e-19	1.1010768762713474e-17	0.08959550423711392	0.13994080181669072
Rab26os	0.11481867861374784	8.058595968229785e-19	1.1180265369954717e-17	0.08957216548479646	0.13991773492392304
Trim9	0.11475805672517879	8.406919270859636e-19	1.1652618664123294e-17	0.08951122669324765	0.13985750571529001
Cdk4	0.11433551555422979	1.1283852939940425e-18	1.555305046024688e-17	0.08908648192431902	0.1394376964072821
Sbspon	0.1143280615142424	1.134247989001611e-18	1.5619342548637786e-17	0.08907898909313341	0.13943029047903566
Bnc2	0.11432652630900032	1.1354591764368693e-18	1.562151674001411e-17	0.0890774458989611	0.1394287651823529
Psmg4	0.11430385149487435	1.1534977002435872e-18	1.5840300363252445e-17	0.08905465310332354	0.13940623670269592
Atxn7l3b	0.11429570094500142	1.1600506035925571e-18	1.5915550880556166e-17	0.08904646015099986	0.13939813874696627
Ak1	0.11425012255047133	1.1973779846109425e-18	1.6412488807546106e-17	0.08900064470223837	0.13935285440035405
Myb	0.11420696264912106	1.2338167312308557e-18	1.689633974227592e-17	0.08895726042378521	0.1393099728472859
Prr15	0.11418598622142255	1.2519197688277126e-18	1.7112647088925168e-17	0.08893617497969185	0.13928913166746987
Hist3h2ba	0.11407970134252032	1.3477541572289806e-18	1.84056555302606e-17	0.0888293380764833	0.13918353173049444
Bccip	0.11400885078947894	1.4156250404851695e-18	1.9279279132631358e-17	0.08875811986131267	0.13911313744937157
Yipf4	0.11400185721526111	1.4225047149970361e-18	1.9355199475340408e-17	0.08875109000960132	0.13910618889945683
Dnmt3a	0.11382240936001896	1.6107697596084777e-18	2.185665718641659e-17	0.08857071217189344	0.13892789547561052
Prrc2b	0.11380644980893173	1.6286587745579427e-18	2.2079194045218325e-17	0.08855466999116762	0.13891203851735848
Nus1	0.11376814375339758	1.6724001504699075e-18	2.2630808970455472e-17	0.08851616566173535	0.13887397865223627
C1d	0.11374866631793511	1.695083985914479e-18	2.2916855601729846e-17	0.08849658743911686	0.13885462636848342
Gm4950	0.11372108870290269	1.7277217775649727e-18	2.333683213393999e-17	0.0884688671554343	0.13882722591984073
Crmp1	0.11370600638681724	1.745833132751784e-18	2.3560010183659424e-17	0.08845370682979703	0.13881224048055457
Bmi1	0.11334895490689736	2.2337835112005033e-18	2.995293230092087e-17	0.08809481200615085	0.13845747905737107
Tgfb3	0.11333426964567371	2.2565045243402824e-18	3.0204168411995243e-17	0.08808005106995269	0.1384428878465118
Pogk	0.11322394052334274	2.4346584346914256e-18	3.2530107427845526e-17	0.08796915376262938	0.13833326496801676
Oaz1	0.11317627864455695	2.5158497658854424e-18	3.3554467516049456e-17	0.0879212466231162	0.13828590799432802
Fabp3	0.11308048244774895	2.6872057824540694e-18	3.571142379890349e-17	0.08782495782713844	0.13819072428271043
Enpp4	0.11294554890976206	2.9482665680898258e-18	3.9110681101377647e-17	0.08768933124015599	0.1380566526726641
Mllt11	0.11275463787555395	3.3608879700440036e-18	4.450475846760948e-17	0.08749744124353237	0.1378669595670544
Atp13a2	0.11267466667611531	3.550216418521871e-18	4.692803895106761e-17	0.0874170605211124	0.13778749800127119
Ndufa13	0.1123436786592258	4.452267911066756e-18	5.869474256802761e-17	0.08708438105160805	0.1374586158388366
Anp32a	0.11222060116192979	4.8424977678815656e-18	6.36130065504442e-17	0.08696067602665249	0.13733631998853943
Ptpn13	0.11217194134799652	5.005923632609659e-18	6.570164017277332e-17	0.08691176832879285	0.1372879689946824
Zfhx2	0.1120608987062486	5.399523540069202e-18	7.067990611012033e-17	0.08680016046708056	0.13717763063813812
Cmpk2	0.11180973254136431	6.4059770117450705e-18	8.363296220175276e-17	0.08654771817634044	0.13692805518904927
Malat1	0.11173162437160446	6.755154988511344e-18	8.795935349834218e-17	0.0864692138156221	0.13685044105329927
Sp3	0.11170288124967236	6.888321465556067e-18	8.961464531198424e-17	0.0864403249778557	0.13682187965392598
S100g	0.11165983236403919	7.092625335292763e-18	9.219169706198682e-17	0.08639705793149906	0.13677910285802525
Kdm7a	0.11162968775016746	7.239235019847436e-18	9.401496898367541e-17	0.08636676060917639	0.13674914871689295
Gstk1	0.1114539618147216	8.15535471887405e-18	1.0554281486528886e-16	0.08619014540055722	0.13657453221467034
Rab6a	0.1114179927131422	8.356518846666701e-18	1.0795777962971588e-16	0.08615399447064337	0.13653879000899785
Hoxc6	0.11132443525241892	8.902971888829473e-18	1.1481737050715645e-16	0.0860599643767521	0.13644582240975547
Vat1l	0.111182764260655	9.798228434494132e-18	1.2614368568748478e-16	0.08591757854890449	0.13630504378353456
Xpo1	0.1111686248789314	9.892310606505808e-18	1.2724445672600837e-16	0.0859033678800696	0.1362909934080912
Trim59	0.11099011764662933	1.115956726396523e-17	1.4300297743957477e-16	0.0857239615445453	0.13611360899534328
Cbln2	0.11080181232017072	1.2670055788550777e-17	1.6157317059329028e-16	0.08553470953979525	0.1359264863729988
Emp1	0.11078517649544849	1.2812814969400716e-17	1.6325331512988147e-16	0.08551799016848029	0.1359099549480336
Akap7	0.11073359568770295	1.3265615745028216e-17	1.6858812948972876e-16	0.08546615040778989	0.1358586977517862
Clstn2	0.11073086684950137	1.3290005536881038e-17	1.6875348640195433e-16	0.08546340787371605	0.13585598603022597
Hap1	0.11067769304085014	1.3774189138908487e-17	1.7475192396847885e-16	0.08540996726538963	0.13580314567922394
Mex3b	0.11067509958469127	1.3798244243760293e-17	1.7490748750359738e-16	0.08540736080027844	0.13580056848320177
Cox5b	0.11052532043098609	1.5260111043274657e-17	1.927791370381656e-16	0.08525683093090411	0.1356517278197643
Rara	0.11039136306468739	1.6696338863906115e-17	2.107433205877375e-16	0.08512220312728411	0.1355186088463749
Commd3	0.11035943209198698	1.7057903799548956e-17	2.151239551455022e-16	0.08509011248084455	0.13548687758471184
Srgap3	0.11029834914543446	1.777121637733647e-17	2.239294053460299e-16	0.08502872422951666	0.13542617653547318
H2.T23	0.1101166070329338	2.0072161066921473e-17	2.518529786662541e-16	0.0848460748681723	0.13524556957911643
Ube2w	0.11008647896267922	2.0481005145665514e-17	2.5633230997077235e-16	0.08481579656398389	0.13521562952658572
Zranb2	0.11002039919974702	2.1406703932383484e-17	2.676920961392744e-16	0.08474938745706773	0.13514996198138707
Pank1	0.10986549257924286	2.3741614267175395e-17	2.966401694999817e-16	0.08459370965627848	0.13499602083156337
Edil3	0.10981705741346579	2.452195509498058e-17	3.061322525367483e-16	0.08454503361620308	0.13494788729372892
Bola2	0.10971727846797044	2.621009316809063e-17	3.266570519125648e-16	0.08444475883738217	0.1348487293435429
Fgf8	0.10961220108655899	2.811180980640385e-17	3.5006402287050837e-16	0.08433915984640505	0.13474430538921522
Thoc7	0.10959385425496661	2.845753416440487e-17	3.5407188690628244e-16	0.08432072199840289	0.13472607259074243
Il1rap	0.10955062296526907	2.92888448610841e-17	3.6410968829399685e-16	0.08427727631194767	0.13468310993403015
Cacnb3	0.10953524014557248	2.959038688484498e-17	3.6755027461401665e-16	0.08426181722747533	0.13466782267815816
Gm10282	0.1093723496760477	3.297742283719585e-17	4.089365870388392e-16	0.08409811992786473	0.13450594341100078
Homer1	0.10930223175135981	3.4550561541405785e-17	4.2808636442822823e-16	0.08402765511463732	0.13443626035603576
Kctd14	0.10924808241005138	3.5815869904044494e-17	4.430234916988189e-16	0.08397323805780542	0.13438244667756072
Pdcl3	0.10922678638601509	3.6325918898011345e-17	4.489580859803385e-16	0.08395183678706464	0.13436128262344657
Kif1bp	0.10895681354143524	4.3447415186981555e-17	5.360803782347118e-16	0.08368053173586766	0.13409298079315105
Daam1	0.10895038704040334	4.3632721687724713e-17	5.379192812557318e-16	0.08367407356831806	0.13408659402445497
Tmem110	0.10894903853964505	4.367170416860247e-17	5.379526947878266e-16	0.08367271842310565	0.134085253860641
Lipt2	0.10893983438408424	4.39386967391674e-17	5.407923745548479e-16	0.0836634689184994	0.13407610660621364
Ankrd9	0.10859032559386357	5.536004062358523e-17	6.796728166294639e-16	0.08331224131479055	0.13372875534938916
Arpp19	0.10841486456760671	6.215151460704645e-17	7.586577062856838e-16	0.08313591977448957	0.13355437512317525
Pou4f1	0.10837506619477887	6.380274339441628e-17	7.775336789503599e-16	0.08309592643859526	0.1335148216826898
Taf13	0.10834362715962174	6.513765733218195e-17	7.931499145267573e-16	0.083064333448412	0.13348357607712524
Kras	0.10826502579346572	6.859677566008369e-17	8.33900639192378e-16	0.08298534739851766	0.1334054580895235
Ier3ip1	0.10824683823810029	6.942262963693404e-17	8.4324899274804965e-16	0.08296707087650354	0.13338738233852546
Cnot6	0.10814132221038386	7.441088832568625e-17	9.02361312149021e-16	0.08286103903976272	0.13328251461953167
Eml4	0.107950724730099	8.433277737065411e-17	1.0185174439610514e-15	0.08266951128538691	0.13309308677622175
Pithd1	0.10781737970691611	9.203864304991221e-17	1.1079749310659481e-15	0.08253551653799635	0.1329605589575177
Fam107a	0.10756284097853124	1.0872428033121177e-16	1.3056597583742526e-15	0.08227974010630713	0.13270757767254107
Armcx4	0.10745307289621332	1.1680911439133332e-16	1.3993505456687111e-15	0.08216943930077894	0.13259848021595258
Ablim1	0.10740145297962479	1.2081322858750636e-16	1.4449846719204087e-15	0.08211756907806618	0.13254717545949543
Dnase2a	0.10726682239164406	1.3190407404562963e-16	1.5750960726012345e-15	0.0819822863078686	0.13241336621083158
Cntln	0.10723666437309223	1.3452284312918542e-16	1.603784796180827e-15	0.08195198232452028	0.13238339205131075
Sema3d	0.10716719311939556	1.4075194238898221e-16	1.675354781357139e-15	0.08188217500788346	0.13231434415565632
Pdia4	0.1071623963777885	1.411923818006667e-16	1.679249570557889e-15	0.08187735507148867	0.13230957663640056
Uri1	0.1071437731214713	1.4291529138413312e-16	1.6983787552228193e-15	0.081858641773068	0.13229106682426797
Pcnp	0.10710894952809955	1.4619273830955886e-16	1.7359363505757147e-15	0.08182364985796713	0.1322564553129127
Adi1	0.10691354007879524	1.6600545148246857e-16	1.966475120556303e-15	0.08162729704281796	0.13206223480514606
Gsr	0.1068869426048922	1.6889913186882652e-16	1.9991564443308588e-15	0.08160057131773789	0.13203579901056128
Rcn2	0.10685225428351737	1.7274786241017535e-16	2.0414530258209647e-15	0.08156571578631963	0.13200132149696744
Rala	0.10681784457609778	1.766510424873228e-16	2.0859168878419463e-15	0.08153114027298479	0.13196712084401818
Rnaset2b	0.1066992819981065	1.9077734111717836e-16	2.2509297900627465e-15	0.08141200685791716	0.13184927812849778
Swi5	0.10662162038685051	2.0062794967523395e-16	2.361518350502694e-15	0.0813339717250102	0.13177208766079623
Tardbp	0.10651864189365212	2.1446632287961878e-16	2.5224028823375305e-15	0.08123049842406461	0.13166973342871735
Hist1h2bk	0.10651591620031162	2.1484510200134628e-16	2.5248555529175648e-15	0.08122775964127615	0.13166702425139012
Irx3	0.10641835764367334	2.288452565392512e-16	2.687255740089972e-15	0.0811297328359695	0.1315700565917893
Stc1	0.1063398466349744	2.4076160581513495e-16	2.8249488732945148e-15	0.0810508453557811	0.1314920207625507
B230219D22Rik	0.10618650311124032	2.6582629006902977e-16	3.1116572281087453e-15	0.08089676744172052	0.13133960443504664
Yy1	0.10612909852940802	2.7585642413551486e-16	3.2265194214146855e-15	0.08083908824971583	0.13128254664583588
Cebpg	0.10581319735380978	3.380997714112225e-16	3.942105117767171e-15	0.08052167890711658	0.13096855091077975
Ube2d3	0.10569157805225342	3.6558894143872056e-16	4.255925895194399e-15	0.08039948034143886	0.13084766384230612
Mdh1	0.10565694737601251	3.738113821399484e-16	4.344824928305309e-15	0.08036468486080099	0.13081324153007787
Hunk	0.10564077673925891	3.7771295500933216e-16	4.3867351885226355e-15	0.08034843729049572	0.13079716816717907
Lfng	0.10561782872375718	3.8331869433021634e-16	4.448356459789858e-15	0.08032538012040087	0.13077435817189773
Ostf1	0.10556438488642844	3.9669364197215244e-16	4.59997138709069e-15	0.08027168217689205	0.1307212356678475
Uba3	0.1055374240379418	4.036143378856115e-16	4.67656581654805e-15	0.08024459319500064	0.130694436867758
Phtf1	0.10550048194265116	4.1329067427087656e-16	4.784944566831671e-15	0.0802074755903681	0.13065771675353252
D030056L22Rik	0.10526133389583217	4.816984497293562e-16	5.55094771401405e-15	0.07996719306452109	0.13042000405187168
Col16a1	0.10524868511351469	4.856119109735804e-16	5.5917005059387985e-15	0.07995448436030815	0.13040743110587288
Ssb	0.10513754184018902	5.213734932703594e-16	5.994178510614497e-15	0.07984281491433595	0.13029695384889498
Upk3bl	0.10487130700583538	6.179280978696606e-16	7.065914895531948e-15	0.07957532225737857	0.13003231186275743
Pcdh17	0.10479955614675864	6.468330450858191e-16	7.390740286338816e-15	0.07950323303560937	0.1299609896664236
Cdc26	0.10462642913508347	7.221748475067702e-16	8.226248205355537e-15	0.07932929068104873	0.12978889589915488
Mpzl2	0.10448361838076634	7.907767523808833e-16	8.973228779312073e-15	0.07918580851792732	0.1296469363168656
Doc2b	0.10438565339615262	8.415078635155625e-16	9.534303379525828e-15	0.07908738356802004	0.12954955462071516
Aff3	0.10432519149178052	8.744037310444934e-16	9.899451706199147e-15	0.0790266380290005	0.12948945246732899
Megf9	0.10431491009534279	8.801222149568695e-16	9.956592349370963e-15	0.07901630841988692	0.12947923222725727
Tcea1	0.10425475876282324	9.143238544480316e-16	1.0319891236924472e-14	0.0789558751278687	0.12941943858304814
Pard6g	0.10385153315068522	1.1798968591873718e-15	1.3287054152321876e-14	0.07855076419609464	0.12901860601601053
Cnot11	0.10367971895594295	1.314926916360747e-15	1.4785201741126792e-14	0.07837814920654465	0.12884780899765982
Pdcl	0.10351065088277991	1.4626183816661856e-15	1.6396139998859562e-14	0.07820829461864541	0.1286797403856851
Snn	0.10334273192808598	1.6254424143719626e-15	1.8152813590023025e-14	0.07803959594898817	0.12851281266791034
Dnajb6	0.10329335194591094	1.6766321331495759e-15	1.8710407198450986e-14	0.07798998695149077	0.128463723907717
Rfk	0.10312249398101529	1.866302710856597e-15	2.07645427642267e-14	0.07781833754549401	0.12829387263818814
Ywhae	0.10308049417286741	1.9160713803447537e-15	2.1286333065088422e-14	0.07777614341730504	0.12825212006685763
Ywhaq	0.10307860388699433	1.918341785147532e-15	2.1295604053535216e-14	0.07777424438779927	0.12825024090627665
Gm26735	0.10303419666949289	1.972447455341583e-15	2.1879856552109963e-14	0.07772963181482852	0.12820609499579644
Tgfbi	0.10271899195903483	2.4021306225337366e-15	2.6546944309089305e-14	0.07741297239316977	0.1278927421890571
Gspt1	0.10264563852871013	2.5146500655833326e-15	2.7769750649788835e-14	0.07733928115944359	0.12781981900693629
Nr2f2	0.102591460346926	2.601071761656035e-15	2.86382651723522e-14	0.07728485365664305	0.12776595842783292
Tanc2	0.10259030140111709	2.6029520229472568e-15	2.86382651723522e-14	0.07728368937916255	0.12776480627436
Acbd6	0.10257823736372687	2.62260421634704e-15	2.883309350084726e-14	0.07727156984587703	0.1277528129377033
Gng5	0.10257184462396493	2.6330770531605187e-15	2.892678946327678e-14	0.07726514770184252	0.12774645765931297
Trim24	0.10249738653695328	2.7581311768273713e-15	3.0278196508902104e-14	0.07719034728944674	0.12767243574345433
Pds5a	0.10248758823843405	2.775016966553494e-15	3.044103301106129e-14	0.07718050396389199	0.1276626948219179
Nsrp1	0.10247532177875641	2.796299731892887e-15	3.0651826551148116e-14	0.07716818114196157	0.12765050018546206
Pfdn4	0.10243417494677255	2.8688711729457658e-15	3.140090654314292e-14	0.07712684530389603	0.1276095942229901
Dpysl4	0.10243234980290997	2.872132798163627e-15	3.141342295690616e-14	0.07712501177833411	0.1276077797613566
Sfrp1	0.10227550238245929	3.166496779488294e-15	3.450574117310131e-14	0.07696744469907153	0.1274518497103257
Hnrnpu	0.10211949462530275	3.488690519987846e-15	3.79053253494064e-14	0.07681072238971907	0.12729675317703062
Tmem160	0.10191977871100871	3.9485953832304244e-15	4.283951582201202e-14	0.07661009355488553	0.1270982019840693
Lysmd2	0.10190962833306876	3.9734994469137526e-15	4.307819466167973e-14	0.07659989683332771	0.12708811074813892
Ddx3y	0.1018584104064565	4.101540487679609e-15	4.4433854618536363e-14	0.07654844514159401	0.12703719116747222
Pin4	0.10183833590128602	4.1528254790477685e-15	4.4923818147160796e-14	0.07652827905060196	0.12701723356069075
Jmjd1c	0.10171260378581612	4.4886982438047314e-15	4.838072939961335e-14	0.0764019737790853	0.12689223314808143
Miat	0.10170585496365749	4.50746372215504e-15	4.854770839744473e-14	0.07639519421505893	0.126885523578336
Emp3	0.10147404500156577	5.201068145151147e-15	5.5855931687716626e-14	0.07616232974558357	0.12665506046756
Pax1	0.10142123858652785	5.3731987813164795e-15	5.766274321686303e-14	0.07610928349941318	0.12660256048568969
Far2	0.10136353430934969	5.567707551613468e-15	5.97069202443813e-14	0.07605131731029091	0.12654519090243765
Smad5	0.10132090972905106	5.71581925547635e-15	6.125095041760819e-14	0.07600849937262891	0.1265028134432646
Myo1e	0.10124391826005137	5.993238767221107e-15	6.413111411014158e-14	0.0759311588847665	0.1264262681085989
Chmp5	0.10122292740610436	6.071145223987293e-15	6.491791983918929e-14	0.07591007292760998	0.12640539883610974
Idh1	0.10120654873032578	6.1326251660981856e-15	6.552807192968458e-14	0.07589362006073036	0.12638911501203612
Rnf111	0.10112155127624452	6.4616492373245874e-15	6.879592235374081e-14	0.0758082378118675	0.1263046095747411
Fzd2	0.10074156979020533	8.157889280125941e-15	8.648295633563104e-14	0.0754265406381533	0.12592682318245524
Chrna4	0.10053743070401094	9.242885889151791e-15	9.784528238544627e-14	0.075221482889012	0.12572386035949232
Fam84b	0.10049575298488005	9.481255604702235e-15	1.0028502299145515e-13	0.0751796178757701	0.12568242253102982
Ttc3	0.10049478243465484	9.486877975659873e-15	1.0028502299145515e-13	0.07517864296508497	0.1256814575660983
Chic2	0.10043755697488084	9.824246279211589e-15	1.0377734798218453e-13	0.07512116048997665	0.12562456134145722
Naaladl2	0.10041350800534621	9.969522242789106e-15	1.0523699956071546e-13	0.0750970035600935	0.12560065068336973
Nt5dc2	0.10041008942565896	9.99034415553236e-15	1.0538178817261765e-13	0.07509356963617113	0.12559725176238662
Micu3	0.10036518750024251	1.0267836876867375e-14	1.0823190385275056e-13	0.07504846622498511	0.12555260799272824
Tm2d1	0.1003478016343996	1.0377305401996162e-14	1.0930810825071383e-13	0.07503100237238816	0.12553532205648155
Hsf2	0.1002302761456109	1.1148003121453424e-14	1.1725959879026647e-13	0.07491295011375086	0.12541847167361897
Slain2	0.10021785882533162	1.1232649147468557e-14	1.1806620801283215e-13	0.07490047717831481	0.12540612564178394
Mfng	0.10018257445471374	1.1476640425566164e-14	1.2054536413000834e-13	0.07486503481798035	0.12537104379788766
Setbp1	0.10011362898440085	1.1968539122165353e-14	1.25534231768624e-13	0.07479578082121478	0.12530249388190423
Prss16	0.10006819115044625	1.2303997167602384e-14	1.2896154204431869e-13	0.07475013978944874	0.12525731660265743
B3galt6	0.10003152167347057	1.2581449158337097e-14	1.317764636068485e-13	0.07471330640406262	0.1252208573237285
Cwc15	0.09996296656802678	1.3116762583434564e-14	1.3718949638569677e-13	0.07464444505036703	0.1251526950097433
Cd2ap	0.09995444904239227	1.3184816936983867e-14	1.3780410147456498e-13	0.07463588949224412	0.1251442262692834
Rbmx	0.099880221543615	1.3792779967831653e-14	1.440568448612051e-13	0.07456133071032818	0.1250704237622448
BC031181	0.09980493340347012	1.443758218165112e-14	1.5068527891348893e-13	0.07448570684248389	0.12499556640179421
Ip6k2	0.09979828788987778	1.449590121495097e-14	1.5118756042119396e-13	0.07447903170895488	0.1249889588983749
Phf14	0.09974189777283828	1.500017928808309e-14	1.5633707591114568e-13	0.07442239034498455	0.12493289122451018
Smarcad1	0.09970505340018718	1.5338944836140578e-14	1.5975554133764108e-13	0.07438538189997371	0.12489625744400762
Endog	0.09969105042663857	1.546965897109418e-14	1.610038682107353e-13	0.07437131658781375	0.1248823344895337
Eif2s2	0.09950343794098378	1.7330307227812117e-14	1.799900465656033e-13	0.07418286985821693	0.12469579314618834
Ddit4	0.09931652097877795	1.9402468337456228e-14	2.0108875465605403e-13	0.07399512354307426	0.12450994158422807
H2afj	0.09928574530663967	1.9766252247422922e-14	2.0471598259883334e-13	0.07396421149098183	0.12447934115957109
Pnoc	0.09922652222728828	2.0485271187363422e-14	2.11866845871539e-13	0.07390472610615514	0.1244204551823777
Nrbf2	0.09915038715726143	2.14475051599396e-14	2.2166407597704822e-13	0.07382825409031793	0.12434475321808763
Naa38	0.09914663490609897	2.1496060207708565e-14	2.2201119007000398e-13	0.07382448524077202	0.12434102230458352
Mcat	0.09911483063624993	2.1911979846380886e-14	2.2614932018209805e-13	0.07379254031123665	0.12430939886519103
Fam60a	0.09909900124646154	2.2121927695817947e-14	2.281573780644478e-13	0.0737766409327006	0.1242936594579454
Huwe1	0.09908365420523955	2.2327366184893234e-14	2.301161694844695e-13	0.07376122604769789	0.12427839964523912
Cux2	0.09901147431861644	2.3319017091085432e-14	2.400030135169244e-13	0.07368872724188866	0.12420662985012841
Pantr1	0.09894817017270215	2.42242870670656e-14	2.4897463720835063e-13	0.07362514361361337	0.12414368515103175
Efhd2	0.09883743189176802	2.58916993163279e-14	2.655600225176066e-13	0.07351391692774573	0.12403357516472223
Ncoa7	0.09876778401127842	2.699768200047062e-14	2.7671224723495496e-13	0.0734439621919204	0.12396432212682088
Tmem263	0.09869249802282849	2.8245459371560494e-14	2.891017308071868e-13	0.07336834478797329	0.12388946266803515
Insl6	0.09868043334385734	2.845062014349117e-14	2.910007912745638e-13	0.07335622702630067	0.1238774663143421
Psma7	0.09858472349958172	3.0130932275206644e-14	3.0797509067787025e-13	0.07326009633862214	0.12378229823774287
Apc	0.09857706710547705	3.0269489394701963e-14	3.091782349950584e-13	0.07325240629910312	0.12377468516280185
Efna2	0.09849058928228172	3.187863334849196e-14	3.2516644511106207e-13	0.07316554866509184	0.12368869641710023
Suz12	0.09821748934735586	3.753268168897327e-14	3.820502416809626e-13	0.07289125179687653	0.12341713852109733
Shoc2	0.09819549300247263	3.8028779987900636e-14	3.868345925929728e-13	0.07286915921386863	0.1233952662127432
Errfi1	0.09815328669056562	3.8998804630512457e-14	3.9642993247095975e-13	0.07282676831104924	0.12335329783201812
Morf4l1	0.09813422139054745	3.9444917275444295e-14	4.0041585770849714e-13	0.07280761965821932	0.1233343399799548
Krt17	0.09789972223788096	4.535978746328872e-14	4.588888184638711e-13	0.0725720968108389	0.12310116090991007
Slco3a1	0.09789451753941139	4.5500499499210196e-14	4.599985740100793e-13	0.07256686942355321	0.12309598547905018
Smim5	0.09781669269279264	4.765643048722492e-14	4.81466294656698e-13	0.0724887054814334	0.12301859810182486
Sft2d1	0.09776860311408878	4.903848904418362e-14	4.950917842166693e-13	0.07244040652414331	0.12297077869127654
Serp1	0.09775850103946813	4.933378331939556e-14	4.977342451768405e-13	0.07243026048091078	0.12296073335542647
Jund	0.09718038366635058	6.948813079072412e-14	6.986972662760878e-13	0.0718496356240954	0.12238585440085525
Slc16a7	0.09717814951808626	6.957990654377418e-14	6.991460663622728e-13	0.07184739181890158	0.12238363273472803
Pnrc1	0.09714577600800327	7.092321106142066e-14	7.116793932692353e-13	0.07181487840565123	0.1223514400663829
Micu2	0.09693717141143209	8.021108953443612e-14	8.027062543085169e-13	0.07160537360863437	0.12214399948442016
Zfand6	0.09688559093325037	8.268602885638559e-14	8.258023528411142e-13	0.07155357088765239	0.1220927064859526
Golga7	0.09662902160427722	9.615593921966079e-14	9.590374812150565e-13	0.07129589811886071	0.12183756512523046
Anks1b	0.09661881807705724	9.673400619965559e-14	9.641546007708953e-13	0.07128565077875645	0.12182741831812044
Trp53rkb	0.09656760450819797	9.968741663664126e-14	9.92257769220152e-13	0.07123421738493965	0.12177648935938296
Foxp1	0.09652401893019863	1.0227057735953595e-13	1.0172870106098441e-12	0.07119044482986346	0.12173314589577319
Isg20l2	0.09644803875014092	1.0693179687958903e-13	1.0622273807911487e-12	0.07111413893694815	0.1216575875496354
Ncor2	0.09642843430775039	1.081679743431727e-13	1.0737879702032092e-12	0.07109445050209424	0.12163809190161598
Tmem167	0.09636293078257925	1.1240105947242144e-13	1.1143182573766594e-12	0.07102866647949484	0.12157295174557488
Ythdf2	0.0963333242863455	1.1436734838402215e-13	1.1330542043309502e-12	0.07099893327543672	0.12154350941484551
Pcgf6	0.09630444377147031	1.1631796751927255e-13	1.1516099975155747e-12	0.07096992920312058	0.1215147889972258
Spaca6	0.09628236953377597	1.1783088680825771e-13	1.1658104618100535e-12	0.07094776055567983	0.12149283709816908
Lsm6	0.0962081909605068	1.2305792606664288e-13	1.21509460818534e-12	0.07087326490995428	0.12141906945266985
Proser1	0.09619349863766861	1.2411993307943644e-13	1.2239512815831926e-12	0.07085850981907776	0.12140445848799475
Rab11fip2	0.09618819708990214	1.2450535189793545e-13	1.2269361289025121e-12	0.07085318562494267	0.12139918629465934
Zzz3	0.09617926442684077	1.2515741132374247e-13	1.2325428734013444e-12	0.07084421480791603	0.12139030308813323
Gdpd1	0.0960395054619055	1.3580719048843028e-13	1.3365338036721364e-12	0.07070385942603821	0.12125131738607074
Gm14964	0.0960339723230883	1.36246652334051e-13	1.339969562842381e-12	0.07069830269537213	0.1212458148408372
Dennd1c	0.09602206187796757	1.3719736812201907e-13	1.3484255577320508e-12	0.07068634147258081	0.12123397024515933
Tm9sf3	0.0959398851873318	1.4393681458786944e-13	1.4127907989097892e-12	0.07060381463751297	0.12115224769027164
Sdhaf4	0.09589473250225053	1.4777720500204573e-13	1.448568226956603e-12	0.07055846971022382	0.12110734438846815
Rab33a	0.09571201065226875	1.6437277773024915e-13	1.6038241227087665e-12	0.07037497097240558	0.1209256306777994
Hccs	0.09562419963687199	1.7298643113979834e-13	1.6867598686616366e-12	0.07028678721646987	0.12083830354481391
Tmed7	0.09555263079062984	1.8033345103939944e-13	1.756090224796673e-12	0.0702149148674307	0.12076712878988162
Ywhaz	0.0955236289388505	1.8339718264717255e-13	1.7847530287665459e-12	0.07018579010207876	0.12073828656195597
AI838599	0.09542340829470379	1.9438315402950739e-13	1.88424611595531e-12	0.07008514504253938	0.12063861719641039
Tcf12	0.09533671443620693	2.0440581832111692e-13	1.9788137673110217e-12	0.06999808446813455	0.12055239980032945
Comtd1	0.09530220739689722	2.085348741872466e-13	2.014840859329677e-12	0.06996343157109336	0.12051808230306778
Foxn3	0.095282257175992	2.1095933875956799e-13	2.035613502370301e-12	0.06994339705054026	0.12049824163827187
Fgf10	0.09512053417561851	2.3166189369890047e-13	2.232474038627936e-12	0.06978099144418085	0.1203374059919191
Irs1	0.09511529695875347	2.3236464680049805e-13	2.237792257596225e-12	0.069775732144345	0.1203321974888836
Pcbp2	0.09503938835072996	2.4278857278054815e-13	2.3351474208225096e-12	0.06969950362228397	0.12025670490533949
Nme2	0.09493030792955234	2.5857612653918615e-13	2.4853807729764546e-12	0.0695899640038412	0.12014822179929903
Myt1l	0.09490329349929093	2.6263919389457134e-13	2.5216365632488834e-12	0.0695628359449893	0.12012135520472195
Zcchc18	0.09483626846054134	2.7299267135356245e-13	2.610415415115851e-12	0.06949552914614647	0.12005469679903207
Cldn1	0.0947775750941579	2.8238752399237255e-13	2.696773579092645e-12	0.06943658923385838	0.11999632430395787
Matr3	0.09475920179577574	2.8539319190309596e-13	2.723723570858955e-12	0.06941813879341234	0.11997805141489541
Fam162a	0.09474258663165418	2.8813828148321226e-13	2.7481536030080522e-12	0.06940145388385068	0.1199615270372495
Nedd9	0.0947282640722027	2.905253900470149e-13	2.7673616312057018e-12	0.0693870712139991	0.11994728272609924
Astn1	0.09470541594905142	2.943736878237121e-13	2.802218333834066e-12	0.06936412722128724	0.11992455940738542
Cbx1	0.0946372101948226	3.06161703561225e-13	2.9088303814968147e-12	0.06929563543865876	0.11985672605965882
Traf4	0.09446755161770505	3.375311685442241e-13	3.2027669614071574e-12	0.06912526641571246	0.11968799280469733
Slc2a4	0.09438380705146071	3.541578091534796e-13	3.351955627029519e-12	0.06904117171373761	0.11960470444634667
Cox5a	0.09432605061470559	3.660905899087282e-13	3.462684654933895e-12	0.06898317400737808	0.1195472624374022
Tle4	0.09432162725184086	3.670205821526478e-13	3.4692684855996937e-12	0.06897873217358315	0.11954286314849927
Arpc4	0.09424536637070101	3.83423626773313e-13	3.6197045249363497e-12	0.06890215300280775	0.11946701715819048
Grhl3	0.09417838627698766	3.984225761167624e-13	3.7589091770914144e-12	0.06883489360098492	0.11940040122114967
Tmem2	0.09410866667767079	4.1464665798346965e-13	3.902046056188349e-12	0.06876488351449174	0.11933106043140564
Adgra3	0.0940980245423764	4.1717952314247544e-13	3.9233922052796785e-12	0.06875419706062885	0.11932047609669628
Rcc2	0.09404137823305546	4.3091926477359803e-13	4.042355228246193e-12	0.06869731494883774	0.1192641373537678
Tagln3	0.09387232283067633	4.746192841422563e-13	4.446669995649907e-12	0.06852755679662983	0.11909599888766056
Mdfi	0.09376140922125313	5.056231972031542e-13	4.731165702031533e-12	0.06841618292548587	0.11898568607444743
Syncrip	0.09371206707650827	5.200467851264591e-13	4.859996137498749e-12	0.06836663622710909	0.11893661100581542
Zcchc9	0.09359830085105107	5.548592382200486e-13	5.18206383000097e-12	0.06825239884690659	0.11882346009749054
Pank2	0.09358390152204306	5.594253325808536e-13	5.21813654560166e-12	0.0682379399314845	0.11880913860212543
Cnot7	0.09354288841831494	5.726338460026131e-13	5.331282215985408e-12	0.06819675716821469	0.11876834713171042
Ndnf	0.09329520738613932	6.591572111678016e-13	6.129128902087564e-12	0.06794805338597712	0.11852200274895422
Gm8797	0.09328803084458608	6.6184659290878e-13	6.150279962048945e-12	0.06794084725726837	0.118514864890436
Rnf7	0.09311509428496394	7.300103223818918e-13	6.7625128614902165e-12	0.0677671985215156	0.11834285970604105
Pcyt1b	0.09308627293374694	7.420212576511298e-13	6.869486437093574e-12	0.06773825862937588	0.11831419342925772
Tgif1	0.09307531484244161	7.466386030799321e-13	6.907920849830613e-12	0.0677272554791251	0.11830329428736774
Camta1	0.09299519328960436	7.812663975301061e-13	7.214795729619554e-12	0.06764680465913017	0.11822360356636945
Ndufv3	0.09266736812666725	9.401194248875728e-13	8.665575631142072e-12	0.06731763570100988	0.11789753780891588
Cetn3	0.0926565418622355	9.458731212809393e-13	8.713195193613422e-12	0.06730676515253428	0.11788676955518046
Mrfap1	0.09258426644272334	9.85179420632305e-13	9.06964369174284e-12	0.06723419424990032	0.11781488125917758
Mex3d	0.0925228363047817	1.0198439741614835e-12	9.365514539188211e-12	0.06717251317840268	0.11775377994705644
Sptb	0.09250505481305535	1.0300993346343893e-12	9.45383863364024e-12	0.06715465908792104	0.11773609360119248
Gm10600	0.09235386251311989	1.1214853455270956e-12	1.0279820246917402e-11	0.067002850151869	0.1175857096599192
Ago1	0.09228390299896858	1.1664186926938209e-12	1.067849113045806e-11	0.06693260570582545	0.11751612379685618
Smim8	0.09218846395325296	1.230575900075004e-12	1.1258896467620225e-11	0.06683677836015892	0.11742119408785272
Gal	0.09209984873003349	1.2932379793020172e-12	1.1810352506790775e-11	0.06674780301887939	0.11733305137128071
Srp14	0.09202979846770401	1.344977668335317e-12	1.2267751413949008e-11	0.0666774683688563	0.11726337434372666
Rcor2	0.09167322200199902	1.6414904280130522e-12	1.4908110555947076e-11	0.06631944819145955	0.11690869390209402
Fbxo44	0.09165566229622263	1.657641692182373e-12	1.5036381612695273e-11	0.06630181755836419	0.11689122740023652
Cnih2	0.09156650615358984	1.7420819061606783e-12	1.5754156555042087e-11	0.06621230153970273	0.11680254424233007
Ppp1r14b	0.09146036096511453	1.848124572045204e-12	1.6692774377589782e-11	0.0661057284316199	0.11669696164286314
Hist1h4b	0.09125596988549467	2.070447140768737e-12	1.8666748659417106e-11	0.06590051498783996	0.116493652266785
Nol7	0.09117432545007902	2.1664061529270118e-12	1.9508178296333038e-11	0.06581854265688096	0.11641243932887868
Smarce1	0.09110511588020122	2.251154544226698e-12	2.0222212625939528e-11	0.06574905539964869	0.11634359527292579
Chpt1	0.09107802067611362	2.2852112242713193e-12	2.0515718926857105e-11	0.06572185154932153	0.1163166430996731
Ralgps2	0.09104599827626571	2.3261127259075545e-12	2.0870283023554107e-11	0.06568970079478151	0.11628478969253893
Hist1h4d	0.09103165394797035	2.344666380558815e-12	2.1024030888795518e-11	0.06567529898749912	0.11627052104713446
Med28	0.09100994865930549	2.3730172678659965e-12	2.1265389184121204e-11	0.06565350674391711	0.11624893025911544
Fabp5	0.09097981462741701	2.412935495529699e-12	2.1597010461195515e-11	0.06562325203029584	0.11621895515198519
Timp1	0.09088761320073864	2.5392067943444658e-12	2.271349575809576e-11	0.06553068164195172	0.1161272397035785
E330013P04Rik	0.09072805238330603	2.7732049526858615e-12	2.4791683335312846e-11	0.0653704833425653	0.11596851888750859
Phkg1	0.09069676950383838	2.821499605520446e-12	2.519305276909918e-11	0.06533907563409494	0.11593740054433356
Mchr1	0.0904777400496461	3.1835134290808697e-12	2.8391273401502334e-11	0.06511917358754052	0.11571952171549457
Cdkn1c	0.09045283668387902	3.2274508171551435e-12	2.8728561919003787e-11	0.06509417116508706	0.11569474902055155
Insm1	0.09041258352030175	3.2997300575575e-12	2.932192719211221e-11	0.06505375795614	0.11565470700355336
Tes	0.09037670213369202	3.365495182487555e-12	2.9888418593696365e-11	0.06501773397633862	0.11561901376235714
Smarcd3	0.09037319008599859	3.372000842165852e-12	2.992827318381912e-11	0.06501420797526411	0.11561552012671658
Paip2	0.09035880895945207	3.398769027610796e-12	3.0147813067282126e-11	0.06499976971904338	0.11560121438729622
Ildr2	0.09017832239144817	3.7529532911521785e-12	3.324973133875625e-11	0.0648185670628158	0.1154216730552844
Ppp2r5e	0.09008053318297295	3.9597107828063526e-12	3.5018766022540857e-11	0.06472039056996441	0.11532439529503744
Aldh5a1	0.09007259289092685	3.9769808719762445e-12	3.51296029257175e-11	0.06471241885273572	0.1153164965103305
Atp5f1	0.09001740850557936	4.099062786484728e-12	3.618642868235417e-11	0.06465701615433642	0.11526160050942891
Zfp637	0.08991702067769983	4.330633716480338e-12	3.813992200066502e-11	0.06455623158649995	0.11516173689629196
Grb2	0.08982862161876132	4.5451304699312124e-12	3.9981512455249e-11	0.06446748359645728	0.11507379902548236
Tec	0.08979500093806463	4.6294135907207035e-12	4.0698774726721255e-11	0.06443373031262171	0.11504035364390747
Myo10	0.08974776355266499	4.750425092162038e-12	4.1713176164508693e-11	0.06438630671655474	0.11499336245878722
Crk	0.08964907471302812	5.013332178912275e-12	4.396968039352333e-11	0.064287229213298	0.11489518761873704
Ecel1	0.08953021259628004	5.34895482184095e-12	4.688554903234228e-11	0.06416789964878813	0.11477694391505697
Ost4	0.08950515998024541	5.422453555684927e-12	4.750171806518792e-11	0.06414274860114488	0.11475202155090905
Hsph1	0.08947390055137462	5.515550482467573e-12	4.827860305510717e-11	0.06411136639930984	0.11472092459940375
Tm7sf2	0.08947320235179816	5.517647641993571e-12	4.827860305510717e-11	0.06411066545809248	0.11472023002829948
Son	0.08940185772671495	5.736113181467545e-12	5.0160551057986536e-11	0.06403904081389007	0.11464925604384338
Arl2bp	0.08935863725264688	5.872558014417531e-12	5.1263041737390464e-11	0.06399565083172536	0.11460625997798204
Inip	0.0891248443829214	6.667608593581437e-12	5.7896547453984946e-11	0.06376094270275115	0.11437367936169139
Skil	0.08903825105083503	6.988084054465886e-12	6.064381194370015e-11	0.0636740110846125	0.11428753432745102
Cdkl4	0.08903653351512678	6.994590754494868e-12	6.06647809824055e-11	0.06367228684306157	0.1142858256796674
Ostc	0.08902037669967039	7.0560903587665485e-12	6.116240567555036e-11	0.06365606695332329	0.11426975246538372
Ubap2l	0.08894296015407031	7.35819753633197e-12	6.370661276201953e-11	0.06357834836868871	0.11419273631741024
Pcm1	0.08883653796011559	7.794263472135856e-12	6.732482327038257e-11	0.06347151147292242	0.11408686404265052
Prkca	0.08859704482028787	8.870250529660939e-12	7.64408399798962e-11	0.06323108721197056	0.11384860634665378
G430095P16Rik	0.08858845416014469	8.911434468292518e-12	7.675115249665873e-11	0.06322246320705197	0.11384005994813126
Tomm22	0.08857097868133339	8.995791375103584e-12	7.743272309005297e-11	0.06320491990860039	0.11382267449661912
Pdcd4	0.08856799648588518	9.010264817234617e-12	7.7472686515931e-11	0.06320192614127705	0.11381970766281047
Plagl2	0.08846259375821902	9.536724131680152e-12	8.185136319267844e-11	0.06309611471041794	0.11371484758773186
Spint2	0.08842482406864985	9.732611508428662e-12	8.348430380653875e-11	0.06305819870619148	0.11367727221370141
Srek1ip1	0.08841283658124048	9.795602797596102e-12	8.397606074632821e-11	0.06304616479618948	0.11366534638379239
Spg7	0.08839517741710894	9.889125300216571e-12	8.472883727759213e-11	0.06302843725883835	0.1136477780361074
Pafah1b2	0.08836499905162118	1.0050977282554794e-11	8.606584531037537e-11	0.06299814208500766	0.11361775483347888
Hist1h2an	0.08823097150428218	1.0801694360238247e-11	9.233425305861293e-11	0.06286359633566124	0.11348441583503548
Wdr6	0.08816496462241298	1.1191325618834807e-11	9.5609763970587e-11	0.0627973345846934	0.11341874772051208
Rimklb	0.08813800336867521	1.135440432811679e-11	9.694713332774905e-11	0.06277026929113443	0.1133919247766411
Sp8	0.0880648012601526	1.1809003386533793e-11	1.0065478691131188e-10	0.06269678489378383	0.11331909800557072
Camk2n1	0.08803393328825966	1.200599842691826e-11	1.0227510779415549e-10	0.06266579796837278	0.11328838822517943
Scx	0.08796131276888794	1.2482229732905632e-11	1.0627092374783205e-10	0.06259289778979753	0.11321613967954443
Pspc1	0.08792847737577122	1.2703583855243803e-11	1.0803145192495462e-10	0.06255993603754324	0.11318347238680221
Kctd5	0.08771332453293715	1.4252110448109027e-11	1.2075431350970453e-10	0.06234395659991626	0.1129694196651471
Emx2	0.0877127243235424	1.4256678777930862e-11	1.2075431350970453e-10	0.062343354087903015	0.11296882252146855
Tdg	0.0876806592784622	1.450282845044861e-11	1.2276909175148594e-10	0.062311166056692194	0.11293692122992287
Snrnp40	0.08767103255148617	1.457753744277111e-11	1.2333112254063795e-10	0.062301502416510036	0.11292734365568256
Arhgap24	0.08757082320964595	1.5377941987013262e-11	1.2995456274039526e-10	0.06220090910940262	0.11282764569016464
Gcnt2	0.08756082469444357	1.5460125018535753e-11	1.3052462681503605e-10	0.062190872311854245	0.11281769817028578
Col9a2	0.08744835862880954	1.6414681926817602e-11	1.3824312757332871e-10	0.062077975989269674	0.11270580536539508
Fuom	0.08742587603909506	1.6612308031843477e-11	1.3974880341478765e-10	0.062055407466670154	0.1126834372968518
Fgf12	0.08736615507745363	1.714864649000017e-11	1.441788980120139e-10	0.06199545836574282	0.11262402041581826
Col9a1	0.08728963500723858	1.7860681301686614e-11	1.499104495672406e-10	0.0619186462497268	0.11254788969806752
Khdrbs2	0.08716865164123683	1.9045905480264113e-11	1.59587471286891e-10	0.061797201752930214	0.11242752131936197
Myl6b	0.08704894671386615	2.0294251466314815e-11	1.6975975380536662e-10	0.06167704130695557	0.11230842415108468
Adprhl1	0.08687541278422424	2.2247276823197323e-11	1.8567775045854784e-10	0.061502848326659545	0.11213576998948445
Eny2	0.0868633939148368	2.2389154215572182e-11	1.8665179661110232e-10	0.061490783868998866	0.1121238119958977
Eid2b	0.08684219122461546	2.264160452132184e-11	1.8861964484006428e-10	0.06146950077381202	0.11210271667986567
Smarcc1	0.08684143695840316	2.2650636333366226e-11	1.8861964484006428e-10	0.06146874364769198	0.11210196623297203
Zfp532	0.08663038145892943	2.5321447937230277e-11	2.1050582643333085e-10	0.061256889048442745	0.11189197830661995
Yod1	0.08650451339563647	2.7058454000472747e-11	2.2456851218859054e-10	0.061130545510902606	0.11176674584250113
Notch2	0.08636164973673657	2.9171478711871675e-11	2.416995535060161e-10	0.06098714316106778	0.11162460263361974
Col12a1	0.08627760620811285	3.048907464779561e-11	2.523345234941165e-10	0.06090278322185683	0.11154098244685666
Cyp1b1	0.08620468913559252	3.1679275092649834e-11	2.617467013365402e-10	0.06082959192179262	0.11146843238046009
Tcp11l1	0.0862036211984124	3.1697040080253724e-11	2.6174766226628227e-10	0.06082851997032699	0.11146736981641919
Smarca4	0.08617256393521135	3.2217958076553036e-11	2.6575335719319137e-10	0.06079734599110339	0.1114364687871411
Nxt2	0.0861647168843146	3.2350895113679015e-11	2.667015705564055e-10	0.06078946945810891	0.11142866120319368
Mycl	0.08606358688881478	3.411291850697234e-11	2.8091543274675555e-10	0.06068795979064655	0.11132803956456928
Pfas	0.08602165677069593	3.487070989429431e-11	2.869963920323413e-10	0.06064587240837045	0.11128632006745123
Cnih1	0.0860196934405648	3.490659333458578e-11	2.871323825542106e-10	0.06064390171673526	0.11128436659722667
Metrnl	0.08600560955518519	3.5165063162850756e-11	2.888709542614709e-10	0.06062976502964316	0.11127035343584507
Ralgds	0.08595985281429472	3.6017787754510157e-11	2.9561693978259e-10	0.060583836813009426	0.11122482639882839
Car10	0.0859207335107896	3.676283015904766e-11	3.0139830519006957e-10	0.0605445709931005	0.11118590339444367
Rbm4b	0.08591075913854622	3.695519522294163e-11	3.028080112438935e-10	0.06053455927567281	0.1111759790608051
Tbc1d1	0.08590596980698331	3.704791151174539e-11	3.034000969799536e-10	0.060529752014122154	0.11117121375417352
Myo1b	0.0858939253573204	3.728208591328694e-11	3.0514934667768136e-10	0.06051766247843536	0.11115922971847021
G3bp1	0.08587881084422053	3.757799943956718e-11	3.074017152168896e-10	0.06050249139766765	0.11114419100811734
Tmem213	0.08586860303196397	3.777914759191817e-11	3.088768125334831e-10	0.060492245388224265	0.11113403438383229
Sncaip	0.08580925546062408	3.896964238977403e-11	3.182592325345477e-10	0.0604326758467942	0.11107498431156153
Lsm3	0.08558393275011322	4.383294820758782e-11	3.577801072464144e-10	0.06020651203664085	0.11085078948021189
Egln3	0.08558287644170241	4.3857089604305887e-11	3.577802507818815e-10	0.06020545179130754	0.11084973845322019
Bmpr2	0.08557640769337145	4.400521351262986e-11	3.587912708113323e-10	0.06019895893482678	0.11084330204664525
Ppp1r3c	0.08554693933213807	4.4686206451632876e-11	3.641434768594325e-10	0.06016938077617228	0.11081398099135202
Gng10	0.08537916065506995	4.876438905382864e-11	3.9672224578021534e-10	0.0600009778145728	0.1106470401653244
Rnf122	0.08532729870430343	5.0097073473254764e-11	4.071176420174473e-10	0.05994892318393535	0.11059543691362095
Azin1	0.08531385021118514	5.0448431429704964e-11	4.09748459219033e-10	0.059935424748903086	0.11058205548236306
Bnip3	0.08530172113423751	5.0767384160125014e-11	4.1188789632320246e-10	0.05992325063774553	0.11056998688005687
Nop10	0.08524428705911333	5.2304678002898624e-11	4.238965461535462e-10	0.05986560341740229	0.11051283906561067
Zc2hc1a	0.08523051985762412	5.2679884613570296e-11	4.2670418825989136e-10	0.05985178514921497	0.1104991404572441
Akr1c13	0.08514716843149137	5.500836709256142e-11	4.4532155695948604e-10	0.05976812475524127	0.11041620411271341
Ireb2	0.08510746184161871	5.615270047103176e-11	4.540898040817186e-10	0.05972827110598827	0.11037669513385673
Ncbp2	0.08507207166119672	5.7192232941533564e-11	4.622441453710541e-10	0.05969274992085695	0.11034148101531353
Pknox1	0.08502002586035927	5.875526539826587e-11	4.743600114979212e-10	0.059640511577552124	0.11028969402080231
Pim1	0.08501435238364786	5.892815442447935e-11	4.754969849126515e-10	0.05963481712032215	0.11028404874809547
Tmem55b	0.08489949163669999	6.253725207905333e-11	5.043447447441218e-10	0.05951953197353459	0.11016975864659387
Grb7	0.08482968932861895	6.483519358589573e-11	5.223089386596521e-10	0.05944947208311671	0.11010030280039887
Hnrnpd	0.08481003161269943	6.549710290746877e-11	5.273547954509606e-10	0.059429741872019215	0.1100807426104853
Bcl6	0.08471367117099433	6.883849294406192e-11	5.536570980766715e-10	0.05933302635200316	0.10998485994976684
Map2k2	0.08460562802831106	7.27833395824074e-11	5.847266508532132e-10	0.059224585648104955	0.10987735195469614
Zc3h11a	0.08460465697239067	7.28197777712821e-11	5.847266508532132e-10	0.05922361102175239	0.10987638570582374
Msi1	0.08460256424621057	7.289836648762371e-11	5.850409487975905e-10	0.059221510601085346	0.1098743033391681
Zfp423	0.0845619924080938	7.443846116335344e-11	5.967550364938891e-10	0.05918078963379116	0.10983393229807997
Fundc1	0.08451507855125	7.625897384882285e-11	6.110193631290609e-10	0.05913370344183316	0.10978725052205648
Abracl	0.08444949301312007	7.887718976049572e-11	6.316563722126955e-10	0.05906787716864962	0.10972198924586721
Panx1	0.08440261832402643	8.080209411703361e-11	6.463731703612327e-10	0.059020830558881146	0.10967534617674948
B630019K06Rik	0.08420058724299098	8.963729495952689e-11	7.162773284185039e-10	0.05881805978567469	0.10947431210991436
Fer1l6	0.08402008508812649	9.832486067361072e-11	7.823261848982407e-10	0.05863689853362962	0.10929469897608105
Cux1	0.08399676364311123	9.950568320817092e-11	7.912969370833153e-10	0.05861349205314914	0.10927149227497354
Upf2	0.08394759280374413	1.0204091865319654e-10	8.110229713534609e-10	0.05856414201680852	0.1092225632709068
Rere	0.08385633106281426	1.0691471843217572e-10	8.479423470949722e-10	0.05847254801269881	0.1091317500549332
Nmrk1	0.08382991247043521	1.083675582031999e-10	8.590054814065514e-10	0.05844603331601665	0.10910546122351673
Zscan26	0.08378187581516744	1.1105883296468369e-10	8.793985860647216e-10	0.05839782200704379	0.10905766042068214
Dnajb4	0.08377320223621554	1.1155168679561528e-10	8.828298115612434e-10	0.058389116904946206	0.10904902941518162
Nudt3	0.08370865508410597	1.152871537373839e-10	9.114199238161729e-10	0.05832433528473983	0.1089847989670212
Psma3	0.0834151406568907	1.3387306289079677e-10	1.0549794876373044e-09	0.058029757360151465	0.10869272202149727
Maml2	0.08340966902321863	1.3424594293174526e-10	1.0567948936415678e-09	0.05802426594295857	0.10868727714361541
Fam3c	0.0833602311137028	1.3766135836727955e-10	1.0831064222520546e-09	0.05797464935283308	0.10863808091221153
Cep170	0.08335424649307473	1.380805220988795e-10	1.0858283262187072e-09	0.05796864311084238	0.10863212553910767
Abcc8	0.08334788342199355	1.385275602375963e-10	1.0887664260115479e-09	0.05796225705314058	0.10862579356309107
Sypl2	0.08325992277537166	1.4485403191977715e-10	1.1372843554273239e-09	0.05787397886117672	0.10853826255251849
Abtb2	0.0832055830450144	1.4890248806611777e-10	1.1678333159749302e-09	0.05781944315819866	0.10848418804392958
Kbtbd7	0.08318859803041019	1.5019044076081655e-10	1.1773120649702274e-09	0.05780239691934993	0.10846728589922676
Pacsin1	0.0831113000731175	1.5619063110372363e-10	1.222408047440277e-09	0.05772482052053537	0.10839036489412944
Chst8	0.0829764315463321	1.672251526801066e-10	1.3039517557301055e-09	0.05758946690650993	0.10825615334407455
Srsf2	0.08290688405354545	1.732092592029485e-10	1.349903585517041e-09	0.05751966963408873	0.10818694427357542
Reep1	0.08284401410248086	1.787984640881323e-10	1.3927311034091862e-09	0.05745657409934018	0.10812438004059405
Zfp664	0.08267053754959544	1.9515017628919048e-10	1.5169141847720042e-09	0.05728247614704952	0.10795174601456724
Uqcrh	0.08260269307416324	2.019348037560912e-10	1.5688292689924507e-09	0.05721438907022587	0.10788423062594686
Senp6	0.08258804774580546	2.0342932340142542e-10	1.579612720087194e-09	0.057199691403422764	0.10786965630570194
Tmf1	0.08253379674967326	2.0906020515425746e-10	1.6199435228018767e-09	0.05714524662477988	0.10781566825172467
Cd164l2	0.08251114216879539	2.1145638932748956e-10	1.6376552011049595e-09	0.057122511167290085	0.10779312342827758
Cxcl15	0.08248956551522614	2.1376348582819175e-10	1.6546587987045466e-09	0.05710085750978102	0.10777165128559643
Cetn2	0.08247297965458635	2.1555363103332618e-10	1.6676452278848518e-09	0.057084212472853654	0.10775514574589508
Aff4	0.08243082844869137	2.2016923007030377e-10	1.7024660329367442e-09	0.05704191094021412	0.10771319860442906
Sept2	0.08242235035070603	2.2110917969585798e-10	1.708843274658296e-09	0.05703340261721647	0.1077047615401426
Wapl	0.08239731692858529	2.2390750989818327e-10	1.7286685472670256e-09	0.05700827997071607	0.10767984925766146
Fam168b	0.08237370533900266	2.2657857745312153e-10	1.7483802716999195e-09	0.05698458425392936	0.10765635189820932
Timm10b	0.08231923159450967	2.32860184119753e-10	1.795917519854424e-09	0.05692991653065733	0.10760214158361764
Rrp15	0.08226262848749465	2.3956742754451147e-10	1.8457270222922853e-09	0.0568731120235816	0.10754581204462876
Prr16	0.08223671767667144	2.4270034422497864e-10	1.868893460644163e-09	0.05684710907409975	0.10752002640897838
Polr2i	0.08213919778629898	2.5485425272037356e-10	1.9574020829082653e-09	0.056749242712479754	0.10742297733244188
Asap2	0.08212692191716933	2.5642568484750416e-10	1.9684520351828853e-09	0.05673692326389378	0.10741076069552902
Sdhaf3	0.08209807632477917	2.6015552913164663e-10	1.993987934135117e-09	0.05670797529979555	0.1073820542557712
Abhd14a	0.08203232311486437	2.688567502097149e-10	2.059614908243947e-09	0.05664198889426716	0.10731661808517372
Odc1	0.08199632268986108	2.737404395084445e-10	2.0959444803044606e-09	0.0566058608867125	0.10728079114901402
Cmas	0.08199326681088062	2.7415895432942454e-10	2.0980657645302863e-09	0.05660279418100947	0.10727774999352814
Pou3f1	0.08198087981435588	2.758618101344498e-10	2.1100085126890277e-09	0.05659036330330353	0.10726542267379971
Sp4	0.08180874330511172	3.006218382070434e-10	2.291121522327164e-09	0.056417617811871434	0.10709411466144315
Zcchc11	0.08176526150334658	3.0721171143838275e-10	2.3401422148652566e-09	0.0563739824212881	0.10705084190105597
Far1	0.08175132771875325	3.093531206681541e-10	2.355244421267656e-09	0.05635999943953477	0.10703697508370322
Fryl	0.08151635301764704	3.4773818003828884e-10	2.6434161702449315e-09	0.05612419659424249	0.10680312821414069
Jup	0.08133781954644222	3.799736528853799e-10	2.8810783465966614e-09	0.055945035793925256	0.10662544979759725
Rundc3b	0.0813364154782712	3.8023837817786757e-10	2.881612359098597e-09	0.0559436267986344	0.10662405244756326
Nr2f6	0.08121924361530317	4.0297608630048325e-10	3.0508107891385747e-09	0.055826044115581855	0.10650744087250169
Proser2	0.08113232508983678	4.206948543485078e-10	3.1800842940075022e-09	0.05573882129727876	0.10642093752128264
Trim27	0.08107800077677699	4.3215279793532505e-10	3.263369728196948e-09	0.055684306997194274	0.10636687249885768
Prdm4	0.08098325410307672	4.528693705187448e-10	3.41285855394487e-09	0.05558922933068086	0.10627257769440424
Ppm1d	0.08097446260628686	4.548400611295677e-10	3.4242299221383855e-09	0.05558040714458121	0.10626382810327613
Ube2r2	0.08096510526316832	4.569467833677564e-10	3.438344872718009e-09	0.0555710171412557	0.10625451535868723
Rln1	0.08089923829312727	4.720478907703019e-10	3.54837418551158e-09	0.055504920400907216	0.10618896219517791
Pfdn2	0.08088926761808574	4.743758627354046e-10	3.564067082182769e-09	0.05549491496356343	0.10617903900374048
Vamp7	0.08088792971878507	4.74689089082144e-10	3.564614622874571e-09	0.05549357240012618	0.10617770747556902
Sh3pxd2a	0.08086456143860342	4.801926787902503e-10	3.6022952044199304e-09	0.05547012266909278	0.1061544504614315
Pank3	0.08082479924302632	4.89700702747659e-10	3.6680561224497623e-09	0.05543022194556133	0.10611487752651168
Coq2	0.08081252563208352	4.926725165005803e-10	3.6884533529632036e-09	0.0554179055908314	0.10610266231949396
Gxylt2	0.08080154864574486	4.953452779252385e-10	3.7044765633737413e-09	0.05540689038284635	0.10609173756063164
Rap2b	0.08079868065103137	4.960459270147613e-10	3.706225261237242e-09	0.055404012402851276	0.1060888832105633
Cacna1b	0.08074661780514739	5.089342199004056e-10	3.800605949316675e-09	0.05535176836702747	0.10603706798412296
Crocc	0.08072324377792296	5.148262358128195e-10	3.840738381961733e-09	0.05532831303837227	0.10601380508293706
Plk2	0.0805616688702847	5.574146231612437e-10	4.1542795357308574e-09	0.055166176894341	0.10585299758618044
Fdx1	0.08048036027649788	5.801270746665302e-10	4.314876953048801e-09	0.055084586378710734	0.10577207467268146
Mob3b	0.08029445762689134	6.355007568561883e-10	4.714913319126628e-09	0.054898040421738604	0.10558705257765609
Pls1	0.08007979747403382	7.058674229234963e-10	5.223912050588011e-09	0.05468263965300098	0.10537340701488461
C530008M17Rik	0.08002887040715279	7.236453983738873e-10	5.350142025564866e-09	0.0546315372255609	0.10532272031182618
Fam103a1	0.08002323971679151	7.256376018015341e-10	5.360852742461716e-09	0.05462588715483689	0.10531711618893533
Rnf5	0.08002200036360631	7.260768169313406e-10	5.360852742461716e-09	0.054624643536120635	0.10531588268321504
Dck	0.0800217135771868	7.261784882749367e-10	5.360852742461716e-09	0.05462435576266816	0.10531559724988827
Cstf3	0.07998959272964302	7.376542425538429e-10	5.440154187626079e-09	0.05459212439148524	0.10528362792598187
Eif4g3	0.07992123308731267	7.626687144722807e-10	5.616256059750941e-09	0.05452352970873582	0.10521559058247985
Spin1	0.07991884952849149	7.635556761491638e-10	5.619997137949503e-09	0.05452113795886807	0.10521321825727742
Ndufb3	0.07991583519802778	7.646787988143894e-10	5.625471857746136e-09	0.05451811327014249	0.10521021813282211
Fam198b	0.07991117385327068	7.664187621100132e-10	5.635476777815372e-09	0.05451343590834145	0.10520557875525505
Rhobtb3	0.07978386937581526	8.154593592893115e-10	5.9901326189300534e-09	0.054385694425479164	0.10507887379095542
Pdlim1	0.07975991598893759	8.250227660415386e-10	6.051391020357102e-09	0.054361658905360155	0.10505503311562003
Mcc	0.07957242531242024	9.037524162477415e-10	6.596236262485361e-09	0.0541735263629859	0.10486842366324647
Zmym2	0.07956118702832876	9.086973448929182e-10	6.629065578999935e-09	0.05416224966241885	0.10485723814357883
Znrf1	0.0795295792799949	9.227468321554324e-10	6.721639620676434e-09	0.05413053390222775	0.104825778761222
Cldn34c1	0.07947159642583206	9.490725051611249e-10	6.906621356253506e-09	0.05407235303887852	0.10476806794549814
Metap2	0.07942892229999184	9.689139223243686e-10	7.040647908864631e-09	0.05402953329273171	0.10472559392522436
Lipg	0.0793599971322296	1.0018178138906317e-09	7.269060664291565e-09	0.05396037312343211	0.10465699176331869
Fopnl	0.07934929919047638	1.0070215544964806e-09	7.303245317719952e-09	0.0539496387287105	0.10464634393403292
Chchd1	0.07929357176351916	1.034557747081323e-09	7.499279543970236e-09	0.053893721506882986	0.10459087745778246
Taok1	0.07928886133038449	1.0369186343950355e-09	7.5127211854972e-09	0.05388899503839202	0.1045861890746317
Fam174a	0.07926511877375546	1.0488986690739366e-09	7.58914513799966e-09	0.05386517167417463	0.10456255764204309
Itm2b	0.07926491528998157	1.0490019238688762e-09	7.58914513799966e-09	0.05386496749797043	0.10456235511052586
Pdzd11	0.07924160672559905	1.0608953053186416e-09	7.668154998540174e-09	0.05384157963145921	0.10453915561090914
Sart1	0.07924148637826975	1.0609570532671053e-09	7.668154998540174e-09	0.05384145887474763	0.10453903582663418
Gse1	0.0790572736075264	1.1596975973400069e-09	8.373649009809952e-09	0.053656620343222584	0.10435568404924132
Snca	0.07903728787101355	1.1709340331009717e-09	8.45066795373261e-09	0.05363656682091556	0.10433579162079328
Rnf187	0.07887425689968468	1.2666437805574488e-09	9.114795686291859e-09	0.053472983661280164	0.1041735210414745
Hmg20b	0.07886908182067662	1.2698034760131355e-09	9.133101528977117e-09	0.05346779107652818	0.10416837007747186
Btg2	0.07884301007843976	1.2858390226206337e-09	9.243954699217944e-09	0.053441631162281206	0.10414241980456457
Pla2g2d	0.0788227726317274	1.298422030676244e-09	9.329892023720628e-09	0.05342132529859499	0.10412227662120943
Kif5b	0.07876522345614854	1.3348636473395251e-09	9.577824264002177e-09	0.053363581680650675	0.10406499538866693
Ces1d	0.07873514180623924	1.3543068048288636e-09	9.707938241864125e-09	0.053333398460972285	0.10403505372902629
Habp4	0.07872427319671325	1.3613993287449825e-09	9.749354632842509e-09	0.053322493165333856	0.10402423568721576
Krt5	0.07863835748259405	1.4187536563330137e-09	1.0145388368888585e-08	0.053236287662927546	0.10393871949718586
Dpysl3	0.07845250443856196	1.55099330422148e-09	1.1064349059600177e-08	0.05304980904366161	0.10375372942458451
Mib1	0.07844478141118262	1.556740718376785e-09	1.1100010381849087e-08	0.053042060059166764	0.10374604221965514
Dip2b	0.07842814901077236	1.569188964446184e-09	1.1172655560106268e-08	0.05302537176760352	0.10372948695661945
Rbm18	0.07835987587249295	1.6213106827056464e-09	1.1521638109826276e-08	0.05295686935443285	0.1036615303070839
Arl14ep	0.07823521320992431	1.7208669952929181e-09	1.2211568615880033e-08	0.05283178866646855	0.1035374449245356
Zfp326	0.07822663109351388	1.7279356347535184e-09	1.2255864848890211e-08	0.05282317780138035	0.10352890252067322
Ccdc112	0.07821141662678052	1.7405365715790875e-09	1.2339339337040845e-08	0.05280791237797201	0.10351375844759056
Tmem251	0.07818578390629986	1.7619688416329036e-09	1.2462139838988181e-08	0.05278219383459009	0.10348824429696417
Galnt18	0.07814262583334819	1.7986367221108766e-09	1.2690571467947865e-08	0.0527388913368821	0.10344528578605322
Wdr70	0.07801902236510318	1.9078134496389507e-09	1.3441701316672341e-08	0.052614874768934984	0.10332225333537481
Tead1	0.07791217603415122	2.007368797788981e-09	1.412970414808181e-08	0.05250767197437802	0.10321589998418856
Smarca5	0.07786864950118796	2.049359773729442e-09	1.4411595450062281e-08	0.05246400039487527	0.10317257411303733
Gas2l3	0.07783192576588079	2.0854522492703406e-09	1.4651512225925354e-08	0.052427154358049094	0.10313601960326042
Rsl24d1	0.07781821879103291	2.0990816333398792e-09	1.4740283950787759e-08	0.052413401752416926	0.10312237577359036
Ttc1	0.07776630510600453	2.151492269500246e-09	1.5094031148986825e-08	0.052361315333088694	0.10307070115776756
Pabpc4	0.07771199564585247	2.207685144172725e-09	1.5480935401052337e-08	0.052306825315028255	0.10301664165348293
Crip3	0.07766517124830002	2.257278602452999e-09	1.5821218786852755e-08	0.0522598453659401	0.10297003264226474
Gprc5b	0.07759944027105566	2.3287311717184004e-09	1.631431837872253e-08	0.05219389621887073	0.10290460383175629
Dynlt3	0.07744159842307521	2.5094249197838836e-09	1.7522260350901494e-08	0.05203553137783907	0.10274748669191218
Uty	0.07738558955186504	2.5767672484634714e-09	1.7984016499746702e-08	0.05197933723403241	0.10269173467384485
Ipo7	0.07736152547755716	2.606238121851232e-09	1.8172598770651444e-08	0.05195519360721997	0.10266778090702978
Wnt3	0.07734566192420166	2.625845146118186e-09	1.8300709286691175e-08	0.051939277627391665	0.10265199005468545
Rnf11	0.07729582768168501	2.6883779634788853e-09	1.870137597390026e-08	0.05188927877473783	0.10260238411433713
Cck	0.0772177288156427	2.789304560014849e-09	1.9385274568688017e-08	0.05181092219239349	0.10252464278402425
Ube2n	0.07720827757669099	2.801765718445474e-09	1.9462757550475326e-08	0.05180143978677701	0.1025152347917685
Midn	0.0771804192142354	2.8388122054568715e-09	1.9701648956074338e-08	0.05177348958447471	0.10248750387643261
Neto2	0.07717578313626594	2.845023439121135e-09	1.9735520404866954e-08	0.05176883822674606	0.10248288900388862
Mtnr1a	0.07715975058176641	2.8666053683531324e-09	1.9875934650792567e-08	0.05175275284005111	0.10246692977391232
Lima1	0.07715452421569363	2.8736751267674865e-09	1.9915642899574106e-08	0.051747509254344716	0.10246172730769017
Lyrm4	0.07714565751605991	2.8857080427408703e-09	1.998969452680516e-08	0.05173861334424816	0.1024529011517618
Zbtb12	0.07711291779377297	2.930565186698428e-09	2.0290948778676187e-08	0.05170576579912315	0.10242031109999737
Hpgd	0.07710491966576358	2.941626271175557e-09	2.034853508759547e-08	0.05169774133896272	0.10241234952738841
Fcho2	0.07701791507014649	3.064606382187627e-09	2.115976594703198e-08	0.051610450511007475	0.10232574237632845
Fam19a2	0.07698565396323516	3.1114672153354618e-09	2.1473322601507785e-08	0.05157808336845939	0.10229362854344917
Pno1	0.07689131007737243	3.252543920798973e-09	2.242607107827502e-08	0.05148342969989854	0.10219971504080165
Ino80b	0.07687490964585943	3.2776953197129135e-09	2.2586213865751832e-08	0.051466975463351924	0.10218338937966542
Nwd2	0.07687418181113567	3.278815889216081e-09	2.2586213865751832e-08	0.05146624524113434	0.10218266486286016
Dpf1	0.07687237001387058	3.2816069397746886e-09	2.259494546137345e-08	0.0514644275008045	0.10218086132476516
Pou2f2	0.07683999598284662	3.331870280666175e-09	2.2909118281205398e-08	0.05143194730473197	0.10214863484436225
Trp53rka	0.07683677137931619	3.336917580677324e-09	2.292256815147077e-08	0.05142871212961424	0.10214542493464834
Mal2	0.07677743831760109	3.4311276355704178e-09	2.3558821279233734e-08	0.051369184644702255	0.1020863621467167
Dhx9	0.07675975805983515	3.4596977807103943e-09	2.3733014701996233e-08	0.05135144648699829	0.10206876239150005
Bdh1	0.07670636041462635	3.5473975532234228e-09	2.432337175767757e-08	0.051297874070602184	0.10201560778267733
Dnm1l	0.07646714028751826	3.9675754026648466e-09	2.715418126300062e-08	0.05105787276787394	0.10177747467852119
Macrod2	0.07642531599119905	4.045850708811822e-09	2.7664366925951192e-08	0.051015912195324094	0.1017358401350746
Add2	0.07639124354130329	4.110726980016012e-09	2.8095019281390543e-08	0.050981728793372025	0.10170192220311956
Psma2	0.0763702478290038	4.1512070805874335e-09	2.834555810874412e-08	0.050960664741187545	0.10168102167669116
Zik1	0.07636133095556627	4.1685160631233035e-09	2.845064966966485e-08	0.05095171885065837	0.10167214522190793
Otub1	0.07631421347835204	4.2611503841867635e-09	2.9069513039500407e-08	0.050904448112494914	0.10162524125320455
Osbpl1a	0.07630522871321373	4.279040647179662e-09	2.9164729705111012e-08	0.05089543413516791	0.10161629718892741
Brinp2	0.07629971721244239	4.290051163643897e-09	2.922634304455794e-08	0.050889904716889416	0.10161081065315307
Ifi27l2a	0.07629411674284114	4.301267649046103e-09	2.9289302342976467e-08	0.05088428604214525	0.10160523554996646
Guf1	0.076278974029202	4.331738161873917e-09	2.9483253179785246e-08	0.050869094112962074	0.10159016141482101
Atp1a2	0.07626999908847305	4.349896750460819e-09	2.9593265461506613e-08	0.05086009000820379	0.10158122711441983
Rsrc2	0.07623715923096541	4.4169735248425555e-09	3.002205973736936e-08	0.050827143472938464	0.10154853592755696
Kcna1	0.07619149400637425	4.511921589502517e-09	3.062531308645851e-08	0.05078133000029236	0.10150307734499024
Micalcl	0.0761751269562148	4.546433289750241e-09	3.083134527676535e-08	0.0507649098420063	0.10148678433246817
Stard7	0.07616593125482866	4.5659359546620714e-09	3.0949449791404564e-08	0.050755684308254743	0.10147763022260223
Nipsnap1	0.07611966313710902	4.66530500001176e-09	3.159412714848147e-08	0.050709266154964114	0.10143157130733424
Pnrc2	0.07608932768388971	4.7315942570935e-09	3.2025464802608815e-08	0.05067883239128043	0.10140137295773025
Prmt6	0.07604928227344332	4.820506332395101e-09	3.257081066776845e-08	0.05063865727482371	0.10136150846443068
Abhd13	0.07603952905401962	4.842406119234889e-09	3.2688996428936116e-08	0.05062887247743774	0.1013517992957899
Papd4	0.07602792855116997	4.868579805687515e-09	3.28507311638542e-08	0.05061723442203485	0.10134025118077017
Zmynd8	0.07598207994867029	4.973379221535746e-09	3.352735783390757e-08	0.05057123746832683	0.10129460956364097
Kmt2d	0.07588594138749641	5.20030309583633e-09	3.500939410546918e-08	0.050474788183959514	0.10119890467792464
Kansl2	0.07587306972261083	5.2314393365396366e-09	3.5203029401188454e-08	0.050461874953380566	0.10118609104080839
Csgalnact1	0.07586533208335064	5.250243675777617e-09	3.5313543743971806e-08	0.05045411233151611	0.10117838828016934
Eif3j2	0.07586188600914054	5.258639615207403e-09	3.5353981927987755e-08	0.05045065513191502	0.1011749577387018
Zfp260	0.07584985034042377	5.2880656262941975e-09	3.5519611097631e-08	0.05043858061172625	0.10116297631451321
Gm12355	0.07584065365450364	5.310658485457395e-09	3.565521774459874e-08	0.050429354243656035	0.10115382107293118
Gm10076	0.07583194608158414	5.332136282174895e-09	3.57670344644667e-08	0.05042061857118794	0.10114515273623874
Fat4	0.0758035773354781	5.402697227897228e-09	3.6223961386502614e-08	0.05039215830542072	0.10111691179273025
Orc4	0.07567224287910759	5.741372088472005e-09	3.845993199825127e-08	0.050260400692236154	0.10098616847295007
Rbm17	0.07554862769778224	6.0789487328153455e-09	4.064783077384327e-08	0.05013638803351186	0.10086310888497585
Mettl9	0.07543763710887877	6.398436892926333e-09	4.274559349504074e-08	0.050025041228495964	0.10075261648771985
Gjb2	0.0753661045300006	6.612934102733434e-09	4.4158678828293364e-08	0.049953279405844736	0.10068140465859621
Taf10	0.07528677108089447	6.859001181155528e-09	4.5740038901851454e-08	0.04987369202003116	0.10060242663473579
Sall2	0.07520546584844313	7.120413635619367e-09	4.744063550308663e-08	0.04979212687430819	0.10052148533036519
Pcdhb7	0.07519350917943174	7.159664565099287e-09	4.768072975527055e-08	0.04978013201129266	0.10050958215200265
Yars2	0.0751577846766895	7.278196942836674e-09	4.844835675907123e-08	0.04974429343500631	0.10047401742708897
Fubp1	0.07514771896326453	7.311937592405781e-09	4.862930333317046e-08	0.049734195592108815	0.10046399672088216
Gtf3c6	0.07513934029012839	7.340139140662728e-09	4.879498144113353e-08	0.04972579017844732	0.10045565550771793
Fnbp1l	0.07507946535566115	7.544770917710338e-09	5.006554697116869e-08	0.049665724257977904	0.10039604816281376
Cdk19	0.07506097009509936	7.609094812109048e-09	5.0469805527007735e-08	0.049647170039344	0.10037763552345226
Atp5c1	0.07500003944822144	7.824796144397857e-09	5.187731408921083e-08	0.04958604528551829	0.10031697694057
Mapk6	0.07495687355947889	7.981193019309363e-09	5.289056017398443e-08	0.04954274199827964	0.10027400367976148
Tslp	0.07493307680924222	8.068707297670731e-09	5.344662703517401e-08	0.049518869543031016	0.10025031308221889
Cacna1c	0.07486035353763677	8.341972223603953e-09	5.5207402966653384e-08	0.04944591509559376	0.10017791403712907
Znhit1	0.07485865158131494	8.348474010752175e-09	5.522578860547079e-08	0.04944420773226836	0.10017621966553036
Ddah1	0.07473970687782235	8.81527278342776e-09	5.8261724889045054e-08	0.04932488551718031	0.10005780467221424
Hadhb	0.0747291657064572	8.857844292954213e-09	5.851701056071445e-08	0.04931431092480673	0.10004731041046733
Amigo2	0.0746839647299218	9.042668954108225e-09	5.97114083964288e-08	0.04926896670221099	0.10000231052044051
Amer2	0.07456023040089134	9.567991632639494e-09	6.315215126999392e-08	0.04914484078361184	0.09987912612101545
Gm266	0.07455339269688908	9.597870374047188e-09	6.332118128002395e-08	0.04913798146280144	0.09987231878413716
Pdcd10	0.07452089980006066	9.74109827864108e-09	6.420899047578928e-08	0.04910538587526269	0.0998399701600546
Tmem98	0.07446234129346474	1.0004484410913007e-08	6.585730505914372e-08	0.04904664243677416	0.09978167152580003
Prmt1	0.07437236138538475	1.0422734772084499e-08	6.854970261853003e-08	0.04895637870846501	0.09969209059392631
Ajap1	0.07429164062894875	1.0812366185596328e-08	7.101780464950359e-08	0.0488754036908595	0.09961172740880504
Cggbp1	0.07427943279727046	1.0872510769809999e-08	7.138123383224971e-08	0.04886315743498975	0.0995995736257929
Fam110a	0.0742228145665862	1.1155728799031342e-08	7.314350743520506e-08	0.04880636109813832	0.09954320596655224
Luc7l2	0.0741210728575023	1.168278037912265e-08	7.646395225188351e-08	0.04870429974927656	0.0994419141204111
Gfra4	0.07405751214148719	1.202423566273803e-08	7.856010533659371e-08	0.048640539615268694	0.09937863417925684
Mex3a	0.07401985235907695	1.2231100970564354e-08	7.987646785312194e-08	0.04860276177524314	0.0993411406595823
Slc16a12	0.07397883884243803	1.2460320695842253e-08	8.130181092830465e-08	0.04856161977027162	0.0993003081301614
Shisa3	0.07397252630591744	1.2495969220633142e-08	8.14985573927925e-08	0.048555287465312846	0.09929402344245579
Wnt6	0.07396128071614066	1.2559721556422559e-08	8.184236836700483e-08	0.048544006663733194	0.0992828274594818
Sf3b6	0.07390244044102937	1.289847793828964e-08	8.39391515150389e-08	0.0484849822557056	0.09922424663740344
Irf2bp1	0.07388839475663538	1.2980644680225604e-08	8.436281387047586e-08	0.048470892643431705	0.09921026286075021
Glt28d2	0.07384038990959847	1.3265327085445947e-08	8.617523697076164e-08	0.048422737737594375	0.09916246952430961
Gm33370	0.07383228001963965	1.3314016008602703e-08	8.645366524675423e-08	0.04841460250852161	0.09915439535519968
Bloc1s3	0.0738178462477036	1.340110096855143e-08	8.69810627853769e-08	0.04840012364702934	0.09914002515005631
Gm11266	0.07363874769849295	1.4528780786223851e-08	9.405340368419291e-08	0.04822046650175338	0.0989617144779503
Lrfn4	0.07361590049431303	1.467910144164009e-08	9.490224650434358e-08	0.04819754815699837	0.09893896766454505
Lzts1	0.07356295719243303	1.503326380672584e-08	9.714960153270192e-08	0.04814444010556504	0.09888625689418691
Hist1h2af	0.07352286111828686	1.5306992567820534e-08	9.883239302278899e-08	0.048104219355647786	0.09884633683087089
Aldh1a2	0.07346459678025614	1.571339609850873e-08	1.0141226176544081e-07	0.04804577399589461	0.0987883281121189
Ptgr1	0.07340699616956083	1.612545934082132e-08	1.0393597891513299e-07	0.0479879945967068	0.09873098003959556
Trps1	0.07338853389236016	1.6259741112716783e-08	1.0471047348792993e-07	0.04796947504981722	0.09871259867089913
Eif2s3y	0.07334734253664126	1.6563263231854095e-08	1.0661881813872746e-07	0.047928155982163975	0.09867158776859537
Bcl9	0.07327055428069876	1.714383559170527e-08	1.1021249486804545e-07	0.04785112987995569	0.09859513568132235
Cd24a	0.07309001062816223	1.8587776799031447e-08	1.1918517842906849e-07	0.047670028197074735	0.09841538124689564
Gsn	0.07302914279042579	1.9100677140844105e-08	1.22157025733445e-07	0.047608972603687245	0.09835477911081479
Jade1	0.0729991974609071	1.9358025809715883e-08	1.23696200251571e-07	0.04757893497318093	0.09832496443038428
Cldn6	0.07298545812517512	1.9477224244737668e-08	1.2440426906705613e-07	0.04756515330385194	0.09831128502306481
Ooep	0.07294483194542667	1.9833867601305207e-08	1.2662767558973634e-07	0.04752440200346869	0.09827083599112268
Sp3os	0.07278956209628536	2.1256250730928697e-08	1.353010534722762e-07	0.0473686547334969	0.09811624241494718
Scoc	0.07278190412136647	2.1328906765886336e-08	1.3570528367432873e-07	0.047360973243964405	0.09810861776246826
Irf5	0.0727694659912363	2.1447429049306113e-08	1.3640086630800127e-07	0.04734849692766134	0.09809623374851414
Mapk1	0.07276539162205979	2.1486392285238696e-08	1.36531569829638e-07	0.04734441005153138	0.09809217710451523
Smug1	0.07268619008262263	2.225758668270376e-08	1.413109024362926e-07	0.047264965558879504	0.09801331995706684
Celf4	0.07265521255499098	2.256646866041778e-08	1.4308819867578286e-07	0.047233893094199855	0.0979824770424684
Siah1a	0.0726096123450917	2.3028736131111835e-08	1.4589456879988023e-07	0.04718815322252955	0.09793707490003141
Cfap36	0.07255908395440136	2.355169488631036e-08	1.4908031876178787e-07	0.04713747020082404	0.0978867658595394
Utp18	0.07253303735078254	2.382575452946274e-08	1.5056952620949336e-07	0.04711134393843756	0.09786083227699051
Gm29325	0.07253286586036321	2.382756914663077e-08	1.5056952620949336e-07	0.04711117192366145	0.09786066153058612
Acat1	0.07251936652799994	2.397083315949809e-08	1.5134586061665225e-07	0.04709763131986545	0.09784722076069213
Amer1	0.07250805479386631	2.4091524165453605e-08	1.5204314676503932e-07	0.047086285009625264	0.09783595809172838
Zbtb26	0.07241151301100088	2.5145852451031788e-08	1.5862957792482026e-07	0.04698944839842591	0.09773983479934209
Gm16152	0.07239379312153334	2.5344173242405508e-08	1.598126842508997e-07	0.046971674446202615	0.09772219167093488
Retn	0.07230754849415215	2.6331290427462263e-08	1.657552497154893e-07	0.04688516691935889	0.09763632042066267
Il17b	0.07223255539775722	2.7219860365780905e-08	1.7105836825631212e-07	0.046809945531495985	0.09756165168380701
Strn3	0.07208715687602792	2.9026243464555272e-08	1.8233300161915258e-07	0.046664105213885566	0.09741688122620594
Adgrv1	0.07207642848886184	2.9164040810271246e-08	1.8312103694205455e-07	0.04665334427126846	0.09740619913896632
Copz1	0.07206761553915969	2.927771041570973e-08	1.8375697129724546e-07	0.04664450458295339	0.09739742421847362
Tnrc6a	0.07204955626320472	2.9511983344575578e-08	1.8514899533984788e-07	0.0466263905273417	0.09737944285871955
Msrb2	0.07203820174395115	2.9660209047167807e-08	1.8600023694653098e-07	0.04661500157469985	0.09736813731972938
Ndufa1	0.0720191566899286	2.991045229676116e-08	1.8745152446519134e-07	0.046595898780035325	0.09734917440613748
Atg10	0.07201866692874791	2.991691446356334e-08	1.8745152446519134e-07	0.04659540753424587	0.0973486867570314
Dkk2	0.07199445835434405	3.023802831410137e-08	1.8930358713652908e-07	0.04657112559192902	0.09732458256593322
Klf3	0.0719169768005087	3.12884094191466e-08	1.9546689136283203e-07	0.046493409419958866	0.09724743489978682
Stk11	0.07182726908866492	3.2548764323427553e-08	2.0272962081005018e-07	0.0464034304529933	0.09715811338101042
Rbm39	0.07182282530799876	3.261246078180057e-08	2.0296911701841558e-07	0.04639897324609914	0.09715368872028055
Esf1	0.07171267693937373	3.423050690724251e-08	2.1268229909564878e-07	0.046288492403961976	0.09704401395913391
Mterf3	0.07169808142592388	3.4450665826650923e-08	2.1396056318051082e-07	0.04627385288186176	0.09702948115618965
Hnrnpdl	0.07166307202303461	3.4984359075014193e-08	2.1718418980390769e-07	0.04623873796251616	0.09699462212928672
Csrnp3	0.07163124542758582	3.547648266602737e-08	2.201471608451263e-07	0.046206815497946065	0.09696293218477271
Clint1	0.07157772767249927	3.6319180548817224e-08	2.2528221109138783e-07	0.046153136651986004	0.09690964409816577
Hipk1	0.07154611542205964	3.6826034854675056e-08	2.2794946699903412e-07	0.0461214293162175	0.09687816744171765
Cul3	0.07145769252782927	3.828044915998193e-08	2.3665583221829595e-07	0.046032740730063665	0.0967901235494972
Timm23	0.07140089762695666	3.924384137138052e-08	2.42409584081193e-07	0.045975775384041566	0.0967335718762649
Btf3	0.07139603958419934	3.932732926211486e-08	2.4282415499018547e-07	0.04597090276966268	0.09672873463077945
Ppm1k	0.07139058358762268	3.942129855982102e-08	2.43303070720227e-07	0.04596543040935396	0.09672330198988711
Meox2	0.07138091805683447	3.958830378702917e-08	2.4423216866282434e-07	0.04595573589326232	0.09671367783098483
Nab1	0.071374691732651	3.969624789497808e-08	2.4479627963842824e-07	0.045949490899914625	0.09670747815515952
Dzip3	0.0713246580338978	4.0574088405032214e-08	2.497942321025458e-07	0.04589930725103458	0.0966576585267835
Susd6	0.07131679713367906	4.071370722529656e-08	2.5054978915285197e-07	0.04589142280349951	0.0966498312480759
Ssr1	0.07129054967751013	4.11832745094476e-08	2.5333436094965463e-07	0.04586509674605703	0.09662369603105114
Plekha8	0.07128177773421948	4.134137181570193e-08	2.542014450243264e-07	0.04585629854196449	0.09661496159047989
Hnrnph3	0.07127038588425814	4.154756615242465e-08	2.5536342876361786e-07	0.0458448725938041	0.09660361843831013
Sema3a	0.0712439669446794	4.2029597036264254e-08	2.582191191569325e-07	0.04581837460239574	0.09657731240888237
Tubb2a	0.07121507866490273	4.256288680036463e-08	2.613872356671668e-07	0.04578939992288153	0.09654854755229723
Herc2	0.07115585106868186	4.367683765516722e-08	2.67674041018093e-07	0.04572999532116037	0.0964895728695949
Ikzf5	0.07106526743943087	4.5435377992258097e-08	2.778771509291463e-07	0.04563914132470894	0.09639937570624384
Ptov1	0.07096992360836286	4.7360407750842565e-08	2.890544063180025e-07	0.045543513372917024	0.09630443820054216
Gm16229	0.07095426862169808	4.7683950665064643e-08	2.909093674675334e-07	0.04552781177957023	0.09628884988644015
Dennd5a	0.07094980388745332	4.7776615549296934e-08	2.91354845892937e-07	0.04552333375560449	0.09628440416464333
Hist2h2be	0.07094018159592044	4.7976918434644045e-08	2.9245609424751576e-07	0.04551368282584792	0.09627482284485982
Ctdnep1	0.07093899958324933	4.8001579906765145e-08	2.924862085444675e-07	0.045512497295553865	0.09627364586487881
Ttl	0.07080062940465813	5.097501873331124e-08	3.1034913909430994e-07	0.045373715827716654	0.09613586433947309
Sall1	0.07079095896168205	5.118937021698109e-08	3.1152628218631373e-07	0.045364016677168495	0.09612623500011165
Ttll5	0.0707796535258082	5.144106974638254e-08	3.1292965767374876e-07	0.0453526776861785	0.09611497761127508
Ndufb5	0.07067497545354386	5.382924941617632e-08	3.2692121133960316e-07	0.04524768923518417	0.09601074410312527
Ppp2r3c	0.07065008137061507	5.441281250924238e-08	3.301949354846865e-07	0.04522272142201237	0.09598595566271262
Isoc2a	0.07064378541343655	5.456136961468173e-08	3.3096101135187925e-07	0.045216406822767015	0.09597968641858126
Tbx1	0.07059536759057482	5.5717022767223096e-08	3.3755684830910367e-07	0.045167845704647824	0.09593147395999672
Slc6a17	0.07056621148686226	5.642433223010147e-08	3.415629678794428e-07	0.045138603369783876	0.09590244146460034
Prkar2a	0.0705443512043379	5.696034729381005e-08	3.445264725589302e-07	0.045116678462577296	0.09588067383122754
Cldnd1	0.07052947325929407	5.7327972632143706e-08	3.466087085639312e-07	0.04510175654846663	0.09586585892864559
Kcnn3	0.0705257142683195	5.742121819741098e-08	3.4688964850745505e-07	0.045097986450271896	0.0958621158639039
Hsbp1	0.07048398177158594	5.846635493615663e-08	3.527723800073796e-07	0.04505613068930988	0.09582056013282983
Slc4a7	0.07046439452149551	5.896322374396326e-08	3.5548112656370695e-07	0.0450364856156345	0.09580105581768311
Lsm7	0.07045462095538063	5.9212676513631764e-08	3.568399859299767e-07	0.04502668320429802	0.09579132362683203
Gnai2	0.0704519926633401	5.927993318327442e-08	3.571001986357201e-07	0.04502404715608124	0.09578870646053593
Fmod	0.07035409087275563	6.183858553407133e-08	3.7206006574272283e-07	0.04492585670634751	0.09569121884554424
Thra	0.07035270693441507	6.187551034628847e-08	3.7213126275174546e-07	0.04492446869104698	0.09568984075850008
Tulp4	0.07024361975701458	6.48542267448011e-08	3.894141849603827e-07	0.04481506046133321	0.09558121449652822
Ttc14	0.07020361084489876	6.598113466708189e-08	3.9554010034255923e-07	0.044774933952666185	0.09554137447892205
Esrp2	0.07018178200396565	6.660394668010988e-08	3.989511846577987e-07	0.044753040985714164	0.09551963775251615
Tbc1d24	0.07018025118800718	6.664783630745672e-08	3.990529108905493e-07	0.04475150567363392	0.09551811339547121
Xlr3a	0.07015014119642136	6.751682717067494e-08	4.03597058181943e-07	0.04472130727115242	0.09548813042167052
Rock1	0.07014694150998109	6.760981422635158e-08	4.038345367664198e-07	0.04471809819231846	0.09548494423027601
Gm11772	0.07014096276615903	6.778389678376276e-08	4.047113418679491e-07	0.04471210189983446	0.09547899070110258
Gm28876	0.07009240356564081	6.921396094429108e-08	4.127512081884926e-07	0.044663400237419555	0.09543063622614867
Med1	0.07007842861660203	6.963090712822983e-08	4.1507073296574623e-07	0.04464938431138568	0.09541672017332892
Dpyd	0.07002348250920577	7.12939440754576e-08	4.243019601055825e-07	0.044594277189448604	0.09536200553554769
Pard3	0.06998625799909627	7.244239200763281e-08	4.309639453931818e-07	0.04455694368425233	0.09532493775288048
Slc37a3	0.06995496064048902	7.342181924042896e-08	4.3637527766888997e-07	0.04452555474049534	0.09529377211207866
Pcdhga12	0.0699218265283446	7.447269570385305e-08	4.4215554442908113e-07	0.04449232372304284	0.09526077739375287
Mybpc1	0.0699088108648368	7.488946980028591e-08	4.444520714718049e-07	0.044479270008815956	0.09524781647136418
Notch3	0.06985426988417714	7.666061513062038e-08	4.5423634958139464e-07	0.044424569674434346	0.09519350478506866
Gm26619	0.06976613464898568	7.960872602654744e-08	4.7095214028708615e-07	0.04433617725464245	0.09510573975814841
Stox2	0.06968832782769593	8.230233056569921e-08	4.861114554440004e-07	0.044258143718670366	0.0950282594336805
Ints2	0.06965948123505371	8.332322169073368e-08	4.91749582528958e-07	0.04422921315124305	0.09499953381052105
Htr1f	0.06960644018278997	8.523244493740165e-08	5.02417484446186e-07	0.04417601780346354	0.0949467150781588
Ndufa8	0.06955622263137877	8.70790156220192e-08	5.126910999166997e-07	0.04412565430294644	0.09489670788054834
Dbp	0.0695164112634063	8.857039612437019e-08	5.206450832027485e-07	0.0440857273215963	0.09485706318554886
Lrrc8a	0.06947760895828897	9.004774939092474e-08	5.291197191825693e-07	0.044046812411625905	0.09481842325154574
Mirg	0.06944064223492318	9.147738156214462e-08	5.370946341837557e-07	0.04400973848207506	0.09478161114714283
Nfasc	0.06938994944117573	9.347361115123432e-08	5.481641466919558e-07	0.04395889878942483	0.09473113027106242
Adamts17	0.06938726792380019	9.358037222449144e-08	5.485733203404871e-07	0.043956209505146164	0.09472845995995287
Sh2b2	0.06937410914219871	9.410598442096468e-08	5.514365290190941e-07	0.04394301261502498	0.09471535616461951
Ckmt1	0.06935365596794615	9.492863861609942e-08	5.55817859974485e-07	0.043922500224928704	0.09469498844009684
Prpf4b	0.06927119009356454	9.831668856153791e-08	5.747476578857583e-07	0.043839795813611734	0.09461286687827702
Ado	0.06914943794932386	1.0353356543514175e-07	6.040544095077055e-07	0.04371769213201744	0.09449162244463742
Sh3bp5	0.06913361225575597	1.0423103122853769e-07	6.078845553088645e-07	0.04370182080041248	0.0944758626895418
Ide	0.06910957510464577	1.052990939508452e-07	6.138721943337206e-07	0.0436777143556709	0.09445192566601769
Tbx18	0.06905144562203407	1.0792596038910519e-07	6.289390642557245e-07	0.043619417421406695	0.09439403820266339
Tubb5	0.06903652950447679	1.0861017351351916e-07	6.326777232439131e-07	0.04360445836341204	0.09437918416000295
Syne2	0.06902586786052237	1.0910180065694243e-07	6.352920320153566e-07	0.043593766033764116	0.09436856687861798
Rbm25	0.0689786952739971	1.1130296850467237e-07	6.473467944677632e-07	0.04354645774789318	0.09432159050569394
Dynll2	0.06895776753597029	1.1229319998953482e-07	6.525942198451376e-07	0.04352546984446842	0.09430074978011067
Spcs2	0.06894453499797211	1.1292371230756639e-07	6.560014011882167e-07	0.043512199275676795	0.0942875722483238
Gmpr	0.06893289663582747	1.1348109393822039e-07	6.587233284531298e-07	0.04350052747187578	0.09427598225823589
Ubac1	0.06889698730418087	1.1521767993766785e-07	6.682805675227031e-07	0.04346451500215309	0.09424022213180407
Tmem151b	0.06885263557165061	1.1739804758974755e-07	6.803948588524993e-07	0.04342003597467432	0.09419605459285228
Rnaset2a	0.06883341262340459	1.1835541298833455e-07	6.854077040335765e-07	0.04340075788551201	0.09417691144688115
Spock1	0.06880703281708343	1.1968151403289308e-07	6.928167582442769e-07	0.043374302439697504	0.094150641123357
Lyrm2	0.0687310322542495	1.2358287252152593e-07	7.142858855677128e-07	0.043298084157908284	0.09407495578456185
Slc39a6	0.06870798241009392	1.247902115698548e-07	7.209831039316387e-07	0.04327496834132938	0.09405200148528854
Casd1	0.06870597930699691	1.2489567019453324e-07	7.213114036819013e-07	0.04327295950630979	0.09405000668406617
Ube2j2	0.0686495172155438	1.279039760101366e-07	7.372498516153656e-07	0.043216335931963355	0.09399377851643058
H1f0	0.06858057345418447	1.31672414684469e-07	7.583819736642172e-07	0.04314719521141156	0.09392512017149958
Aff1	0.06856582460823335	1.3249241023575616e-07	7.625125868088862e-07	0.043132404262449825	0.09391043235217007
Bcor	0.06854609970457022	1.3359678298826286e-07	7.682721552923329e-07	0.04311262306822537	0.09389078904742724
Lsm11	0.06852690491067534	1.3468001885892838e-07	7.742013022080492e-07	0.043093373515730865	0.09387167364052475
Fam96a	0.06843666023080047	1.3988774447937704e-07	8.032036927501513e-07	0.04300287164037774	0.09378180194961377
Elk3	0.06836754487168345	1.4400729926905184e-07	8.252597586782487e-07	0.042933559586164606	0.09371297197086263
Snrpd3	0.06833399550822275	1.4604902755515093e-07	8.363139489075072e-07	0.04289991483298319	0.0936795610468572
Ptpru	0.06825602647696158	1.5090270561871336e-07	8.62774875493885e-07	0.04282172433794566	0.09360191352967173
Zc4h2	0.06814921481449525	1.5780570312189605e-07	9.005064959603079e-07	0.042714609792664365	0.09349554181660166
Hist1h3h	0.06811533316439233	1.6005846885886226e-07	9.126594200868074e-07	0.04268063218747887	0.09346179960164032
Tom1l1	0.06806442832520682	1.635016353691869e-07	9.312184155761948e-07	0.042629583293010226	0.0934111041446705
Secisbp2l	0.06802322182698381	1.6634114415175883e-07	9.469997026761502e-07	0.04258826028204179	0.09337006704110919
Trmt10a	0.06802237219182945	1.6640019049113663e-07	9.469997026761502e-07	0.04258740824543142	0.09336922089779047
Lemd3	0.06801618367928086	1.6683087964685932e-07	9.490866037754394e-07	0.04258120224244312	0.09336305781772324
Ldlrad4	0.06797715027071864	1.695723419905222e-07	9.63573718031201e-07	0.04254205855995838	0.09332418477716563
Col11a1	0.06795114073642565	1.7142320800082146e-07	9.733451752910347e-07	0.04251597558905494	0.09329828205963893
Slmap	0.06788333237028497	1.7634079626084933e-07	1.000501281310121e-06	0.04244797593242535	0.09323075200967794
Gm26771	0.06788205056221448	1.7643505578317057e-07	1.0006532743098291e-06	0.042446690510585305	0.09322947546048117
Gm16685	0.06786640575172412	1.7758944980894135e-07	1.0064306954972906e-06	0.042431001599856306	0.09321389482923581
Trp53bp1	0.06786388772578156	1.777759297300851e-07	1.0071026790782628e-06	0.04242847647717005	0.093211387131757
March3	0.06782708513774935	1.80523146092719e-07	1.0222752117988223e-06	0.04239157020269203	0.09317473546424623
Elf5	0.06781463949619927	1.814614294800775e-07	1.0268044489198891e-06	0.04237908951289193	0.09316234084439741
Med14	0.06780874473713633	1.819074814888188e-07	1.0285435981550406e-06	0.042373178156331015	0.0931564702485334
Ssbp4	0.06772659991498875	1.882346674028451e-07	1.0639132439983215e-06	0.04229080222955471	0.09307466196270883
Sept3	0.06757547156888086	2.0043518178646038e-07	1.129857157383122e-06	0.04213924960530856	0.09292415187510415
Psmb3	0.0675140215090813	2.0561149777039428e-07	1.1577160681217608e-06	0.042077627365173655	0.0928629528731376
Cd300e	0.06744573798582414	2.1151493235072658e-07	1.1896010472861683e-06	0.042009152741518556	0.09279494810156551
Scg2	0.06741550873891192	2.1418037773021564e-07	1.2032231750442529e-06	0.04197883897040146	0.09276484218303518
Kat6b	0.06739227377041868	2.1625113267940343e-07	1.2143962698857374e-06	0.04195553906628469	0.09274170197637023
Dcun1d1	0.06738733949530828	2.1669336986797659e-07	1.216419140239198e-06	0.04195059100473527	0.09273678782175306
Ptgfrn	0.06737865161050428	2.1747415062512116e-07	1.2203401921760015e-06	0.04194187884888273	0.09272813536053473
Ttyh3	0.0673749007370419	2.1781208114550596e-07	1.2217741964708771e-06	0.041938117497928154	0.09272439977952966
Col5a1	0.06735033138526232	2.2003820422163316e-07	1.2333282716595016e-06	0.04191347953324604	0.09269993058030833
Nuak2	0.06725333138574274	2.2904355549647073e-07	1.2818660270068517e-06	0.041816208951597045	0.09260332568483162
Tspan8	0.0672333782590482	2.309396246830398e-07	1.2919900315632454e-06	0.04179620022532142	0.09258345377277948
Dpm1	0.06722043742339942	2.3217743773878478e-07	1.2984251806575856e-06	0.04178322334081605	0.09257056559904911
Cntnap2	0.06719123299966927	2.3499448412366567e-07	1.3136838273796026e-06	0.04175393759482999	0.09254147998967245
Hist1h2bp	0.06713522004119361	2.4049012538694374e-07	1.3433932390258994e-06	0.04169776878571301	0.09248569479148669
Nova1	0.06712084075760605	2.419208302438245e-07	1.350368021583049e-06	0.04168334951909519	0.0924713739513734
Scn1a	0.06708755321020117	2.452644729866165e-07	1.3680020304116244e-06	0.04164996945300651	0.09243822165836135
Ccni	0.06706457663611201	2.475983942863043e-07	1.3805006713008193e-06	0.041626929051453126	0.09241533841019833
Cbl	0.06700889722066049	2.5334352139559486e-07	1.4114717377227902e-06	0.04157109507433886	0.09235988504154204
Spopl	0.06697860639399486	2.565228431061147e-07	1.4286482486319142e-06	0.04154072022945541	0.09232971712325953
Mansc4	0.0669640078206987	2.580688326795333e-07	1.436718790341651e-06	0.04152608118062206	0.09231517776867065
Nlk	0.0669533559730807	2.592025369668914e-07	1.4424888651992369e-06	0.041515399806923946	0.09230456912315532
Atad2b	0.06693877082778536	2.607626758998861e-07	1.450082956982081e-06	0.04150077424218962	0.09229004312342116
Ankrd49	0.06686651022121612	2.6862693053696894e-07	1.4921370811961748e-06	0.041428313542454624	0.0922180753883082
Baz1a	0.06677629505325995	2.7876703478593253e-07	1.546145808866928e-06	0.041337848939849466	0.09212822548969671
Gm29430	0.06677398450349015	2.790315314934368e-07	1.5470342592819295e-06	0.04133553200715092	0.0921259242896168
Gm17430	0.06666676157072837	2.915757924420021e-07	1.615375636050554e-06	0.041228013170341714	0.09201913493891448
Atp10b	0.06659346800879573	3.0046198764384296e-07	1.662122990953314e-06	0.04115451767854466	0.09194613742179633
Hspe1	0.06655060506176669	3.0577928526242974e-07	1.6902767721681311e-06	0.04111153676809872	0.09190344747902061
Lrrc4	0.066405487164464	3.244644017818312e-07	1.789561748912733e-06	0.04096602018977896	0.0917589146174879
Nmral1	0.0663859353126727	3.2706458198520764e-07	1.8032322733913064e-06	0.04094641470586508	0.09173944150638064
Kdm5d	0.06638061152028976	3.277760635800661e-07	1.8060228270347274e-06	0.04094107631333351	0.09173413915101478
Atxn1	0.06636590201388208	3.297496429801332e-07	1.8157313241499737e-06	0.04092632647462739	0.09171948886707995
Zfand5	0.06636536929475494	3.2982133283393087e-07	1.8157313241499737e-06	0.04092579229503476	0.0917189582925465
Gna11	0.06629798544735814	3.390117174701141e-07	1.8645465583383285e-06	0.04085822383005475	0.09165184559955704
Alkbh5	0.06629759552772378	3.390656103997351e-07	1.8645465583383285e-06	0.04085783284279962	0.09165145724829946
Rcor1	0.06622829520271122	3.487764447447864e-07	1.915106794524223e-06	0.04078834289354108	0.09158243554803247
Six2	0.06622460827070342	3.4930053173221356e-07	1.917274680281443e-06	0.04078464587999489	0.0915787634326579
Spag9	0.06620831769376206	3.516253016153619e-07	1.9293210685377106e-06	0.04076831076647596	0.09156253831422502
Cntrl	0.06617401837549922	3.5656894184056246e-07	1.9549996216034683e-06	0.04073391772225175	0.09152837677286611
Ppwd1	0.06615292052811016	3.5964306405734297e-07	1.971125751306154e-06	0.04071276225304947	0.09150736364375926
Cldn8	0.06614871667571541	3.6025864624234823e-07	1.9737702188475312e-06	0.04070854692194336	0.0915031766692113
Acsl4	0.06614728181326053	3.604689898934131e-07	1.9741933490063553e-06	0.04070710814177232	0.09150174756731218
Lztfl1	0.06613655887164355	3.6204467537154666e-07	1.982091022678261e-06	0.040696355925816975	0.09149106767188268
Ddx21	0.06609759698485732	3.6782607152287224e-07	2.0129994342272025e-06	0.0406572877201071	0.09145226214463417
Pcmtd1	0.06608950536439391	3.690378746886678e-07	2.0188862853218856e-06	0.04064917402904167	0.09144420298732608
Sema6c	0.06586231071940093	4.0467892939787935e-07	2.2106052309023753e-06	0.04042136106041331	0.09121791847944025
Ube2q1	0.06581536938653347	4.124459529942836e-07	2.250546699359168e-06	0.040374292303640744	0.09117116486620053
Rab10	0.06577413214903463	4.1938763568752076e-07	2.2850617284649597e-06	0.04033294321936949	0.09113009244527095
Tet3	0.06571931196835683	4.2879046967436213e-07	2.334578361138203e-06	0.0402779744861448	0.09107549123576496
Twist1	0.06571503700930782	4.2953220156651506e-07	2.337758561993756e-06	0.040273687949220316	0.0910712333460051
Pitpna	0.06558179722800471	4.5328050346845e-07	2.465201007312278e-06	0.04014008778393193	0.09093852510701152
E130309D02Rik	0.06555643848564051	4.579415883797443e-07	2.4896377189369456e-06	0.04011466055485048	0.09091326742794943
Sltm	0.06543165511424386	4.815589323107544e-07	2.616117408461831e-06	0.03998954065922915	0.09078898088594918
Mob4	0.06535215074918388	4.972143467524308e-07	2.698201967319905e-06	0.039909822297547234	0.09070979265835154
St6gal2	0.06532576410678582	5.025178156666151e-07	2.725984536997648e-06	0.039883364703561026	0.09068351086769902
Cdc40	0.06531490267365543	5.047166697902591e-07	2.735911158501218e-06	0.039872474075263654	0.0906726925840314
Lrp4	0.06529954561835202	5.078414798078913e-07	2.7518439850313612e-06	0.03985707575102771	0.09065739652783836
Tysnd1	0.06524151174089958	5.198193140165885e-07	2.8136643234233663e-06	0.039798886028566835	0.09059959305626294
Cask	0.06523801958622283	5.205486937055689e-07	2.8155571394410253e-06	0.039795384501512404	0.0905961147606753
Ttc9	0.06515564282952262	5.380430105440952e-07	2.907000323999809e-06	0.039712786840161274	0.09051406474787276
Dok1	0.06512830205950695	5.439736095826909e-07	2.936903022832504e-06	0.039685372828947914	0.09048683234776655
Ywhah	0.06504291762937493	5.629031033158655e-07	3.034684087705417e-06	0.039599759915273154	0.0904017861095682
Lyzl4	0.06502678421944397	5.665504467756792e-07	3.0532375276635535e-06	0.039583583375278855	0.09038571655954492
Wnt7b	0.06501769790425015	5.686146407114395e-07	3.06324872371644e-06	0.039574472775161074	0.09037666620435418
Ak3	0.06501173440208699	5.699733435778051e-07	3.0694533981853407e-06	0.03956849333669141	0.09037072630107197
Usp49	0.06500494017744496	5.71525128319163e-07	3.0755766248554086e-06	0.03956168095801833	0.09036395896046255
Zbtb7c	0.06496515615139559	5.806937534743751e-07	3.122650129723878e-06	0.0395217906773294	0.09032433230861686
Trib2	0.06487292623579606	6.024974849713377e-07	3.2363781961644008e-06	0.03942931474724897	0.09023246691928052
Polr2g	0.06484069241240961	6.103021663494339e-07	3.2759288560001647e-06	0.03939699504600388	0.09020036039395268
Smoc1	0.06477897617763707	6.255180165391753e-07	3.3530312151239567e-06	0.03933511453441522	0.09013888774232087
Tnks2	0.06477876546818022	6.255705867607032e-07	3.3530312151239567e-06	0.03933490326442437	0.09013867786416624
Rnf146	0.06473915898285408	6.355280368668346e-07	3.402713471036832e-06	0.03929519145744538	0.0900992275964632
Dennd6a	0.06473779667232697	6.358732370131588e-07	3.403333084858231e-06	0.039293825525688976	0.0900978706578048
Cenpc1	0.06470689603499066	6.437519428255372e-07	3.443016611628396e-06	0.039262842775283316	0.0900670918427053
Nck2	0.0647026630655086	6.448385158722018e-07	3.4475847256310834e-06	0.0392585985612311	0.09006287555744993
Rnf165	0.06464294907403557	6.603562217896943e-07	3.5267350109337257e-06	0.03919872604178551	0.09000339683149407
Ak6	0.06458766309638087	6.75043492152083e-07	3.601284184211346e-06	0.03914329345447635	0.08994832851226857
Peg12	0.06457475287671408	6.785182692963448e-07	3.618520119357817e-06	0.039130349021507645	0.08993546909722755
Gjc1	0.06455225397606969	6.846150515010141e-07	3.648410287032533e-06	0.03910779051706027	0.08991305871462206
Rhob	0.06449551221598088	7.002262792251383e-07	3.7249124631233955e-06	0.039050898552606135	0.08985654008113336
Odf2l	0.06447793068590027	7.051326341068138e-07	3.7496672988304608e-06	0.039033270514925694	0.08983902765405889
Arhgap39	0.06444677323277904	7.139089779590082e-07	3.7936166435363848e-06	0.03900203068135368	0.08980799262466267
Cbfa2t2	0.06438691694250699	7.310652343324443e-07	3.88200089165216e-06	0.03894201627033449	0.08974837138326504
Kctd3	0.06435376175013503	7.407384900502956e-07	3.930551894789243e-06	0.0389087735717874	0.08971534630935213
R3hdm1	0.06432568839058377	7.490253527022193e-07	3.973102648757731e-06	0.03888062616252764	0.08968738308086473
Zc3h6	0.0642862733238779	7.60810945894152e-07	4.034174879712609e-06	0.03884110719799252	0.08964812257096845
Vangl2	0.06427334986974471	7.647139459135886e-07	4.053421205090934e-06	0.038828149695056144	0.08963524977592867
Patz1	0.0642673012517889	7.665473004244058e-07	4.061687392852577e-06	0.03882208514403724	0.0896292248652479
Ssbp1	0.06420752903659196	7.84893494231705e-07	4.152963044220627e-06	0.03876215557969785	0.08956968682464982
Smim10l1	0.06414408658932229	8.048285521985898e-07	4.252373444124433e-06	0.03869854632173072	0.0895064927328556
Synrg	0.06411926731282934	8.127592476806446e-07	4.292746582034059e-06	0.03867366184345689	0.08948177055976883
Ndufaf2	0.06410722384975213	8.166346506093048e-07	4.3116797804153075e-06	0.038661586752827305	0.08946977420450199
Ctf1	0.06409784631998805	8.196645104874082e-07	4.326136781152581e-06	0.03865218460171166	0.08946043334969765
Gnas	0.06409609612059523	8.20231193405654e-07	4.32758763052268e-06	0.03865042980754848	0.08945868999473623
Cdv3	0.06407255311268735	8.278907538398863e-07	4.3664465754620746e-06	0.03862682500781471	0.08943523904037677
Rnf166	0.06401997439960169	8.452463136292117e-07	4.454814526451613e-06	0.038574108397277956	0.08938286580939345
Lpgat1	0.06401592744440208	8.465965825070319e-07	4.460345973414491e-06	0.03857005083405645	0.08937883466422716
Mvb12b	0.06397815043817008	8.593014726479806e-07	4.522462789511072e-06	0.038532174845876795	0.08934120519941656
Crls1	0.06394009821916538	8.722843785591534e-07	4.5842840603865355e-06	0.03849402299774036	0.08930330152350276
Lgi2	0.06392432740754968	8.777203333910622e-07	4.611218655516416e-06	0.03847821091639409	0.08928759225430906
Impa1	0.06391017868081501	8.826249198150166e-07	4.635343550204147e-06	0.03846402517551399	0.0892734987293974
B4galt5	0.06390465323021152	8.84547444048623e-07	4.643795802720399e-06	0.038458485272696234	0.08926799483380261
Socs4	0.06381933142875595	9.147509351649724e-07	4.7989639615959344e-06	0.03837294050448583	0.08918300567954862
Bet1	0.06379007532787886	9.253341465797305e-07	4.847626537592364e-06	0.03834360803612647	0.08915386355545644
Arid1a	0.06378355050502979	9.277104815909935e-07	4.856644600238625e-06	0.03833706618745007	0.08914736414628305
Naa30	0.06375464867190915	9.383073197519224e-07	4.908654624070815e-06	0.038308088964316464	0.08911857485757194
Get4	0.06371044718857075	9.54739408466474e-07	4.985824002452914e-06	0.03826377226482484	0.08907454541386443
Tmtc4	0.06362958870067176	9.855183029254638e-07	5.142935239510047e-06	0.03818270326919702	0.0889940013843136
Ppp1r1b	0.06347867005283342	1.0455386824028543e-06	5.442746296495869e-06	0.03803139261442801	0.08884366877113577
Nudt14	0.06342261078870773	1.0687170105925615e-06	5.559502625078316e-06	0.037975188035174794	0.08878782689729751
Gnpnat1	0.06341774181750255	1.0707533109803922e-06	5.5681424807679514e-06	0.03797030645036916	0.08878297679978202
Gm3289	0.06337291942614566	1.08967510486989e-06	5.664553620864122e-06	0.03792536799877826	0.08873832809784596
Gm11827	0.06335221598223678	1.0985232934700303e-06	5.708549041854948e-06	0.03790461098144698	0.08871770484659242
Iscu	0.06334971364015189	1.099597408668103e-06	5.7121293057641455e-06	0.03790210216564527	0.08871521219559843
Dach2	0.06325813254605105	1.1396106256185456e-06	5.9158436081724356e-06	0.03781028436619299	0.0886239855589212
Anxa8	0.06320013778667308	1.1656698167472022e-06	6.044772395866348e-06	0.0377521399326948	0.08856621504363092
Pax6	0.06315022480263259	1.1885556336851336e-06	6.156992177151315e-06	0.037702098270120867	0.0885164949178301
Dld	0.06314518037546171	1.1908924734415951e-06	6.16694353128921e-06	0.037697040845229096	0.08851146997473373
Maged1	0.06309094486832086	1.2162979551253156e-06	6.2875270032985556e-06	0.03764266567455116	0.08845744387040073
Khsrp	0.06305958255216557	1.231225979528349e-06	6.35362300013394e-06	0.0376112226650892	0.08842620257576178
Dnm3	0.06301057846555821	1.2549045648581355e-06	6.466813621060115e-06	0.03756209259486877	0.08837738748716532
Pitx2	0.062999506735087	1.2603147098254388e-06	6.490183146326766e-06	0.03755099241734813	0.08836635844105499
Rc3h2	0.062944819278663	1.2873681220928176e-06	6.620355578226801e-06	0.03749616454232673	0.088311881727568
Mcmbp	0.06293607558050644	1.2917450051600023e-06	6.640509591517502e-06	0.03748739840756459	0.08830317170995282
Gprc5a	0.06290143370356714	1.3092269507566243e-06	6.7257169749468285e-06	0.03745266767697402	0.088268663234665
Crct1	0.06285768977432854	1.3316274103930512e-06	6.833690700186623e-06	0.03740881163587859	0.08822508767098228
Kdm3a	0.06283586309255591	1.3429418069669164e-06	6.88937043899216e-06	0.03738692905089384	0.08820334496138961
Hist1h3c	0.06283031680704192	1.3458315542937387e-06	6.901807670031272e-06	0.037381368563940615	0.0881978200098384
Atf6b	0.06275534152703657	1.385486941994828e-06	7.097808924602865e-06	0.03730620146200505	0.08812313297145823
Rel	0.062721187400203	1.403921675131202e-06	7.189766009623915e-06	0.037271960048369614	0.08808911005522282
Aplp1	0.06271149929557009	1.4091936245705613e-06	7.211784211872324e-06	0.03726224719498296	0.088079459158801
Plcxd3	0.0627070984591839	1.4115946967554037e-06	7.221580181986682e-06	0.03725783511802563	0.0880750752227287
A730056A06Rik	0.06267848578423826	1.4273017920005444e-06	7.289363938416004e-06	0.0372291493850753	0.08804657240365586
Usp53	0.06266622714978463	1.4340825286430322e-06	7.3214726272994186e-06	0.03721685946294351	0.08803436082245007
Papola	0.06262249938877047	1.458523218564144e-06	7.438568725765069e-06	0.03717302015839747	0.08799080084291183
Coq7	0.06261987611860691	1.460002098619631e-06	7.443551435073135e-06	0.037170390199745384	0.08798818763503448
Gdpd5	0.06258320483516988	1.4808272078841349e-06	7.54453738238736e-06	0.037133625453334075	0.08795165697800057
Arl6ip6	0.0625480195294627	1.5010766454154972e-06	7.6450782033507e-06	0.03709835053668007	0.08791660653615054
Kansl1l	0.062471150651278354	1.5462452526259632e-06	7.861626102741055e-06	0.037021286107260916	0.08784003207474518
Nbea	0.06241325921348954	1.5811219582895167e-06	8.036195943588699e-06	0.036963247595888774	0.08778236216999351
Pdhb	0.062348151923035146	1.621249023128595e-06	8.228865250520258e-06	0.03689797510505235	0.08771750382229072
Htatsf1	0.06234448693841973	1.6235366879370253e-06	8.237657413203566e-06	0.036894300827521855	0.0877138528446322
Fam196a	0.062256303593054084	1.6795248008018197e-06	8.507183169635174e-06	0.036805894092407	0.08762600631573876
Rbm15	0.062251906927190764	1.6823642771998594e-06	8.518656399846744e-06	0.03680148629915136	0.08762162643262275
Rbbp6	0.062181872941527896	1.7282206385109325e-06	8.74487897978698e-06	0.036731275200051955	0.08755185964516259
Mrrf	0.06213461659789057	1.7598387714437182e-06	8.898796051579198e-06	0.036683899488788224	0.08750478345636538
Birc6	0.062061863972455014	1.8096046897805948e-06	9.141092354950955e-06	0.03661096331677595	0.08743230796344792
Kif21b	0.06204562911296395	1.8208930944996717e-06	9.191853466482175e-06	0.0365946875355901	0.08741613490984733
Ttc39c	0.06203358665957525	1.8293101030580386e-06	9.224922862446029e-06	0.03658261473663551	0.08740413829327603
Tmeff1	0.06203156742650929	1.8307250888830673e-06	9.22887215099977e-06	0.036580590416067024	0.08740212674523397
D1Ertd622e	0.06201390508843814	1.8431469422833482e-06	9.282075484211999e-06	0.03656288358624703	0.08738453161965214
Robo1	0.062002689075397396	1.851077106065643e-06	9.315685293539041e-06	0.03655163932816298	0.08737335827995435
Cstf2t	0.06195974426701059	1.8817448274258445e-06	9.46681056158504e-06	0.03650858643236834	0.08733057680381782
Cntn5	0.06195139215175354	1.8877656522214888e-06	9.493880090911122e-06	0.03650021330672017	0.08732225644334117
Zswim5	0.06193226540699474	1.9016234113798041e-06	9.560331123448771e-06	0.03648103846061942	0.0873032024052185
Atad1	0.06191071916282753	1.917351175094234e-06	9.632871029072693e-06	0.03645943805282189	0.08728173804271379
Zfp518a	0.06187193329674531	1.9459784595473798e-06	9.756864953869909e-06	0.036420554745538535	0.08724309951423476
Slc6a15	0.06187018531590471	1.9472782378993047e-06	9.760082306956604e-06	0.03641880237508432	0.08724135817172944
Mtch1	0.06184211919244044	1.96826239819299e-06	9.861925549864946e-06	0.036390665792052586	0.08721339861420871
Vcam1	0.06183491082109237	1.9736868204330463e-06	9.885764685526008e-06	0.03638343933071285	0.08720621760630576
Sfxn5	0.06180933586652856	1.9930484717045328e-06	9.972638962162593e-06	0.036357800215204295	0.08718073971465533
Lsm14b	0.06179206099245508	2.0062295726629228e-06	1.0031824272475996e-05	0.036340482021900364	0.08716353038397422
Tesk2	0.06177448296216934	2.0197278961653966e-06	1.0095916558149308e-05	0.03632285992786819	0.08714601903175564
Mgat4a	0.06175265372609419	2.036612183498102e-06	1.0173457491903114e-05	0.03630097599336509	0.08712427257785743
Isca2	0.06168368744023339	2.090850768538745e-06	1.043736376580213e-05	0.03623183705618805	0.08705556767132788
Pecam1	0.06164708730752541	2.120195563640359e-06	1.0576730711184045e-05	0.036195145397077556	0.08701910615355599
Ripk3	0.061630992830792514	2.1332243945564316e-06	1.0638147611185755e-05	0.03617901069441064	0.08700307260958844
Eif1ax	0.06161658738339399	2.1449510817598937e-06	1.0689438673918341e-05	0.03616456925382834	0.08698872168923939
Cfl1	0.06160753950001234	2.152348086023533e-06	1.0715499987853311e-05	0.03615549876900814	0.08697970804823915
Ebag9	0.061512858338366776	2.2312372828753516e-06	1.1093355729910942e-05	0.03606058134719095	0.08688538496523895
Gm6525	0.061510571506354784	2.2331766044029746e-06	1.1099276883344677e-05	0.036058288814471845	0.08688310677626625
Eif5b	0.06148879732211147	2.2517231826959e-06	1.1187707377743012e-05	0.03603646036408208	0.08686141487385644
Gopc	0.061470014739198914	2.2678403076895076e-06	1.1260240911731867e-05	0.03601763099027467	0.08684270324857397
Fam98b	0.06144554949741603	2.288999779674967e-06	1.135769679904966e-05	0.03599310482814038	0.0868183304057623
Ywhab	0.061442811335081844	2.2913797158777514e-06	1.1365703199392284e-05	0.03599035984947723	0.08681560258287813
Fn3krp	0.06141946163010844	2.3117713585515973e-06	1.1459184832446103e-05	0.035966952033796226	0.086792341032206
Hif3a	0.061392394816731116	2.3356272081176806e-06	1.1559224316823221e-05	0.03593981789384751	0.08676537637204906
Efcc1	0.06137362885956838	2.3523054491232396e-06	1.1636771886573305e-05	0.03592100527987007	0.08674668121791176
Ctnnb1	0.06134498712122344	2.3779813476394634e-06	1.1759867077972953e-05	0.03589229236585125	0.08671814750897243
Gnl3l	0.06133753641441415	2.384704495889393e-06	1.178918412617853e-05	0.035884823150674885	0.08671072489752493
Podxl2	0.061334889608315374	2.3870972309247663e-06	1.1793150910008398e-05	0.03588216977030603	0.08670808807140852
Nek1	0.061292488083392827	2.4257441260653203e-06	1.1972116849808575e-05	0.035839662975266445	0.0866658463761735
Cdk16	0.061283141183743436	2.4343437748437485e-06	1.2010563048804934e-05	0.035830292882490435	0.08665653469675912
Arih1	0.06118825127012247	2.523320088594976e-06	1.241650969938689e-05	0.035735167765110674	0.08656200208870757
Nono	0.06114571718361311	2.564208722886581e-06	1.2596813371689592e-05	0.03569252839901045	0.0865196280149133
Cd248	0.06114017225776885	2.569585752222842e-06	1.261487133108804e-05	0.035686969755295415	0.0865141039422481
Stag1	0.06112781072983297	2.581611953450102e-06	1.2669717697425036e-05	0.0356745776512235	0.08650178889753313
Lonrf1	0.06104158429744545	2.6670141606036577e-06	1.3071542305324801e-05	0.03558813815619925	0.08641588648787028
Adgrg1	0.060970975186748336	2.738960550423107e-06	1.341529852157368e-05	0.035517354856370816	0.08634554243195154
Arl5b	0.060863667553577604	2.85187669813141e-06	1.3945329149352767e-05	0.035409782989627464	0.08623863712923709
Pcolce	0.06080690386462188	2.9133993527492016e-06	1.4232090184658566e-05	0.035352879764683744	0.08618208602909622
Skida1	0.06079143337379185	2.930386366899328e-06	1.4310358975134652e-05	0.03533737127305332	0.08616667344929725
Dcaf7	0.060763926269100314	2.9608247860141586e-06	1.4454243713421984e-05	0.03530979663181095	0.0861392692825632
Zdhhc14	0.06075138792374342	2.974799684654642e-06	1.4512912540497698e-05	0.03529722751466322	0.0861267778458586
Actr2	0.06073930967532232	2.9883215776763207e-06	1.4572828353921611e-05	0.03528511963124278	0.08611474477722361
Mbtps2	0.06070908505645013	3.022417577954512e-06	1.4721009884611943e-05	0.0352548208864697	0.08608463318384262
Glcci1	0.0607000779683395	3.032650304050262e-06	1.4761154138289936e-05	0.035245791717518606	0.0860756597689293
Rnf44	0.06063474861751804	3.1078700268727974e-06	1.5117356631207102e-05	0.03518030233643109	0.08601057453009862
Fam173a	0.06059600975255963	3.153315202506834e-06	1.5328357183998314e-05	0.03514146868030261	0.08597198031587354
Evl	0.06056115633327884	3.1947462676577053e-06	1.552466641403389e-05	0.03510653004294355	0.0859372569740069
Gabarapl2	0.06046089443582624	3.3168605723694534e-06	1.6081189653092958e-05	0.03500602334787487	0.08583736892301995
Usp25	0.06041048390602608	3.379936544842823e-06	1.6371359921826273e-05	0.034955489931171424	0.08578714616619387
Csad	0.06041041634127874	3.380021851569823e-06	1.6371359921826273e-05	0.03495542220180729	0.08578707885303029
Top2b	0.060399804186963	3.393446328005388e-06	1.6431016157573593e-05	0.034944784194621506	0.08577650621120518
Ccnl1	0.06035847828788668	3.446212690262527e-06	1.666474744352251e-05	0.03490335767415223	0.08573533412738334
Sdc4	0.060325281004839575	3.489168924770799e-06	1.6861474201132527e-05	0.03487007962484089	0.08570226034205453
Bbip1	0.06029025317215592	3.535050134850779e-06	1.7060959502106053e-05	0.03483496663351897	0.08566736275630427
Tnfaip2	0.06027406813631417	3.5564449142272107e-06	1.7158631920267975e-05	0.03481874227032121	0.0856512378816083
Rsad2	0.06023186226476996	3.6128216665501496e-06	1.7419297183551778e-05	0.034776433907572346	0.08560918883031958
Gm20379	0.06020374829201734	3.6508493054038914e-06	1.7585889265184745e-05	0.034748251714500446	0.08558117926775768
Yrdc	0.06015272206561425	3.7208507078668402e-06	1.7882027494612153e-05	0.03469710177317585	0.08553034244102489
Gabbr2	0.060140987016374645	3.7371306536058364e-06	1.795444921400329e-05	0.034685338290749136	0.08551865093137231
Srp9	0.060023455182153976	3.903991970136138e-06	1.871972353995767e-05	0.03456752207436939	0.08540155478031246
Muc1	0.059988032161869	3.955666834235282e-06	1.8949126233379673e-05	0.03453201348265855	0.08536626293346145
Srsf5	0.05995994266929968	3.997108834787874e-06	1.9141466299237638e-05	0.03450385617996216	0.08533827741259009
Clmp	0.05993141454264279	4.039623582933876e-06	1.9332577398674514e-05	0.03447525922564732	0.08530985484022428
Lmx1a	0.059912177408562875	4.068536402392431e-06	1.9458388708120652e-05	0.03445597570311776	0.0852906888603736
Rtn4	0.059863786654119365	4.142145437646964e-06	1.978491432713112e-05	0.03440746834295594	0.08524247701040176
Afg3l2	0.05983031258992785	4.193808797786035e-06	2.0018789275817406e-05	0.03437391368751627	0.0852091266329519
Ppp2r2b	0.059811557838890486	4.2230238103502395e-06	2.015175872950592e-05	0.03435511380813483	0.08519044115590468
Tmx2	0.05981005311830502	4.225376201958761e-06	2.015649869773251e-05	0.03435360546761826	0.08518894199249726
Map4k4	0.05979558912958441	4.248052465597788e-06	2.0245136927146786e-05	0.03433910668855672	0.08517453141578017
Gtf3c4	0.05978497900150986	4.264760817913621e-06	2.0318235685986797e-05	0.03432847104667435	0.08516396046158516
Crtac1	0.059736377467523326	4.342104231556568e-06	2.0673434304403035e-05	0.03427975271595849	0.08511553829732943
Abhd2	0.05971278068669794	4.380138386189734e-06	2.084782811475608e-05	0.03425609927218111	0.08509202855999304
Spry2	0.059673282379881475	4.444518309784225e-06	2.112713174756726e-05	0.03421650618189852	0.08505267589076052
Gm12108	0.05966311895284941	4.461230126106759e-06	2.1199776994645736e-05	0.034206318378776066	0.08504254992536096
Lzic	0.05948834658389393	4.758200371106875e-06	2.254596476162494e-05	0.0340311276613096	0.08486842093409128
Zfp536	0.05941575520875665	4.887030637962127e-06	2.3134232809325345e-05	0.03395836298574669	0.08479609632899483
Cpz	0.05936984052281856	4.970233972313904e-06	2.3505593126080202e-05	0.03391233882509913	0.084750350239385
Cnot4	0.05936816476701843	4.97329616392903e-06	2.351257743297145e-05	0.0339106590758249	0.08474868063484885
Ift80	0.05930917896092409	5.082241933338131e-06	2.3997048746685075e-05	0.0338515327929754	0.08468991125951388
Fam89b	0.05930036699413701	5.098712349216046e-06	2.406715558600356e-05	0.033842699855481204	0.08468113161044029
Med21	0.05927803481747615	5.140682487693264e-06	2.423441257945925e-05	0.03382031455054635	0.08465888131894456
Cd200	0.05927540580638414	5.145645040681085e-06	2.4250099014407743e-05	0.03381767928671442	0.08465626194595546
Slc35a5	0.05918499465898989	5.319124103088305e-06	2.502789643810363e-05	0.033727053324301044	0.08456618203745804
Knop1	0.05916336573590605	5.361447456815755e-06	2.521104224224301e-05	0.03370537307339892	0.0845446322946618
P3h3	0.059155465531139984	5.376986746519955e-06	2.5268089492280563e-05	0.033697454126550244	0.08453676100545647
Wrnip1	0.05903543707207395	5.618444925881984e-06	2.6352674476836084e-05	0.03357714131069754	0.08441717147320653
Zmat2	0.05903321328580573	5.6230148926637575e-06	2.6365771063261518e-05	0.03357491226306793	0.08441495581210577
Wnt5b	0.058990735985204545	5.710993305135182e-06	2.6748127751964107e-05	0.033532334512030346	0.08437263366491561
Rnf126	0.0589888675964677	5.714893172234693e-06	2.675428681736513e-05	0.03353046170704446	0.08437077209858901
Brap	0.05896236949315466	5.770477455326573e-06	2.700598016407334e-05	0.03350390099028363	0.08434437073386569
Mtss1l	0.058924665752668776	5.850459874346644e-06	2.73285576051764e-05	0.03346610822008048	0.08430680457978941
Txndc11	0.058914898753794145	5.871351325648068e-06	2.7417509921500785e-05	0.033456318170296706	0.08429707321034197
Fam172a	0.058890596392800545	5.923643883188911e-06	2.7652994155358746e-05	0.03343195847496314	0.08427285948189452
Cntn2	0.05884246477925513	6.0285291261124664e-06	2.811607404697295e-05	0.03338371339817629	0.08422490331950315
Zfp668	0.05884154590660296	6.030548652267424e-06	2.811665107254894e-05	0.033382792360570346	0.08422398779521609
Ehmt1	0.05883804553175004	6.038247812675532e-06	2.8143699971650163e-05	0.03337928373888831	0.08422050017531038
Pdzd8	0.05883018061295797	6.055581210332283e-06	2.8215622032811212e-05	0.033371400292757945	0.08421266391307314
Tomm6	0.058811376970434225	6.097215482494725e-06	2.8400691840728413e-05	0.03335255236745642	0.08419392877062383
Adamts6	0.058781057122792836	6.164925797389293e-06	2.8698058537690085e-05	0.033322161154391905	0.08416371933781687
Pfn2	0.058778195849143136	6.171352608845397e-06	2.871896157570947e-05	0.033319293148442806	0.08416086848156794
C1galt1c1	0.0587562152505302	6.2209382076526205e-06	2.8940631918976165e-05	0.03329726084559567	0.08413896789664231
Rnf138	0.05873903990936592	6.259948727263171e-06	2.91129819924867e-05	0.03328004512066643	0.08412185506001926
Ccdc43	0.05873683612322757	6.2649711140492585e-06	2.9127205828358793e-05	0.03327783615393822	0.08411965929282068
D030025P21Rik	0.058734778725982054	6.269663361961871e-06	2.9139886343233e-05	0.033275773920453666	0.08411760938162567
Gm26699	0.058682085404813275	6.390991494242323e-06	2.967589068600748e-05	0.033222956809139885	0.0840651077172843
Negr1	0.058669733072824484	6.419756352262742e-06	2.9800127217655314e-05	0.03321057547892516	0.08405280029296633
Tnfrsf19	0.058636691928704195	6.497309098848257e-06	3.0150685621094652e-05	0.03317745680611232	0.08401987923391595
Zfp24	0.05862767363649799	6.518631607279755e-06	3.022126457254331e-05	0.03316841736283829	0.0840108937082565
Tmem168	0.058553187233488	6.6973217300149544e-06	3.1020605427186694e-05	0.03309375642228343	0.08393667778202825
Dpp4	0.05854929674784701	6.706782429151302e-06	3.105472688315422e-05	0.03308985682821214	0.08393280141587192
Lhx4	0.058489382162134174	6.854103705361952e-06	3.171707084375136e-05	0.03302980206797225	0.08387310417722192
D530049I02Rik	0.05842865135459681	7.006587089233788e-06	3.237217854218888e-05	0.03296892936391513	0.0838125934917406
Gpm6b	0.058389538906928766	7.106502286224912e-06	3.2823586236998345e-05	0.032929725630661606	0.08377362271012209
Jak2	0.05834345326248411	7.225979379223407e-06	3.333390363087476e-05	0.032883532526243014	0.08372770388913478
Hist2h2aa2	0.05833017874439444	7.260748273369355e-06	3.3473471446173736e-05	0.032870227075538626	0.08371447740290866
Acot1	0.05830368206027007	7.3306277616663515e-06	3.377463197678585e-05	0.03284366867516101	0.08368807656633902
Paxbp1	0.05826926373557102	7.422359333879766e-06	3.41760357903666e-05	0.03280917023675676	0.08365378269126465
Cwf19l2	0.05825666096519506	7.456221830445663e-06	3.432129918291112e-05	0.03279653814675616	0.08364122547489006
Plce1	0.05824908959372611	7.476636372578855e-06	3.44045901463596e-05	0.03278894916483568	0.08363368146704045
Mbtd1	0.058210252861424165	7.5821937771699205e-06	3.485787845914665e-05	0.032750022147310306	0.08359498504845017
Unc5a	0.058188073248021804	7.643114989078658e-06	3.5105307650364064e-05	0.03272779100677342	0.08357288553370214
Lats1	0.05815755661901626	7.727700786700856e-06	3.547184474390603e-05	0.03269720352346041	0.08354247907053541
Tnrc6c	0.05813561566065414	7.789068697483247e-06	3.573141906971049e-05	0.03267521165147904	0.08352061729040337
Cnot6l	0.05808879364971704	7.921589057632148e-06	3.6283226471199004e-05	0.03262828107330662	0.08347396416411877
Zbtb44	0.058084348497527104	7.934281565007296e-06	3.6330141985373016e-05	0.03262382561987904	0.08346953503958686
Esrrg	0.057967584912034575	8.274729337349054e-06	3.78422790016108e-05	0.03250679180774507	0.08335319210339762
Tnfsf11	0.05796079782543308	8.294941772211925e-06	3.792302140063966e-05	0.03249998903522147	0.08334642944648699
Borcs7	0.057914024541146136	8.435524258724253e-06	3.853010787839218e-05	0.03245310771537155	0.08329982445611105
Inafm1	0.05790710271719914	8.45652098202416e-06	3.861412028460601e-05	0.032446169913115004	0.08329292752799161
Nudcd3	0.05788959324557652	8.509857518527245e-06	3.883375287916233e-05	0.03242862003365455	0.08327548102209024
Rev1	0.057864208334131896	8.587754933116674e-06	3.9153087431003195e-05	0.0324031765675474	0.08325018736956052
Cyth2	0.057863252110225194	8.590702523194775e-06	3.915448958866063e-05	0.032402218138590816	0.08324923458264545
Il23a	0.057832329520823955	8.686545083860804e-06	3.956699942835982e-05	0.032371224267018626	0.0832184231144545
Ntf3	0.057798248590360576	8.793359873469736e-06	4.0041240492302625e-05	0.03233706483056165	0.08318446459856459
Acin1	0.05776514530266136	8.898311048539612e-06	4.048223956854999e-05	0.032303885345832103	0.08315148015741922
Rnaseh2c	0.05776511887220152	8.898395320172138e-06	4.048223956854999e-05	0.03230385885455714	0.0831514538218271
Ncor1	0.05756504253365961	9.558651179957943e-06	4.331952950742396e-05	0.032103323175855715	0.08295209460775922
Wif1	0.05752733760753492	9.688208231010472e-06	4.3860139277813285e-05	0.03206553191540019	0.08291452459813092
Lrrc8d	0.0575132172492776	9.737157086447123e-06	4.406828707631898e-05	0.032051379243986086	0.08290045474703968
Tmco1	0.05749655457430039	9.795222771836384e-06	4.4317556110160284e-05	0.032034678451124704	0.08288385165983309
Aldoc	0.0574658735574929	9.903005207685748e-06	4.477788726682541e-05	0.03200392728497301	0.0828532803252406
Casp6	0.05742690544848805	1.0041533391155364e-05	4.534895911212704e-05	0.03196487014843769	0.08281445145526663
Tusc1	0.05740747581917453	1.0111293345460351e-05	4.5636211687925274e-05	0.031945396158752304	0.08279509122220106
Srrm3	0.05736583489411331	1.026236222151491e-05	4.6275796323286e-05	0.03190366022715423	0.08275359896028993
Arglu1	0.057361983279902364	1.0276443827997684e-05	4.6325209244083175e-05	0.03189979982971602	0.0827497610923614
Agfg2	0.057314478947251654	1.0451644797258954e-05	4.708637423698285e-05	0.0318521872305737	0.08270242623916713
Ppargc1a	0.05729662143457675	1.0518239673372466e-05	4.7372005039716684e-05	0.03183428904896506	0.08268463240645749
Nudt2	0.05727841573113318	1.0586549910695207e-05	4.766518570902265e-05	0.03181604190042426	0.08266649160796502
Spty2d1	0.057256144476288864	1.0670690618323745e-05	4.801487031564304e-05	0.03179371996837821	0.08264429972924375
Kpna4	0.05722810914987603	1.0777515730936911e-05	4.8466141845216894e-05	0.031765620884998895	0.08261636428666361
Bhlhe41	0.057207758280527723	1.0855698790734468e-05	4.8802930817030277e-05	0.03174522375962223	0.08259608589808912
Rab40b	0.057203095826820705	1.0873686861950098e-05	4.886898480290361e-05	0.03174055071148711	0.082591440047015
Gpatch8	0.057152306802069265	1.1071486327442108e-05	4.971275014298937e-05	0.03168964635165739	0.0825408318065265
Sv2c	0.057150934877480936	1.1076876672979032e-05	4.972190010198306e-05	0.03168827131344417	0.08253946476350714
Ppp3cb	0.0571481910404893	1.108766483112129e-05	4.974021691178459e-05	0.03168552124951957	0.08253673068932348
Cnfn	0.05713813193472114	1.1127300833885845e-05	4.9902932769084056e-05	0.03167543931866016	0.08252670737144997
Snap91	0.05711588901800424	1.1215425485061179e-05	5.028294297731026e-05	0.03165314594899393	0.08250454357147954
Dchs1	0.05710604985540144	1.1254619578178385e-05	5.044341582470947e-05	0.031643284476592135	0.08249473939818759
Zfp292	0.057045383797385156	1.149918446156586e-05	5.149287583015799e-05	0.03158248097090095	0.08243428896780984
Cfdp1	0.056987631691608455	1.1736707834684245e-05	5.247727280560809e-05	0.031524598194529345	0.08237674195892218
Fam168a	0.05694588378788262	1.1911316385684844e-05	5.3193837192439604e-05	0.031482755937860624	0.0823351422104217
Tiam2	0.05689579712163691	1.2124072544422348e-05	5.407883305453468e-05	0.031432556190302205	0.08228523317530764
Kat6a	0.056882720004639245	1.2180215024493039e-05	5.431291913056412e-05	0.03141944957007734	0.08227220241501905
Irx5	0.05685618495838854	1.2294898038466425e-05	5.475844829083951e-05	0.03139285468513548	0.08224576140543838
Sipa1l3	0.05685210613497471	1.231261757234261e-05	5.4820903997422174e-05	0.03138876666683963	0.08224169703366215
Ppp2ca	0.05684869347748652	1.2327461813789618e-05	5.487052405771723e-05	0.03138534631686027	0.08223829646687697
Akirin2	0.05683594833909954	1.2383051191685248e-05	5.5101419809146084e-05	0.03137257245485501	0.08222559647800932
Rbm15b	0.05679467941565564	1.256469572722449e-05	5.587616261783101e-05	0.03133121058103521	0.08218447369271632
Zfp131	0.056651331334141825	1.321559012037809e-05	5.8682759603391456e-05	0.031187540312897465	0.08204163255203716
Bcas2	0.056642843499494715	1.3255122072996327e-05	5.8823074645304765e-05	0.031179033434138973	0.08203317470133431
Soga3	0.05663962431502667	1.327014484897357e-05	5.8872126310238413e-05	0.03117580702776804	0.08202996688793233
Ppargc1b	0.05661558926443249	1.3382822071743672e-05	5.9354256622616747e-05	0.031151718073828848	0.08200601671927836
Atp11b	0.05655343225286221	1.3678462688499727e-05	6.0611078617609635e-05	0.031089421800058113	0.0819440790847945
Kcnk2	0.056548125779736814	1.3703988639179942e-05	6.068792341226567e-05	0.031084103446995217	0.08193879133125978
Zfp329	0.05653589703918363	1.3762986122751315e-05	6.0930999160156645e-05	0.031071847334676085	0.08192660572446606
Atp5g3	0.05641550543352441	1.4356890098651761e-05	6.343737851668064e-05	0.03095118666353759	0.08180663836418732
Rab3ip	0.056402780979353334	1.4421069702606166e-05	6.36683628016197e-05	0.03093843381460955	0.0817939587064521
Syt4	0.05632119144268988	1.4839136575949626e-05	6.544134241983612e-05	0.030856662407026104	0.08171265621040018
Gpr45	0.05630952069841472	1.4899873991391867e-05	6.565063314507807e-05	0.0308449656754063	0.0817010264974097
S1pr3	0.0563054252388551	1.4921243879379531e-05	6.572526521386333e-05	0.030840861098105507	0.08169694543477588
Ubn2	0.056278056218878575	1.5064805712988203e-05	6.63379256322233e-05	0.030813431168396674	0.08166967260430474
Lrrc49	0.05627022100327555	1.5106146451146578e-05	6.650022499761203e-05	0.030805578522589493	0.08166186491887607
A330069E16Rik	0.05620406948399428	1.5459516240759422e-05	6.80154510135577e-05	0.030739279968083857	0.08159594570838713
Lmod1	0.05618868621485963	1.5542812710799884e-05	6.83616415521569e-05	0.0307238625386127	0.0815806164298886
Nfe2l1	0.056187653776578035	1.5548418389479994e-05	6.8366022275238e-05	0.030722827808115864	0.08157958761472386
Uhrf2	0.05615942258418782	1.5702449938504704e-05	6.898194165816447e-05	0.030694533958098846	0.08155145547257289
B3galnt1	0.05615546034056582	1.572418426060429e-05	6.905696676607113e-05	0.030690562923754095	0.08154750712739933
Sptssa	0.05612868918967461	1.5871786560027388e-05	6.964333327567047e-05	0.030663732398850334	0.081520829861374
Cmtm3	0.05609666038165375	1.605011178157843e-05	7.034255550608442e-05	0.030631632604413754	0.08148891332871239
Megf11	0.0560177532982899	1.649762020498425e-05	7.228248309013927e-05	0.03055255086100523	0.08141028262792546
Rragc	0.05598464201683362	1.6688924595883122e-05	7.299941403080238e-05	0.0305193663830158	0.08137728722899751
Gm10762	0.05598432201848496	1.6690783694858802e-05	7.299941403080238e-05	0.03051904567754558	0.08137696835030428
Nfkbiz	0.05596268984233523	1.6816918975429655e-05	7.35294001546572e-05	0.0304973657115001	0.08135541185181522
Slc39a11	0.05589550549562505	1.72144804491578e-05	7.513477326117108e-05	0.03043003309361231	0.08128846239028904
Hs3st3a1	0.05585604217584881	1.745216067395306e-05	7.612735145746995e-05	0.03039048278878456	0.08124913693256282
Has2	0.05584590859497238	1.751369586239405e-05	7.637330883127496e-05	0.03038032688433583	0.08123903873980837
Tmem44	0.055841887673217544	1.7538169744643973e-05	7.645755305197377e-05	0.030376297106227735	0.08123503185832533
Gm12166	0.05583313554149854	1.7591553443477727e-05	7.664522007056938e-05	0.030367525700206222	0.08122631028449964
Twf1	0.055825061257841584	1.76409398286635e-05	7.683782044020804e-05	0.03035943363850975	0.08121826418859437
Arpc5l	0.055815567110299474	1.769917975215856e-05	7.704623859825759e-05	0.030349918590927696	0.08120880318139001
Adcy2	0.0558062933440797	1.775624456550995e-05	7.727196688705343e-05	0.030340624414262603	0.08119956178182539
Depdc1a	0.055791065612429136	1.785032655462027e-05	7.765860754812942e-05	0.030325363177756044	0.08118438718747611
Cib3	0.05578059813158261	1.7915273276600246e-05	7.789546114490128e-05	0.030314872672693536	0.08117395622616722
Ell3	0.055777338329851725	1.7935545016427544e-05	7.796074681671656e-05	0.030311605701865488	0.08117070779628062
Ebp	0.05572968270382763	1.8234406849224454e-05	7.919018681723217e-05	0.030263845331643596	0.08112321835569579
C330027C09Rik	0.05566491057705422	1.8648222225109687e-05	8.091626208911697e-05	0.03019893102606717	0.08105867191843898
Zfp101	0.0556363340765378	1.8833620653669383e-05	8.167293213876334e-05	0.03017029186666724	0.0810301949210723
Med18	0.05559807552544351	1.908458348581138e-05	8.271287483286634e-05	0.030131949492593638	0.08099206952104432
Shkbp1	0.055596379627838075	1.9095781358917258e-05	8.2737228552177e-05	0.030130249881078004	0.08099037952394382
Foxd1	0.05558090723548401	1.919823360060689e-05	8.315683485122687e-05	0.030114743611948252	0.0809749609576534
Apoc1	0.055556867629322104	1.9358453555222253e-05	8.380187527072423e-05	0.030090651395428356	0.08095100495745775
Fbxl20	0.05546930991794926	1.9952840359808526e-05	8.619882766569189e-05	0.030002902315321805	0.08086375150998844
Mtpn	0.055450544462999726	2.0082471232357543e-05	8.668309978087739e-05	0.029984095897115585	0.08084505121453157
Lrp12	0.055400839830649515	2.0429713698187846e-05	8.810499676005349e-05	0.029934282851265603	0.08079551908572488
Klhdc10	0.05537412341872075	2.0618711599772435e-05	8.886838469521214e-05	0.02990750821897423	0.08076889534322046
Arg2	0.05532516541108418	2.096937857025997e-05	9.030106085235935e-05	0.029858443616971677	0.08072010705889156
Rbm26	0.05531836730971281	2.1018517168381417e-05	9.048639423055582e-05	0.02985163072406208	0.08071333251495742
Man1c1	0.05531006115607192	2.1078705151836926e-05	9.069285642787742e-05	0.029843306500823782	0.08070505514141739
Mtrf1l	0.05524625378292339	2.1546566164143623e-05	9.257158829096583e-05	0.029779360435910944	0.08064146873846977
Chsy1	0.05523869874971322	2.1602612483929457e-05	9.275864092332304e-05	0.02977178899487603	0.08063393985527724
Ppp4r2	0.05523237400969356	2.164963864118208e-05	9.293365866494108e-05	0.029765450521197768	0.08062763700466863
Spock3	0.05523006525385812	2.166682912423715e-05	9.295364267907469e-05	0.029763136752597057	0.08062533623874343
Txn2	0.05522270382833461	2.17217274373384e-05	9.313528176443071e-05	0.02975575934578608	0.08061800028709482
Pcsk5	0.05519536655000108	2.1926757673895734e-05	9.387867871291791e-05	0.02972836274386909	0.08059075758407808
Vdac2	0.05517361689119065	2.209119461743486e-05	9.45554133827349e-05	0.029706565914286307	0.08056908314270386
Crebzf	0.055154318534898446	2.2238080477525146e-05	9.515665653842338e-05	0.02968722572389876	0.08054985150633288
Gsk3a	0.05510103265001597	2.264849667900909e-05	9.682901534920259e-05	0.029633824427322857	0.08049674974776859
Lgals7	0.05499009796097886	2.3526167889870725e-05	0.00010046547537422193	0.02952264993164376	0.08038619792472533
Gnai3	0.054970949996297654	2.3680896044558295e-05	0.00010103894396917264	0.029503460638723077	0.08036711598168438
Josd1	0.05495440979285508	2.3815330497633453e-05	0.00010155410195813736	0.029486884750645103	0.0803506327934104
Creld1	0.05494118123634476	2.3923370866004984e-05	0.00010198548816146017	0.029473627664287877	0.08033744982660733
Hhex	0.0549175371931476	2.4117638914204088e-05	0.00010275458280280402	0.029449932650624427	0.08031388724598242
Mplkip	0.05474619736899505	2.5570928915963932e-05	0.00010847896074160785	0.029278224317193437	0.08014313690351704
Abcg1	0.054734859301460104	2.5669978333923908e-05	0.00010880578698783238	0.02926686191732167	0.08013183779116552
Fut1	0.05473304794685519	2.5685836093204828e-05	0.00010884189574237738	0.0292650466760247	0.08013003265938431
Itpripl1	0.054726817929114886	2.5740448802316506e-05	0.00010904215829396061	0.029258803291582234	0.08012382404330569
Krtcap3	0.05462134029154822	2.6681998902660573e-05	0.00011283738971353263	0.029153099650000645	0.08001870844856597
Rngtt	0.05461152634371919	2.677124915770537e-05	0.00011315029816412891	0.029143264703061795	0.0800089281575369
Gm10031	0.05459407034153553	2.6930699731756737e-05	0.0001137584232102994	0.02912577136209026	0.0799915320083898
Pnmal2	0.054593258006505725	2.6938141886222876e-05	0.0001137584232102994	0.029124957289837133	0.07999072245831279
Igfbp7	0.054576530299511566	2.7091827001850043e-05	0.00011437486087800683	0.02910819381722881	0.07997405209197495
Pak3	0.05449063385948096	2.7894214082472935e-05	0.0001175615484675067	0.029022113947142807	0.0798884498712848
Zfp821	0.05448861848647899	2.791330883688153e-05	0.00011760860322721306	0.029020094274889337	0.07988644139700145
Sirt5	0.05441133885296609	2.865494160192545e-05	0.00012063055319277783	0.028942649943111937	0.0798094261398227
Esrp1	0.05439118997238108	2.8851360923858124e-05	0.00012135409355125918	0.028922458171508465	0.07978934613942883
Maff	0.05436863750604321	2.9072728678848644e-05	0.00012221588408050006	0.0288998577222797	0.07976687074564058
Pde7a	0.054331710982660604	2.943867609438234e-05	0.00012371918536576495	0.028862852689818023	0.07973007036206857
Blvra	0.05430086525351649	2.974771277761464e-05	0.00012498164474640397	0.028831941433418613	0.07969932994786823
Acbd3	0.054271652794208966	3.004322599175198e-05	0.00012604556851023298	0.028802666961410685	0.07967021718257804
Zfp81	0.05426987195446965	3.006133086655795e-05	0.00012608585918606361	0.028800882342687673	0.07966844241894938
Spink10	0.05426633054607352	3.0097365338225973e-05	0.00012616563745936388	0.02879733341982235	0.07966491309313246
Ube4a	0.054231964559454185	3.0449183343816735e-05	0.00012753228979727366	0.02876289454580311	0.07963066432333414
A530095I07Rik	0.05416645501105044	3.113068012752094e-05	0.0001302762745404241	0.02869724622457947	0.079565378051302
Epm2aip1	0.05415791044832018	3.122063017376317e-05	0.00013061584375376068	0.028688683577585177	0.07955686259496429
Ythdf3	0.05415144362158459	3.128887161819991e-05	0.00013086442610533639	0.028682203066525084	0.07955041779450972
Borcs5	0.054144603595572875	3.1361205438399114e-05	0.00013112997966081117	0.028675348568799153	0.07954360106360059
Asap3	0.0541403387655266	3.140638672080403e-05	0.00013128188316128653	0.02867107471669521	0.07953935075709988
Smox	0.05413456215768238	3.1467682256942174e-05	0.0001315010412940855	0.028665285890179682	0.07953359381956984
Tle6	0.05403876736315805	3.250087621043383e-05	0.00013578042114843498	0.028569288719735	0.07943812497529906
Lmo1	0.05402604845695253	3.264045442768073e-05	0.00013628676227954193	0.028556542978919592	0.07942544931125722
Itpa	0.05398335074985883	3.311319716179961e-05	0.00013814397386966245	0.028513755247894176	0.07938289670918923
Tmem185b	0.0539785698789688	3.316653319562511e-05	0.00013832757419131496	0.028508964302816756	0.07937813207997563
Gm10036	0.05397158969095806	3.324455163076151e-05	0.00013861398516610177	0.028501969408348374	0.07937117560312414
Gm14698	0.053955269711019854	3.342764270731354e-05	0.00013929906406073817	0.028485615053813123	0.07935491105124289
Jakmip1	0.053925668841399314	3.376217575665243e-05	0.00014064081173209556	0.02845595187099642	0.0793254106814703
Rnf115	0.053924173985043386	3.377915385777757e-05	0.0001406453202876752	0.028454453868987775	0.07932392089921883
Cbx6	0.05388754248305202	3.4197745031823735e-05	0.00014230829308837763	0.028417745318428167	0.07928741370286016
Rassf2	0.05387945649402432	3.429080553732834e-05	0.0001426555222788546	0.028409642331057732	0.07927935514371277
Ccdc59	0.053872843079201205	3.436709708798589e-05	0.00014289274373757184	0.028403015016021552	0.07927276416092863
Kat2b	0.05379635581042614	3.526123585132641e-05	0.0001462823465485376	0.028326367147413396	0.07919653616792179
Nsg2	0.05376868531586889	3.559011087395834e-05	0.00014757456374588998	0.028298638627068787	0.079168959397357
Ppp1r35	0.05376832654470454	3.55943940745149e-05	0.00014757456374588998	0.028298279103808856	0.0791686018411475
Fut10	0.0537645513126118	3.5639494473659184e-05	0.00014768632091054467	0.02829449595805884	0.07916483939323268
Sestd1	0.05371702267298789	3.621195060147404e-05	0.000149807374998734	0.028246867751118798	0.07911747163931401
Bphl	0.05364430470331471	3.710471891865122e-05	0.00015341513417410545	0.028173997669055692	0.07904499959990319
St6galnac3	0.053584018656897325	3.7860656890793286e-05	0.0001563663053041925	0.028113585720752066	0.07898491723574307
Tada1	0.053515187930204794	3.8741603638550854e-05	0.00015964899237659008	0.02804461147487753	0.07891631883471076
Rab18	0.05350037785184286	3.8933680019132355e-05	0.00016039594676770888	0.028029770547678568	0.0789015587136389
Taf2	0.05349836853166485	3.8959809003261684e-05	0.0001604590189745554	0.028027757043027155	0.07889955617043272
Oacyl	0.05343341061649797	3.981353408433028e-05	0.00016388413100324798	0.027962663962276257	0.07883481723283672
Tlk2	0.05343176994562752	3.9835325096104144e-05	0.00016392833143738086	0.027961019880265576	0.07883318209000581
Bend5	0.053345352149838154	4.099923520597806e-05	0.00016857767045740522	0.02787442260689526	0.07874705527519335
Gm37494	0.053339098974241085	4.108469527302253e-05	0.00016874193176244726	0.027868156459166835	0.07874082314021325
Lonrf2	0.053322579127224407	4.131128010368147e-05	0.00016957863139155824	0.027851602351572247	0.07872435886944612
Pcf11	0.05331674231225763	4.139162036839338e-05	0.00016986140611058168	0.027845753434951312	0.07871854168744293
Mob1a	0.05330476837178722	4.1556898581645974e-05	0.00017049249318517053	0.027833754673988055	0.07870660801762276
Pdzd7	0.05326817855775299	4.206584133173675e-05	0.00017253276902405636	0.02779708905929288	0.07867014121701212
Enho	0.05325072987432583	4.231061868437789e-05	0.0001734887436295296	0.027779604252734787	0.07865275117138953
Thg1l	0.053243381092814186	4.2414114181409584e-05	0.00017386504351146645	0.02777224026207518	0.07864542708146495
Rbmxl1	0.0532259989902889	4.265986889851023e-05	0.0001748241270057489	0.027754822196294177	0.0786281033711361
Ror1	0.05309774702194649	4.451533286548549e-05	0.00018217629738631768	0.0276263053550332	0.07850028176910784
Ypel2	0.05307799009304622	4.480787670096926e-05	0.000183272371580826	0.027606507697900635	0.0784805910629336
Mpp3	0.05307102953870493	4.491137620190576e-05	0.00018364505664473789	0.02759953279937501	0.07847365383476824
Rsf1	0.053046779498891944	4.5273733780587194e-05	0.00018507572924473227	0.02757523280489176	0.07844948504235517
Adgrl3	0.0530121620099943	4.579581299907546e-05	0.00018715836389894964	0.0275405440567155	0.07841498348424827
Adad1	0.05296920754005024	4.6451561769222204e-05	0.00018962926303312262	0.02749750125130271	0.0783721727802806
Zcchc14	0.05294840704884762	4.67722942016976e-05	0.0001907810493139101	0.027476658018026595	0.0783514418733768
Arhgap42	0.05293734546126277	4.694371182158168e-05	0.00019142760242669174	0.027465573709461694	0.07834041728139358
Gpcpd1	0.05290712907125957	4.741500504932491e-05	0.0001932963001337377	0.027435295285609482	0.07831030191877261
Mlxipl	0.05289497566412057	4.760582679088522e-05	0.0001940208895673588	0.02742311694086659	0.0782981891330269
Slit1	0.05285647929959569	4.8215077414330966e-05	0.0001963959937192921	0.02738454163547068	0.07825982138875566
Dis3	0.05284649502056212	4.837429309795838e-05	0.0001969904285930315	0.027374536895005363	0.07824987045592019
Bloc1s2	0.05283968551308917	4.848316751630473e-05	0.00019737959303714396	0.027367713435293362	0.07824308368841627
Magt1	0.05283204710899338	4.860557116217998e-05	0.00019782360754837852	0.027360059383427806	0.0782354707895414
Ankrd6	0.05279896552604231	4.913908466890325e-05	0.00019983048114189856	0.027326910065172415	0.07820249963434793
Il17rd	0.05277735023510301	4.9490671408362666e-05	0.00020114994454848635	0.02730525054668755	0.07818095646616881
Kdm2a	0.05275766569179585	4.981292600894922e-05	0.00020229340242024256	0.02728552574719046	0.0781613375827429
Cnep1r1	0.05273569502173496	5.017495450235194e-05	0.00020365209365746622	0.027263510169084345	0.07813944017494505
Gper1	0.05267350345573057	5.1213300069298476e-05	0.00020763927100266968	0.027201191617502375	0.0780774558568343
Gin1	0.05264302410193761	5.1729583492745215e-05	0.00020944620605539292	0.027170650101869157	0.0780470780010777
Fmnl2	0.05262033618662999	5.211708642748478e-05	0.0002109000024027358	0.027147915946029482	0.07802446560723256
Chga	0.05261475074224812	5.2212905131710604e-05	0.00021123011347746863	0.02714231912192354	0.07801889875115879
Fam117a	0.05259491155911792	5.2554598630464804e-05	0.00021249652461516452	0.027122439531566154	0.07799912557984286
Frmd4b	0.05257728541168367	5.285995265949675e-05	0.00021367292392831735	0.027104777501181877	0.07798155806392203
Ccz1	0.05256971058751983	5.2991693980091934e-05	0.00021414708812499822	0.027097187261232027	0.0779740084317621
Pbx3	0.052545560743936216	5.341378750138563e-05	0.00021579402953774186	0.02707298828907809	0.07794993888517177
Ube2v1	0.05254334719784805	5.345263501239788e-05	0.00021589216499696975	0.02707077024141693	0.0779477326975293
Zfp451	0.05247393967353203	5.468439421673721e-05	0.0002205668345467581	0.027001221693880143	0.07787855577700332
Chd6	0.05244304896989949	5.5241206114323277e-05	0.0002225705862215508	0.026970268305365495	0.07784776762786184
Rbm4	0.052406252433679766	5.591147941658614e-05	0.00022513233441358587	0.0269333971636158	0.07781109318975336
Psmd12	0.05240564753081834	5.592256219942353e-05	0.00022513233441358587	0.0269327910348838	0.07781049029350362
Dact2	0.05238055608941464	5.638411450906894e-05	0.0002267898013128791	0.026907648760727727	0.07778548207021667
Cyp2s1	0.052379600084603205	5.64017711746506e-05	0.0002267898013128791	0.026906690819783436	0.07778452923545251
Jakmip2	0.05234218305463894	5.7096961741419884e-05	0.00022948646059268247	0.026869198048350418	0.07774723624137296
Ndufaf3	0.05232568148166826	5.7406124234299455e-05	0.00023066063900135386	0.026852663094823075	0.07773078934783355
Rhoj	0.052324931857085956	5.7420206270177224e-05	0.00023066063900135386	0.026851911954177788	0.0777300422068707
Arhgef12	0.052254306550727055	5.876170400498178e-05	0.00023585787066248575	0.026781143942123657	0.07765965076482723
Sema4b	0.05225160241866835	5.881365301295796e-05	0.0002360025129424187	0.02677843435116321	0.07765695558203109
Filip1	0.05221014039152171	5.9615643158249495e-05	0.00023902665684779625	0.026736888670412667	0.07761563072600976
Gm11808	0.05216089778481413	6.058158008182974e-05	0.00024275163191981068	0.02668754682635616	0.07756655091794226
Tpbg	0.05216027996048618	6.059379282362208e-05	0.00024275163191981068	0.026686927757731297	0.0775659351353918
Aggf1	0.05214754067209615	6.0846134654032756e-05	0.00024369673860490408	0.02667416281679587	0.07755323794330889
Vta1	0.05214031372268393	6.098972905878747e-05	0.0002442059048787465	0.026666921318486206	0.07754603487130637
Ufsp2	0.052135558163438525	6.108439358679579e-05	0.00024451893152112504	0.026662156187068707	0.07754129502269815
Ogg1	0.052074145336959116	6.23194437536496e-05	0.00024912659577099115	0.026600619850500315	0.07748008497867104
Ndufv2	0.05205570419319685	6.269489614456514e-05	0.00025042499453812163	0.026582141656616865	0.07746170468936388
Slc25a33	0.05203869423597433	6.304310727895006e-05	0.00025161257374976007	0.026565097540105314	0.07744475084847195
Fibp	0.052020646381900765	6.341456589394184e-05	0.0002530270182332665	0.02654701345863862	0.07742676251871473
Gsta3	0.0520075060407473	6.36863206072262e-05	0.0002540429857250597	0.026533846751414254	0.07741366550581612
Egr1	0.05193625067667925	6.517924220142684e-05	0.000259788589381715	0.02646244856749923	0.07734264494266352
Ndufs4	0.051919037585191036	6.554481934446663e-05	0.00026110534936819353	0.02644520101412926	0.07732548853314622
Atg2b	0.05185035696111101	6.702288271333055e-05	0.00026646633623667824	0.026376383037345852	0.07725703392162216
Ndufs6	0.05184983142503867	6.70343132964093e-05	0.00026646633623667824	0.026375856451197603	0.07725651011404787
Hist1h3e	0.05184113263855188	6.722378286954945e-05	0.0002671478895333033	0.026367140285681403	0.07724783993599649
Lrrc73	0.05181462221248375	6.780433980554762e-05	0.0002693107026395492	0.026340576919163902	0.0772214166733098
Dazap2	0.051793079157255506	6.82796049458509e-05	0.00027112578874214586	0.02631899086965755	0.07719994442300528
Cript	0.05177278556829667	6.873018612373337e-05	0.0002727689029705886	0.026298656801756345	0.07717971751082847
Uap1	0.05173342904276639	6.961205184658227e-05	0.0002761209791218672	0.026259221833166313	0.077140490235811
Dync1i2	0.05168426737623975	7.072865879066489e-05	0.00028032515727534764	0.026209962291937627	0.07709148991030101
Tmem248	0.051679683981331354	7.083362001413505e-05	0.00028059119081988166	0.02620536977837031	0.07708692155113384
Lin7c	0.05167803381477775	7.087144541109648e-05	0.0002806660632555332	0.0262037163290755	0.07708527679765953
Ccnjl	0.05166403622175625	7.11930697125129e-05	0.00028178227003938767	0.026189690895697577	0.07707132511570283
Terf1	0.051595061185168885	7.279817614670931e-05	0.0002874874704429588	0.026120578818452367	0.077002576166791
Sox2	0.05157199812996577	7.334246312050403e-05	0.0002894470650718987	0.026097469995544555	0.07697958865420637
Arhgef9	0.05155622868911424	7.371683350807305e-05	0.00029069246417395145	0.026081669276544803	0.07696387085032282
Ccdc163	0.051543634729266236	7.401711405171461e-05	0.0002917989948168473	0.026069050346148925	0.07695131812027335
Mstn	0.05152319281368903	7.450697830081722e-05	0.00029357412199240707	0.026048567916851572	0.07693094310979308
A430106G13Rik	0.05150005964938342	7.506503130973821e-05	0.0002956158999879786	0.026025388930853287	0.0769078856332754
Tmem199	0.05149411447538016	7.520908667322119e-05	0.00029610458307686316	0.026019431985196916	0.07690195990648291
Cd36	0.05148612526166702	7.540308202734219e-05	0.00029678957259753503	0.02601142695540947	0.07689399682339562
Cep70	0.05147861191592407	7.558595380794242e-05	0.00029743042741459114	0.02600389873863875	0.07688650804888142
Strn4	0.05147094267027936	7.577305247079231e-05	0.00029792951781397686	0.025996214316376467	0.07687886388135523
Sox12	0.0514664163436071	7.588368193447351e-05	0.0002982854192340781	0.02599167903400017	0.07687435235418374
Nme3	0.0514433664505515	7.644942455105242e-05	0.00030042962785285066	0.025968583551131328	0.07685137781005459
Slc5a7	0.05139204126316932	7.772351876407442e-05	0.00030519393878474654	0.025917156946626777	0.07680022030516596
Mthfsl	0.05137635379389322	7.811693111379114e-05	0.00030665754508963375	0.02590143850625861	0.07678458406110762
Lekr1	0.0513591163454397	7.855138391639317e-05	0.0003081183747326176	0.025884167041181107	0.07676740288469901
Efnb3	0.05134223642433324	7.89790378493226e-05	0.0003097139371611062	0.025867253823738993	0.07675057805385783
Tap2	0.05132728646276488	7.935963259777815e-05	0.0003107138013197562	0.025852274384937625	0.07673567687174657
Nrde2	0.05130506622473653	7.99285172607904e-05	0.00031285823159007194	0.025830010355818427	0.07671352911401233
Dhx30	0.05129606346179517	8.016010203345232e-05	0.00031368191906547	0.025820989857650335	0.07670455571008614
Trappc13	0.05126974233258639	8.08408223012505e-05	0.00031610057570859797	0.025794616900244392	0.07667832039340969
Zfp638	0.05126943830315278	8.084871696556261e-05	0.00031610057570859797	0.025794312272362122	0.07667801735497176
Phf2	0.051227799614078195	8.193684861216271e-05	0.0003200441890963903	0.02575259166678156	0.07663651434446571
Coa3	0.051223717727607296	8.20442608897847e-05	0.00032031166131339845	0.02574850175472174	0.07663244575397514
Cyp2e1	0.05122354982819561	8.204868190476709e-05	0.00032031166131339845	0.025748333525213392	0.07663227840144622
Nenf	0.05120803523502425	8.245817456022744e-05	0.0003218255755007192	0.025732788435985147	0.07661681433630262
Rc3h1	0.05118694813224013	8.301784478150017e-05	0.00032383946763661994	0.025711659903366445	0.07659579589053313
Higd1a	0.05116779246749362	8.35293620511909e-05	0.0003256635038331262	0.025692466623210574	0.07657670257470177
Dnajb3	0.0511661095345856	8.357444372630461e-05	0.00032575363335212186	0.025690780386474762	0.07657502511860617
Cryl1	0.05115560333248322	8.385639938449698e-05	0.0003267667523046439	0.025680253562536122	0.07656455310385926
Dpysl2	0.05115162719137394	8.3963341569768e-05	0.00032709753580804554	0.025676269618431325	0.07656058989971673
Pole4	0.0510853861422892	8.576402243598281e-05	0.0003335867340015896	0.025609898693346282	0.07649456425763335
Efnb1	0.051068890758485815	8.621806850953185e-05	0.0003351769787850241	0.025593371002674736	0.07647812247994888
Psmb7	0.05099984320834742	8.814340534467198e-05	0.00034239257324956263	0.02552418837131156	0.0764092991681297
Ccnj	0.05097599035931043	8.881790808922637e-05	0.0003446515946811398	0.025500288914446476	0.07638552372716158
Zfp397	0.050889606512384396	9.130165644275633e-05	0.00035379361083158906	0.02541373651950089	0.07629941997419405
Agfg1	0.050889080920120226	9.131696731598159e-05	0.00035379361083158906	0.025413209902895303	0.0762988960849684
Park7	0.050882811535899235	9.149978592669002e-05	0.00035440933013286487	0.02540692830118689	0.07629264701389687
Spon2	0.05087783533522328	9.164514056457396e-05	0.00035487965527759694	0.02540194240455221	0.07628768693496361
Pik3c2b	0.050832265664331834	9.298640670527085e-05	0.00035969780851483366	0.02535628400164514	0.07624226484080776
Fam189b	0.05083044535597164	9.304036744898105e-05	0.00035981269612407775	0.02535446015103799	0.07624045042529995
Eln	0.05082641066534177	9.316007616220563e-05	0.0003601817230348467	0.02535041760966677	0.07623642879550353
Zcrb1	0.050822917276816176	9.326384195895452e-05	0.00036048893408737414	0.025346917424343897	0.07623294671487622
Dusp7	0.050808702604622905	9.368719357372912e-05	0.00036203094525585634	0.025332675102279743	0.0762187780483697
Clec12a	0.05079473578561349	9.410493000363098e-05	0.00036345578564683627	0.0253186811255876	0.07620485642287697
Nsun3	0.050775183179450185	9.469268754542923e-05	0.00036544034582000026	0.025299090517269657	0.07618536706795126
Hist1h4h	0.05068044324901711	9.7590005862454e-05	0.0003760346523632256	0.025204166728823096	0.07609093333923696
Cox4i1	0.0506777859685401	9.767246417670544e-05	0.00037625462758564114	0.025201504298090958	0.07608828464058177
Nipsnap3b	0.05066330628735607	9.812294113056876e-05	0.0003777937019489785	0.025186996559207073	0.0760738517159601
Med7	0.050641203258089844	9.881437074491347e-05	0.00038015977497219495	0.025164850720950316	0.07605182003939429
Zfp219	0.05061124973257302	9.975872087779161e-05	0.0003835938784906734	0.02513483922156137	0.07602196316984794
Luc7l3	0.05060785068854933	9.986641958872537e-05	0.0003839084678383582	0.025131433601722684	0.07601857509120019
Gm26881	0.050585820049074824	0.00010056712511097476	0.0003865019519359592	0.025109360355951738	0.07599661550873064
Rnf144a	0.05056768300200653	0.00010114747047911167	0.0003886316411076957	0.025091188251268784	0.07597853694188385
Kpna1	0.0504891484892375	0.00010369706265855365	0.0003978633935949376	0.025012502131193277	0.07590025545922549
Dact3	0.05046111070685191	0.00010462189584096766	0.0004011497769434828	0.024984410299610814	0.07587230793580818
Pomgnt1	0.05043782632857658	0.00010539584560167195	0.0004038041297128382	0.024961081065986525	0.07584909848404081
Plxna3	0.05042374379067371	0.00010586655305705089	0.0004052934559600211	0.024946971412753975	0.07583506124879659
Ccne1	0.050410583687194324	0.00010630822012503953	0.0004067743066755576	0.024933785979228025	0.07582194347145682
Cep41	0.05040068484097461	0.00010664158071841007	0.0004079446179093989	0.024923868085941995	0.07581207645657237
Piezo2	0.050375403442494276	0.0001074974558279211	0.00041100664279038353	0.024898538064505135	0.07578687633191732
Qrich1	0.0503710042510219	0.00010764704604051767	0.00041147251026466946	0.024894130415540967	0.0757824912795082
Zfp62	0.05034846480708458	0.00010841656290389445	0.0004143071487832153	0.024871547654824258	0.07576002426224178
Gjb6	0.05034225958159185	0.00010862932394242465	0.00041501326723083457	0.02486533050856268	0.07575383897165665
Arid3c	0.05032933494017243	0.000109073741263356	0.0004164965645408941	0.024852381044128964	0.07574095584566194
Kdm4a	0.05031408221615746	0.00010960041625355744	0.0004183999416876474	0.02483709903679205	0.07572575210422494
Crim1	0.05030994264524261	0.00010974376847269831	0.0004188393798812632	0.024832951520473233	0.07572162582508417
Col13a1	0.0502868223461358	0.00011054767553936388	0.00042179896473483556	0.024809786860886956	0.075698579747085
Fam120a	0.05027012991309346	0.00011113153046676083	0.0004239176256050746	0.024793062417396667	0.07568194088344836
Pgrmc2	0.05025425465646064	0.00011168949972064321	0.00042585984881508035	0.024777156730615077	0.07566611656060683
Dnttip1	0.05025400999186895	0.00011169811960694913	0.00042585984881508035	0.02477691159714418	0.07566587268089096
Zcchc7	0.05023041282777198	0.00011253243610496402	0.00042882028773708156	0.024753269225455458	0.07564235120142077
Gm12280	0.05019831765406916	0.00011367664887045215	0.00043295798135533535	0.024721112609363823	0.07561035892313875
Rai14	0.050196506368204885	0.00011374154823503668	0.0004330939414310216	0.024719297857580026	0.07560855344260108
Ddhd1	0.05018744525579878	0.00011406673772437878	0.00043422068459708976	0.024710219409136272	0.07559952136933594
Ube2q2	0.05014944480220954	0.00011544008704935216	0.00043933588171130147	0.024672146297512968	0.07556164265455434
Gm12359	0.05014546749000715	0.00011558472622477689	0.00043966070136949626	0.02466816138484006	0.0755576780798875
Zfp760	0.05014264417113649	0.0001156875028792193	0.00043993880902607727	0.024665332671221243	0.07555486380234509
Armcx1	0.05014165092780265	0.00011572368017991732	0.0004399635736345434	0.02466433753011249	0.0755538737396535
Plekhh3	0.050122273500431296	0.00011643160940440687	0.00044231485632089095	0.024644923088686866	0.07553455835418606
Kdm4b	0.05011525663440184	0.00011668896691496155	0.0004431790187748514	0.024637892824035574	0.07552756394978595
Cacna1g	0.05010904429711273	0.00011691726421786683	0.0004439323977509429	0.024631668626465753	0.07552137149666911
St8sia4	0.05010277339212016	0.00011714814082483363	0.000444581391139485	0.02462538575138122	0.0755151206613218
Slitrk6	0.050099458674402735	0.00011727035272315797	0.0004449313382545806	0.02462206470724406	0.07551181655134741
Drap1	0.050085577340859375	0.00011778345696049757	0.0004466495653748758	0.0246081568861075	0.07549797963471631
Lgalsl	0.050046282200037734	0.00011924744633274896	0.00045185459288732757	0.024568786817943358	0.07545881017578332
Lrtm1	0.05003612230949929	0.00011962874690864164	0.0004531836386723025	0.02455860756754702	0.07544868276795916
Zfyve16	0.05002535732387562	0.00012003401046120549	0.000454481918318637	0.024547822074810002	0.07543795219391038
Armc10	0.049997956201524335	0.00012107141238475996	0.00045783021853094724	0.024520368780551617	0.07541063863599357
Ppp1r14a	0.04994683833221161	0.00012302935130684294	0.00046476013989602336	0.02446915368520963	0.07535968401964206
Cops2	0.049924736412046214	0.000123885115570613	0.00046787373288203755	0.02444700976867266	0.07533765264434063
Tmem151a	0.04991368925109935	0.00012431495018813584	0.00046937755250515343	0.024435941626129953	0.07532664073439992
Pdcd11	0.04990740658435272	0.00012456002932722694	0.0004701832005477482	0.024429647029658032	0.07532037811260239
A930004D18Rik	0.04990024734893657	0.00012483985732718387	0.00047107249530402274	0.024422474202523022	0.0753132417163979
Tacr3	0.04989975444314476	0.00012485914496932867	0.00047107249530402274	0.02442198036105226	0.07531275038296589
Dhx36	0.049888510024775054	0.0001252999079357356	0.0004724950253228819	0.024410714600874163	0.07530154183071838
Chd1	0.049817547451944076	0.0001281155275002899	0.0004826216378859028	0.024339617490977537	0.07523080545780361
Thbs2	0.049787250772566405	0.00012933569127585143	0.0004869707126966623	0.024309263451004138	0.07520060527405031
Crtap	0.04978327052898815	0.00012949680219541705	0.0004874535719188402	0.02430527567513603	0.07519663770417519
Zcchc12	0.049751430825533266	0.0001307924211222411	0.0004920807705895378	0.024273375746795972	0.075164899354233
Arf6	0.049739262119681805	0.00013129080682996698	0.0004938305747134771	0.024261184037508356	0.07515276937072918
Mtx1	0.049715901443806526	0.00013225259235160076	0.0004973220581051194	0.024237779222398347	0.07512948301037534
Zfp770	0.04970702290268947	0.00013261986941598655	0.0004985767511555125	0.02422888391289225	0.07512063270660913
Ephx4	0.04965460878336039	0.00013480772702513473	0.000506288528617314	0.024176370884244715	0.07506838520378764
Acrbp	0.04961533708682879	0.00013646922559263638	0.0005123987556365545	0.02413702517125678	0.07502923825456097
Hist1h2bg	0.049610255498038505	0.00013668562011223697	0.000513052952030725	0.024131934010822535	0.07502417280181212
P4ha3	0.049600955880285735	0.00013708247233316746	0.000514310687369898	0.02412261687979919	0.07501490271060397
Bnc1	0.049571819793286606	0.00013833286351791168	0.000518477305745299	0.02409342595165567	0.07498585910305039
Oxgr1	0.049545790273652655	0.00013945901059612148	0.0005223021682199691	0.02406734747493095	0.07495991216598995
Prima1	0.04953080480646084	0.00014011125495249312	0.000524480066178805	0.024052333838356837	0.07494497422684199
Sh3rf1	0.04951317229150944	0.00014088239043756268	0.0005268347787643702	0.024034668192872827	0.07492739762072906
Loxl2	0.0495066617243748	0.00014116813055414557	0.000527770240546643	0.024028145396760334	0.0749209076931833
Arl8a	0.0495018461694373	0.00014137982980614355	0.0005284284918989201	0.024023320798028817	0.07491610740297683
Ccdc88c	0.049443532970098035	0.00014396720679597143	0.0005375573121830444	0.023964898178498627	0.0748579789559902
Gm26916	0.049426172828401276	0.00014474605183323214	0.0005401934309860759	0.02394750549546012	0.07484067378266368
Zdhhc20	0.04942324710266201	0.0001448777014568293	0.0005405487271210655	0.02394457428700779	0.07483775731930324
Ogfrl1	0.049394302819585456	0.00014618620219990398	0.0005448825244601096	0.0239155757869086	0.0748089046457618
Dcaf12l1	0.04939071174959348	0.0001463493192689711	0.0005453534557985202	0.023911977993288785	0.07480532493864823
Pou3f3	0.049368995690921375	0.00014733938354108972	0.0005489048975880185	0.02389022128929472	0.07478367758006106
Pum2	0.0493446836783753	0.00014845527947497	0.0005526456450535341	0.023865863801289335	0.07475944245164018
Mpv17l2	0.04931164524993208	0.0001499844627441637	0.0005577782264189297	0.02383276362316812	0.07472650845555398
Ltbp2	0.049288716351622144	0.0001510544274032076	0.0005615088595332023	0.02380979190299091	0.0747036520014333
Oit1	0.049263391849241875	0.0001522445281786803	0.0005657576039634196	0.023784420135997342	0.07467840748115416
[truncated: 12,834 more rows]
