# Supplementary material for: Resolving thyroid lineage cell trajectories merging into a dual endocrine gland in mammals
Source: Nat Commun. 2026 May 25;17:6811. doi: 10.1038/s41467-026-73385-6 (PMC13385830; doi:10.1038/s41467-026-73385-6)
Supplement: Supplementary file 6 — Supplementary Data 4 [file 41467_2026_73385_MOESM6_ESM.xlsx]

## Sheet: Heyl_pos_vs_neg_thyroid
Supplementary Data 4: Genes enriched in Heyl-expressing versus Heyl negative thyroid lineage cells Table showing genes significantly differentially upregulated (log2-foldchange > 1, adjusted p-value < 0.05) in Heyl+ (150 cells) compared to Heyl- (882 cells) in the thyroid lineage (clusters 1, 2, and 3). Heyl+ cells were defined as those with scran normalized expression of Heyl > 0 and Heyl- cells…
Heyl_pos_vs_neg_at_thyroid_logfc_1_pval_0.05
	names	scores	logfoldchanges	pvals	pvals_adj
0	Heyl	38.95988	30.53142	5.073697805109715e-80	9.173753001418876e-76
1	Calm1	16.314535	1.2667037	8.674075071929363e-40	5.2278650458518266e-36
2	Prlr	15.396041	2.4786832	3.0854270270743394e-35	9.297934346088522e-32
3	Tspan15	12.033574	1.8047574	2.9080392858051233e-25	2.503821825078211e-22
4	Nkx2.1	11.530051	2.5220659	5.425664942826641e-23	2.7250402175346804e-20
5	Rrbp1	11.346515	1.5900856	5.597103809691598e-23	2.73516848602794e-20
6	Pax8	11.020923	1.4033606	9.425110046011305e-23	4.2603853685482595e-20
7	Socs2	11.018577	1.8710405	5.479963049286748e-22	2.2018491532034156e-19
8	Ddit4	11.015464	2.5431147	1.4401454456380604e-21	5.207853960516354e-19
9	Slc16a11	10.930345	4.9737296	6.919209969208891e-21	2.196095720200637e-18
10	Bcl2	10.4133005	1.3052622	7.102435013727364e-21	2.2141228876414566e-18
11	Rps27rt	9.518896	1.2313615	8.141455514031859e-18	1.9627420953228003e-15
12	Hhex	9.432853	1.2739658	2.7244217573766315e-18	6.841704138212066e-16
13	Bri3	8.91026	2.05153	7.58104903465245e-16	1.3104221190417278e-13
14	Ncam1	8.889294	1.7315255	6.677701174456348e-16	1.1722283003431576e-13
15	Trp53i11	8.862938	1.8884429	9.564970118308207e-16	1.6315492897087801e-13
16	Serpinf1	8.761472	1.5483637	1.5085830630495181e-15	2.5089220112058715e-13
17	Cxcl12	8.715374	1.910717	2.2007306685095886e-15	3.5213638245417583e-13
18	Agpat3	8.650232	2.9238284	5.51005011768087e-15	8.034452917563533e-13
19	Fam174b	8.62042	2.029496	4.34619560295986e-15	6.494509313811341e-13
20	Glrx5	8.357749	2.3891745	2.722293656569787e-14	3.5667964930752406e-12
21	Map1b	8.23059	1.1478727	2.0246064015897403e-14	2.691684437290007e-12
22	Slc16a2	8.227601	1.8784242	4.1034382813502506e-14	5.299590540363848e-12
23	Hivep3	8.171088	3.1049078	8.844762911757316e-14	1.110570543107528e-11
24	Cdkn1c	8.108449	1.63643	1.0074488408803709e-13	1.2562539649626197e-11
25	Gm12446	7.672819	1.3691356	9.407451898331967e-13	1.0005655163161192e-10
26	Atp1a1	7.5291543	1.2978208	2.531072679325799e-12	2.5566662075357415e-10
27	Btg1	7.5248413	1.845806	2.996768371065893e-12	2.970951191541353e-10
28	Higd1a	7.508326	1.0216902	1.903500794187522e-12	1.9666970205545476e-10
29	Ralbp1	7.4431047	1.0124856	3.3810076440917084e-12	3.30443238988228e-10
30	Pla2g7	7.3949523	2.6712415	7.82694428193891e-12	7.220356100088644e-10
31	Zbtb20	7.2720556	1.3115413	9.821453529181826e-12	8.704985355938068e-10
32	Zmiz1	7.248522	1.2980232	1.1741670153135943e-11	1.0206785482637067e-09
33	Rasd1	7.065941	3.0066624	4.7888433434830995e-11	3.76465549971817e-09
34	Sox9	6.964324	2.4609537	8.214055494686557e-11	6.240266277286875e-09
35	Atp1b1	6.917788	2.4168384	1.0327317152590923e-10	7.716042208099028e-09
36	Eif3f	6.8853064	1.269561	9.878220127316854e-11	7.411124403403156e-09
37	Sorbs2	6.8270073	1.3079587	1.229585833204306e-10	9.074343449047778e-09
38	Plet1	6.799377	1.6824296	1.6736449166421426e-10	1.2153081822412281e-08
39	Kcnh3	6.7452583	4.030838	2.9482950673350217e-10	2.050312427403251e-08
40	Cd9	6.712924	1.209823	2.304947873773971e-10	1.6279594728791863e-08
41	Itga4	6.6698537	3.709176	4.3775806705081313e-10	2.9644582810283716e-08
42	Tmem176b	6.646098	1.0668532	3.0193281348284207e-10	2.0836821376272012e-08
43	Map1lc3a	6.400701	1.358839	1.3398135573340305e-09	8.560130364012933e-08
44	Nt5dc2	6.325219	1.4303861	2.0741364779368615e-09	1.284330878684123e-07
45	Ppp3ca	6.283164	1.0917776	2.3155596859891855e-09	1.4289295113437017e-07
46	Vapa	6.176802	1.1725335	4.244876259867688e-09	2.517367202910051e-07
47	Mpc2	6.137454	1.0822173	5.115898528805562e-09	3.0032649772510837e-07
48	Oxct1	6.1154885	1.4980081	6.193892462948937e-09	3.578011809028107e-07
49	X4930426D05Rik	6.1069007	2.2080536	7.202143740282193e-09	4.134030506921979e-07
50	Tmem100	6.090657	2.5557497	8.163507332708954e-09	4.656289466331565e-07
51	Asgr1	6.080607	3.6540363	8.907941940116365e-09	5.064921327649182e-07
52	Wwp1	6.0379	1.6216369	9.2675881426522e-09	5.252892200855624e-07
53	Btg2	6.014446	1.6539116	1.0840443281214668e-08	5.99406895925512e-07
54	Bmyc	6.011059	1.0033195	9.652198984295849e-09	5.453794057345413e-07
55	Tanc1	5.8925085	2.3886752	2.204724043543048e-08	1.158826029979705e-06
56	Sall1	5.8116617	1.5034095	2.9203601328598345e-08	1.487409339781371e-06
57	Fam132a	5.753978	1.4122074	3.8925954807055016e-08	1.9659781811909545e-06
58	Rassf10	5.7149696	3.7553606	5.559025414138839e-08	2.7313244161153355e-06
59	Net1	5.625026	1.0935522	6.951347707959829e-08	3.3696331878718943e-06
60	Cercam	5.598443	1.9454544	8.797953406408761e-08	4.175217730742174e-06
61	Ccdc141	5.5741706	1.7122097	9.647334086040247e-08	4.542537698169107e-06
62	Plscr1	5.5302076	1.2818763	1.1380784066502573e-07	5.262812191980384e-06
63	Car8	5.5218334	1.6046343	1.2122411647712257e-07	5.55463066291932e-06
64	Smtnl2	5.514248	1.0130551	1.1420825673905049e-07	5.2678558420887035e-06
65	Chchd10	5.4957976	1.0073582	1.285632230028918e-07	5.840581997777102e-06
66	Cltb	5.4817686	1.3134146	1.462668721177611e-07	6.578734613833926e-06
67	A930011G23Rik	5.464224	2.8398817	1.776083794351675e-07	7.832529533090886e-06
68	Col4a2	5.462011	1.2465414	1.5735698339230134e-07	7.059979197806949e-06
69	Maf	5.4177656	2.1803493	2.1599461125249654e-07	9.276481154528242e-06
70	Alcam	5.4168286	1.4269364	2.024069603830286e-07	8.83990398716314e-06
71	Bcl11b	5.414541	1.5321879	2.057203391827063e-07	8.94141695375604e-06
72	Cadm3	5.405852	2.249897	2.2535223832550003e-07	9.632609506296373e-06
73	Duoxa2	5.388586	3.2667067	2.59766155281384e-07	1.092509655885657e-05
74	Htra1	5.3557434	5.133118	3.121227963555646e-07	1.2869433527947699e-05
75	Tstd2	5.347723	1.5648394	2.8391162295582926e-07	1.1828124549917854e-05
76	Fgf1	5.344413	2.6999476	3.1303112980446553e-07	1.2869433527947699e-05
77	Cox17	5.2907944	1.0295494	3.464849431056656e-07	1.4141747756870292e-05
78	Plscr2	5.2777705	2.2841012	4.110451540551743e-07	1.6626638546916345e-05
79	Rab5a	5.2585917	1.348577	4.2213045963225944e-07	1.703692151922072e-05
80	Tprgl	5.2466555	1.5160407	4.562789036830522e-07	1.8252165613923157e-05
81	Dapk2	5.228507	2.2277455	5.238058629125146e-07	2.067889477581043e-05
82	Lhfpl2	5.210726	1.8767214	5.519948530861346e-07	2.169699769271826e-05
83	Elovl7	5.1450744	2.0723474	7.595993460321917e-07	2.8828971396892716e-05
84	Rpl27	5.1291623	1.1253705	7.451314434666318e-07	2.8363624482779306e-05
85	Dnajb4	5.1183767	1.4222728	8.193694429193922e-07	3.073655372909861e-05
86	X1700025G04Rik	5.117499	1.1501925	7.939667825075743e-07	2.9907736238582185e-05
87	Kank3	5.111241	2.4449406	9.059820994931027e-07	3.3430739471295486e-05
88	Saa1	5.0919037	8.362862	1.0547735275668872e-06	3.8528000306943206e-05
89	Capg	5.091546	1.0085299	8.678148902641528e-07	3.2219632506912004e-05
90	X1110008F13Rik	5.062671	1.2089591	1.0333019167179698e-06	3.7820105174448605e-05
91	Gls	5.0457125	1.7153174	1.1796406101742523e-06	4.268412262520168e-05
92	Gcgr	5.035393	1.8535722	1.2242048286048321e-06	4.4005661045733536e-05
93	Nptx1	5.014568	2.6144729	1.391490999270759e-06	4.942936887586364e-05
94	Kcnj16	5.000359	3.530968	1.5444288346522111e-06	5.411786387470277e-05
95	Spon1	4.972687	2.759856	1.7105418632841648e-06	5.933368349631996e-05
96	Cib1	4.952426	1.1617005	1.7129684633083911e-06	5.933368349631996e-05
97	Hsd11b2	4.9371333	1.6809717	1.930550127540386e-06	6.613603711593327e-05
98	Sdc4	4.934021	1.5866971	1.931299573984446e-06	6.613603711593327e-05
99	Aldh1a3	4.931344	1.7951703	1.967856070034409e-06	6.700716685930725e-05
100	Xpa	4.927373	2.1219485	2.0625148498722162e-06	6.9835825843707e-05
101	Pdcd4	4.9211445	1.0408461	1.9627420593013786e-06	6.695913051741175e-05
102	Ptch1	4.8880415	1.0475363	2.2713018640390573e-06	7.633347398455427e-05
103	Zfp385b	4.8825355	2.471699	2.5121516939853817e-06	8.365048762237511e-05
104	Batf3	4.872829	2.4645722	2.6378307586533016e-06	8.751306045359696e-05
105	Uba52	4.868887	1.1855565	2.464379009300912e-06	8.236309956962992e-05
106	Rnf145	4.847662	1.0333757	2.6811480369044273e-06	8.86249317280968e-05
107	Ncbp1	4.837938	1.1653191	2.866951158600938e-06	9.390823170047746e-05
108	Gstt2	4.8299603	1.3046311	2.947686182211093e-06	9.568602129364232e-05
109	Rap1b	4.814573	1.2258098	3.173199401770239e-06	0.00010227204702924722
110	Ski	4.7963524	1.240412	3.4464028768089177e-06	0.00010951565978133926
111	Emid1	4.782597	1.5088514	3.778050418200064e-06	0.00011806873261627253
112	Junb	4.7735863	1.7505625	4.00010159146308e-06	0.0001230031239374897
113	Opcml	4.762392	3.2595532	4.3772454746481934e-06	0.0001331910255818777
114	Mgat5	4.7429085	1.8365782	4.46887632255737e-06	0.00013511998794006657
115	Mtus1	4.735753	1.1866064	4.390346288745042e-06	0.0001331910255818777
116	Camkk2	4.7245727	1.8105974	4.8928004753959355e-06	0.00014598469537233316
117	Hmgcs2	4.7230954	2.7373798	5.118498816933656e-06	0.00015122153122381935
118	Pkn2	4.711256	1.0527956	4.948834754351623e-06	0.000147170857226039
119	Pgf	4.7050076	1.6550288	5.287849356336376e-06	0.00015546277107628944
120	Cpxm2	4.68723	1.6628684	5.681094608387571e-06	0.00016594486528958915
121	Rgcc	4.6787796	2.283401	6.086596640566188e-06	0.00017552113852962878
122	Scnn1b	4.6708245	2.3647785	6.258118860844609e-06	0.00017989355663423112
123	Slco3a1	4.6466107	2.6819391	7.13141958894383e-06	0.00020178108782435445
124	Npy	4.6394734	2.2553735	7.175777859137211e-06	0.00020178108782435445
125	X1110008P14Rik	4.628928	1.2303205	7.17449004698878e-06	0.00020178108782435445
126	Il11ra1	4.6276894	1.8101892	7.410545995810305e-06	0.0002074848775396959
127	Pdlim2	4.625598	1.5570819	7.413043022545409e-06	0.0002074848775396959
128	Mfsd4	4.562348	4.876495	1.0419062868464754e-05	0.00028457262194065135
129	Klhl14	4.561227	2.0160081	9.917567335717081e-06	0.0002721185183781033
130	Cox6a2	4.5555024	1.7881668	1.0050435339262019e-05	0.00027533624449878265
131	Dock9	4.549974	2.2611089	1.0585371209537695e-05	0.0002886788790944963
132	Sh3bgr	4.5332875	2.1503475	1.1252111020520834e-05	0.00030456499904496585
133	Lta	4.518462	3.082482	1.2177130999505718e-05	0.00032715409450529407
134	Flrt3	4.5157228	1.1410272	1.1580855006681572e-05	0.0003125275214564321
135	Fgfr2	4.513908	1.2415847	1.174440522958291e-05	0.00031646883898075795
136	Kcne1	4.506632	4.021337	1.3065517132237134e-05	0.0003474082577470288
137	Vldlr	4.5035725	1.6786215	1.2438851348684787e-05	0.0003331953647934365
138	Xylt2	4.4688377	1.4267802	1.4195912626869957e-05	0.00037525774299186507
139	Aacs	4.4676046	1.7323613	1.4671930886034828e-05	0.00038502638947807795
140	Wdr66	4.4608154	3.024434	1.5647936153215844e-05	0.000407680595945671
141	Stxbp1	4.4348273	2.828874	1.7259729438435298e-05	0.00044709622919247654
142	Scx	4.4295607	2.9735966	1.7748404005211447e-05	0.00045648491154797746
143	Necab2	4.4189935	2.5851984	1.8350082878468925e-05	0.0004699544596679839
144	Foxe1	4.407528	1.5195699	1.843170576469732e-05	0.0004713771880219126
145	Krt36	4.3907537	5.9781756	2.1240980023390616e-05	0.0005356459690417374
146	Rnaset2a	4.3603377	1.9569471	2.2879545435207724e-05	0.0005721785076265433
147	Rmst	4.3600006	1.3634393	2.2222328795293273e-05	0.0005580582318718024
148	Pdzk1	4.3099217	2.8067894	2.8689671978128092e-05	0.0006981668358499785
149	Chic2	4.2960167	1.6563796	2.949345438308412e-05	0.0007138837332001928
150	Slc44a3	4.269275	1.7362807	3.27711782854587e-05	0.0007848154630190447
151	Chd3	4.2561445	1.1090238	3.3988126642797087e-05	0.0008096697204590436
152	St8sia2	4.226684	1.3448763	3.863671040297919e-05	0.0008944818960259496
153	Sulf2	4.225525	1.1634377	3.8090706180607964e-05	0.0008848252381086179
154	Bag1	4.2060404	1.1207007	4.137967167080447e-05	0.0009428399454654717
155	Dhcr24	4.2058973	1.0329713	4.1485735885972824e-05	0.0009435265289990876
156	Nkd1	4.1879334	1.5910782	4.541464441279227e-05	0.0010251462991606704
157	Timp3	4.171792	1.3744425	4.7750196651216756e-05	0.0010685507394601783
158	Scara5	4.1634793	2.5246842	5.14296125725828e-05	0.0011409801532820485
159	Fam101a	4.1342216	3.8183284	5.8638578755670765e-05	0.0012728020918142654
160	Dnajc21	4.1320558	1.0936438	5.487055720445048e-05	0.0012098957863581332
161	Afap1l1	4.0941544	1.5334586	6.584955946344249e-05	0.0013958099468446702
162	Rab24	4.0756	1.4081349	7.042666613713915e-05	0.0014755325033900498
163	Dpep2	4.060643	2.1530147	7.607951879096742e-05	0.0015757087964026139
164	Ggct	4.026904	1.841554	8.614356445496885e-05	0.0017463393823758842
165	Cntn1	4.0209727	5.2140126	9.140277859652588e-05	0.0018281566811988764
166	Saa2	4.012307	8.086807	9.485059049572408e-05	0.0018825395463811054
167	Zfp36l2	4.011923	2.0489016	9.237169931318715e-05	0.0018454946909190462
168	Elovl2	4.0110736	1.1831347	8.887483241877602e-05	0.0017876555579235632
169	Sorl1	4.007392	1.0211672	8.933700154799685e-05	0.0017927883740170157
170	Fam13a	4.003889	1.4635237	9.32291953075037e-05	0.0018585193829713058
171	Zfp521	3.9992402	1.2255492	9.36031634711137e-05	0.0018639193818515494
172	Bloc1s4	3.9871378	1.9648371	0.00010090885716238881	0.0019788861674112277
173	Tor3a	3.9862251	1.6033033	9.9555617484745e-05	0.0019565925214583414
174	Tshr	3.9834461	1.9061393	0.00010154658959251722	0.0019849339312673553
175	Irs2	3.9780824	1.3524749	0.00010166890851785603	0.001985178763403191
176	Zfp771	3.9120836	1.7978891	0.00013409655550993915	0.002509937702044731
177	Mok	3.9088123	1.7515546	0.00013472236919280677	0.002519043596044611
178	Nr3c1	3.9061387	1.1091564	0.0001333944344179401	0.002501975901152256
179	Traf4	3.897356	1.1612478	0.00013888561948388554	0.002583529717991908
180	Ctsc	3.8927972	1.5079958	0.00014270208882683082	0.0026517949312208924
181	Rxra	3.8872557	2.1630304	0.00014773846782693373	0.002725774731406927
182	Ahcyl2	3.866383	1.6066581	0.0001571056353200321	0.0028708685721941826
183	Clstn2	3.857458	2.9687057	0.00016801243181454418	0.003030622332063259
184	Kcnma1	3.85587	3.126704	0.00016811648686795248	0.003030622332063259
185	Tunar	3.8539853	1.4762634	0.00016464706076463177	0.002981023867040881
186	Ptch2	3.8468256	2.7080832	0.0001732449644159097	0.0031045016864262275
187	Prokr2	3.8309	2.3959296	0.00018268599961662995	0.0032415559951602417
188	Fbxw7	3.8278422	1.1798974	0.00017998540114798128	0.0032062226976912805
189	Aim2	3.8241456	1.9317474	0.00018631669835277435	0.003293052026311352
190	C1qtnf4	3.8189783	1.3786019	0.00018660895374858803	0.0032949965749299024
191	Slc5a3	3.8084877	1.0913172	0.00019306324516672768	0.0033923970222153577
192	Cxx1a	3.8022275	1.229669	0.0001993674847935848	0.0034746067840668096
193	Lactb	3.79742	1.2556623	0.0002004660600173872	0.0034818701548264917
194	Il2	3.7916517	3.8292413	0.00021565759757213578	0.00369953038112124
195	Kif26a	3.7882638	2.4816356	0.00021487869994382935	0.0036966905553609693
196	Tnk1	3.7586987	1.4007272	0.00023470784501812176	0.0039698339997873335
197	Myo6	3.7391958	1.5300322	0.0002529810029623979	0.004223591426189397
198	Tiam1	3.7165456	1.286689	0.00027392485395449765	0.004519010295940941
199	Epha5	3.71293	5.014612	0.00028791590287125305	0.0047068783361800415
200	Rtn1	3.7081654	2.064471	0.0002870570293572832	0.00470133890200094
201	B4galt4	3.6992579	1.018147	0.0002885442671428768	0.004712889696666988
202	Arl5a	3.6987276	1.1063513	0.0002914152976134118	0.004747466021252411
203	Ntpcr	3.677139	1.3725129	0.00031559952098128666	0.005085877842123569
204	Cacng4	3.6754198	1.7957178	0.00032055129752620655	0.005144857674039125
205	Fam43a	3.675199	1.9484488	0.000323607013608885	0.005173420347535146
206	Islr	3.6696603	1.2651997	0.0003225599962409531	0.005162378168358548
207	Adrbk2	3.660272	1.2022563	0.0003338799216433757	0.005304396644968664
208	Efr3b	3.658335	2.062388	0.00034244321188421113	0.005393480587176326
209	Calml3	3.6486497	2.3773727	0.00035659975695422297	0.005592090377701046
210	Nbeal2	3.641687	2.2323358	0.00036463004083403305	0.005678618232833894
211	Tnfrsf9	3.635476	4.2581425	0.0003788733401548142	0.005845058757115354
212	Tle1	3.632569	1.1566426	0.0003713192275748222	0.00575306165705258
213	Gli2	3.6132164	2.2110302	0.00040555563588736364	0.006162060044100354
214	Npffr1	3.6119063	2.7254925	0.00040820365078098693	0.006196299853660062
215	Cep68	3.5982637	1.0782821	0.0004156514506318216	0.006294299731050222
216	H2.DMb2	3.5917819	3.5618377	0.0004417536506509077	0.006617520925782157
217	Gm19412	3.5611358	1.3891752	0.0004784947278664273	0.0070857192256780265
218	Slc6a1	3.552359	5.044846	0.0005102535994217816	0.007476414368837305
219	H2.DMa	3.5329204	2.60065	0.0005398942310018473	0.007821977236173398
220	Wasf3	3.5309281	1.4280411	0.0005331198261178871	0.007754899095766305
221	Fam134a	3.5260515	1.0571532	0.0005394167588904529	0.007821326718122117
222	Slc50a1	3.5250728	1.4616449	0.0005449320875829787	0.00788233366047027
223	Fam92b	3.5087345	2.727657	0.0005879771043514147	0.008417647268207908
224	Bach1	3.5023391	1.0498904	0.0005832215279033751	0.008369228925413433
225	Pltp	3.499367	1.2541307	0.0005925184525486192	0.00846234292301073
226	Mthfd2l	3.4989715	1.2903142	0.0005969221654419976	0.00851850802948442
227	Acsl1	3.4970222	1.9780873	0.0006066275011248868	0.008629765419228228
228	Blvrb	3.4870672	1.3171536	0.0006224174567010293	0.008805892045861746
229	Cybrd1	3.4820423	2.0826683	0.0006385520082162628	0.008973963602570002
230	Tgfbi	3.4701896	2.7269008	0.0006729965871837554	0.009345968734922796
231	Scamp1	3.4572809	1.0448924	0.0006850247315412112	0.009483868431084716
232	Slc25a33	3.4565878	2.3658109	0.0007023093519818931	0.009671329316972285
233	Rfxap	3.453342	1.5032933	0.0007039429186283324	0.009679081301687358
234	Cish	3.4484236	1.4549971	0.0007088553982911614	0.009726587923422698
235	Rps6ka4	3.448405	2.3683138	0.0007228551880542053	0.009879020903407474
236	Lipt2	3.446431	2.1236637	0.0007244459566653528	0.009893283491288703
237	Caap1	3.446211	1.3981013	0.0007181658785568175	0.009829793527771247
238	Cdh16	3.437655	3.9854991	0.0007551435691155094	0.01023519555710459
239	Corin	3.4140306	3.1108668	0.0008162638945010087	0.010908253862877115
240	D430019H16Rik	3.4098375	1.1857036	0.0008071665372783983	0.0108266900300673
241	Slco2a1	3.4007149	1.3719478	0.0008365480914000222	0.011121783853385147
242	Ccdc102a	3.3982992	1.1498988	0.0008396768800159482	0.01115517830093193
243	Tob1	3.3852856	1.774422	0.0008899788851908759	0.011677582164830353
244	Atp6v0d2	3.3849375	3.846274	0.0009050214152340091	0.01182347702951309
245	Fam212a	3.374783	4.218421	0.0009389030235561539	0.012159813323373157
246	Rap1gap	3.366697	2.2445612	0.0009517373163250274	0.012288420024559916
247	March5	3.3513281	1.1191108	0.000991024269375507	0.012735401431825546
248	Aagab	3.3458688	1.1620057	0.0010087345778850576	0.012880600213799241
249	Bend5	3.3307672	1.1166427	0.0010587129654788304	0.013405174459959895
250	Ets1	3.3192363	1.5833427	0.0011069233020887402	0.013841134318856509
251	Lhfp	3.3188875	1.0532635	0.0010965660559176678	0.01377832582143666
252	Slc25a29	3.2862377	1.6794674	0.0012414945615819215	0.01526000215361164
253	Slc22a15	3.2834945	1.3772988	0.0012436293498792718	0.015265486948518068
254	Prkrir	3.282465	1.0286286	0.001243453679976676	0.015265486948518068
255	Slc26a10	3.274575	1.9729803	0.001295056147685075	0.015810877924573828
256	Nmnat3	3.2721949	3.102896	0.0013162741781295876	0.01601585021181768
257	Ikzf4	3.2565856	1.1421572	0.0013521966528748455	0.01633204253883105
258	Snx24	3.2531703	1.0250387	0.0013631952869997141	0.01642100865039429
259	Txndc16	3.249023	1.3629898	0.0013922454813679699	0.01673749371583395
260	Aifm2	3.2433648	2.3621895	0.001436852165268489	0.01717100066108364
261	Tle2	3.242936	1.4276763	0.0014249706734845461	0.017054413046450414
262	Habp4	3.2315671	1.6169299	0.001486444614998944	0.01762387218609568
263	Asb9	3.2260678	2.636447	0.0015284256582835678	0.018027047832632218
264	Mgll	3.2252321	1.3210034	0.0015057634775423024	0.017817872668483226
265	Micu2	3.2226286	1.2507709	0.0015205849480472778	0.017957998984743845
266	Mmp16	3.2165003	1.4682609	0.0015539215309332314	0.018270609172253743
267	Col9a1	3.215079	1.3057473	0.0015595013000360325	0.01832186030276251
268	Cdh4	3.2098966	2.527842	0.0016111508791441865	0.018794334868261958
269	Cfap77	3.2063866	2.325121	0.001623375142376631	0.018912529606515377
270	Smoc2	3.201309	1.2677737	0.0016384048483205063	0.019050802612529307
271	Mthfsl	3.1990545	1.0696886	0.0016332711570584224	0.019003330624693265
272	Csmd2	3.1972532	1.7832882	0.0016605090140889404	0.01924593813060393
273	Rgs10	3.1926322	2.3170483	0.0017004542237234095	0.019608362767310566
274	Lmna	3.182559	1.0781347	0.0017277703303891657	0.019860022469018756
275	Bcl2l14	3.1743436	2.3116589	0.0018008065089407796	0.020542828068238633
276	Kcnip3	3.1713896	2.0819838	0.0018193812439282885	0.020702335453368262
277	Abca1	3.1683729	1.6160003	0.001825548213979893	0.02074653504523598
278	Igsf1	3.1401238	2.7100947	0.0020201429862619427	0.02245003401020417
279	Galns	3.1399925	1.1281885	0.0019836542557867447	0.0221495733406185
280	Fam53b	3.122398	1.3323056	0.0021073243332971	0.023190828527294496
281	Nccrp1	3.1165235	3.5894568	0.0021877145212333077	0.023973373489951176
282	Th	3.0968525	2.2023504	0.0023075346555177056	0.024946236033240123
283	Myo5b	3.096721	1.9542116	0.0023096067208475176	0.024946236033240123
284	Folr1	3.093613	3.0601664	0.0023432945302817717	0.02515980308908831
285	Rai2	3.0904288	3.5608122	0.0023743336134552824	0.025432657621377346
286	Ntng1	3.0856297	1.9146408	0.0023912202598292934	0.025537893395140846
287	Ece1	3.0808096	1.0244981	0.002402943400588507	0.02560260437598161
288	Tekt1	3.0792148	1.0925156	0.0024111663841162334	0.025659976098414135
289	Tm7sf3	3.0768583	1.3125795	0.0024391896268048255	0.025912448673477115
290	Iyd	3.0674903	1.8836492	0.0025162645498438036	0.026557178890452227
291	Trim29	3.0664616	2.955869	0.0025594630239322153	0.02692126290617707
292	Cdk8	3.066426	1.0847216	0.002511676904139799	0.026537024672123998
293	Lhx1os	3.0637228	3.0620162	0.002572935302651242	0.02699269071321639
294	Pcdh1	3.0627928	2.252036	0.0025737182008508963	0.02699269071321639
295	Scube2	3.0578346	5.398961	0.002641877267419935	0.027531863326927867
296	Elac1	3.0566688	1.9366931	0.0026167649281819373	0.027380628857903707
297	Orai2	3.0547667	2.0953867	0.002634921629413176	0.02749106634819367
298	Gipc2	3.052589	1.0119472	0.0026202404209584346	0.027401137681520797
299	Grm4	3.047629	25.529774	0.0027294812071054276	0.028281804988924488
300	Vegfa	3.044951	1.1425558	0.002691434457618951	0.027951652170136846
301	Grem1	3.0388362	1.6103956	0.0027562488384033352	0.02851014602240887
302	Nhlh2	3.0375183	1.4425411	0.0027606306131420007	0.02853914357702717
303	D630039A03Rik	3.0333846	1.902495	0.0028110827414810327	0.02889550144895881
304	Gns	3.032611	1.2183266	0.0027949463237046624	0.028774919847891958
305	Rasa4	3.0198798	2.70585	0.002957981146739192	0.030013051130298167
306	Mars2	3.0110672	1.9845287	0.0030191605891958105	0.030428897777731022
307	Hccs	3.001094	1.1368009	0.0030848394024508507	0.03091850401092784
308	Pmepa1	2.9816408	1.830036	0.0033076265419064066	0.032680434701753955
309	Sel1l3	2.9795322	1.4969956	0.003313690702369965	0.03272246946452831
310	Map1a	2.9760308	2.1600125	0.0033684780080455753	0.033209078987716495
311	Gm11627	2.9591815	1.7128303	0.0035377973249552243	0.03463287137656492
312	Atp11a	2.9532332	1.1970356	0.0035825410634144385	0.035014013495998086
313	Lypd2	2.9518075	2.0711317	0.003634519660625474	0.035387706947386174
314	Dusp23	2.9477654	1.0437251	0.003638390974790714	0.035387706947386174
315	Sorcs2	2.9459975	1.3458428	0.0036664551764228003	0.03556500860777932
316	Gm8973	2.943103	1.2754161	0.0037011408832992106	0.03584377520671292
317	Enpp5	2.9420316	1.0116483	0.0036907950184487314	0.035781911382612074
318	Micu3	2.9341369	1.9972327	0.003837748881530966	0.03675335674097532
319	Cd82	2.9262834	1.4255251	0.003906431111015992	0.03719864520336752
320	Hap1	2.9241378	1.4462665	0.003935909828886216	0.037364111205525415
321	Fam188b	2.9239204	1.6425283	0.003940833772403229	0.03736455974767844
322	Slc1a3	2.9104745	1.3499632	0.004102047167995527	0.03846945790691241
323	Tubb3	2.9079835	1.2766179	0.0041252516701311	0.0386069748693791
324	Hhip	2.8969603	1.5265411	0.004275335632933427	0.03976458003038544
325	Thbd	2.8887846	3.2418764	0.004427788653920085	0.040651551805614944
326	Rab3a	2.8850176	1.4381206	0.004426211194510499	0.040651551805614944
327	Chpf	2.8838952	1.0860965	0.0044298083305378474	0.040651551805614944
328	Rnaset2b	2.8831937	1.0453758	0.004431403606485651	0.040651551805614944
329	Serinc5	2.8756936	1.4621764	0.004554772651578036	0.04157235957253027
330	Endog	2.8683846	1.5850543	0.004668998152293766	0.04239626886664719
331	Klhl5	2.8672016	2.300219	0.004705036455850035	0.04266387370021288
332	B630005N14Rik	2.8667917	1.0250396	0.004670834997088724	0.04239626886664719
333	Fam65b	2.8663845	2.8281527	0.004730607694705602	0.04279081274811891
334	Gem	2.861069	1.3739883	0.004733565498764874	0.04279379889158385
335	Hes1	2.8601491	1.0077899	0.004748292852234289	0.042890484399914504
336	Myo1e	2.8556142	1.4190558	0.004833232125642416	0.04334805062685542
337	Clmn	2.8470697	1.0192393	0.004919638936425627	0.04389484949701289
338	Kif1bp	2.8423321	1.1283404	0.0050171078510865014	0.044533297523561624
339	Nfe2	2.8340077	1.9383469	0.005180718933755682	0.04582807193798263
340	Tspan1	2.8337913	2.2080555	0.005186498435317616	0.04585676196038035
341	Egln3	2.8144126	2.0113626	0.005499894581660273	0.04802629157494938
342	Dbp	2.811923	1.8474815	0.005531688819254978	0.04815525543618163
343	Rab15	2.8111014	1.256078	0.005524259018385173	0.048136928824781836
344	March8	2.8075376	1.1289077	0.005552678816092722	0.048291479400563976
345	Galnt12	2.8022091	2.7532256	0.005715227340488859	0.04956212256277173
346	Eva1a	2.7991772	1.681029	0.005735762938044578	0.04969253937843029
