# Supplementary material for: Resolving thyroid lineage cell trajectories merging into a dual endocrine gland in mammals
Source: Nat Commun. 2026 May 25;17:6811. doi: 10.1038/s41467-026-73385-6 (PMC13385830; doi:10.1038/s41467-026-73385-6)
Supplement: Supplementary file 7 — Supplementary Data 5 [file 41467_2026_73385_MOESM7_ESM.xlsx]

## Sheet: ubb_filtered_grn
Filtered UBB and thryoid GRNs as inferred by CellOracle (used in Figures 2-4, 7-8)
Unnamed: 0	source	target	coef_mean	coef_abs	p	-logp
1319	Hoxb4	A730017C20Rik	0.00762375	0.00762375	3.88353e-05	4.41077
1329	Bach2	A730017C20Rik	0.0111518	0.0111518	3.07791e-09	8.51174
1366	Hoxb2	A730017C20Rik	-0.0247307	0.0247307	5.32173e-11	10.2739
1381	Hoxb1	A730017C20Rik	-0.0322415	0.0322415	1.39393e-12	11.8558
1384	Hoxc5	A730017C20Rik	-0.00879466	0.00879466	1.61947e-06	5.79063
2681	Id3	AI646519	-0.0174011	0.0174011	0.000218993	3.65957
2685	Hoxb6	AI646519	-0.00539776	0.00539776	3.83181e-07	6.4166
2692	Meis1	AI646519	0.0183428	0.0183428	4.82987e-11	10.3161
2708	Hoxb4	AI646519	-0.00607545	0.00607545	4.70922e-07	6.32705
2751	Prdm1	AI646519	-0.0107013	0.0107013	2.63925e-10	9.57852
2779	Nfia	AI646519	-0.012791	0.012791	1.04941e-07	6.97905
2812	Hoxb2	AI646519	-0.00909968	0.00909968	5.06735e-07	6.29522
2854	Hoxc5	AI646519	-0.0148462	0.0148462	5.59477e-12	11.2522
2856	Nfib	AI646519	-0.00778248	0.00778248	0.000356299	3.44819
2879	Meis2	AI646519	-0.0110694	0.0110694	7.91127e-05	4.10175
2944	Prdm1	AI661453	-0.00620853	0.00620853	9.55622e-13	12.0197
3270	Pbx1	AU041133	0.00962575	0.00962575	8.96145e-10	9.04762
3642	Hoxb2	Aaas	0.00767932	0.00767932	6.10299e-08	7.21446
3671	Hoxb1	Aaas	-0.00683451	0.00683451	9.34571e-06	5.02939
3702	Pax9	Aacs	0.00523421	0.00523421	1.40338e-08	7.85283
4064	Prdm1	Aamp	-0.0172612	0.0172612	2.26547e-09	8.64484
4294	Bach2	Aars	-0.00527534	0.00527534	0.000445655	3.351
4333	Prdm1	Aars	0.00627773	0.00627773	1.19891e-06	5.92121
4443	Nkx2-1	Aars2	0.00640856	0.00640856	1.37716e-08	7.86101
4544	Pax9	Aasdhppt	0.0100157	0.0100157	2.08918e-06	5.68003
4767	Id2	Abat	-0.00694422	0.00694422	1.04668e-06	5.98019
4805	Id3	Abca1	0.00502511	0.00502511	5.47184e-05	4.26187
4874	Id2	Abca1	0.0195034	0.0195034	2.11702e-12	11.6743
5461	Prdm1	Abcb8	0.00756379	0.00756379	1.22925e-08	7.91036
5470	Nkx2-1	Abcb8	-0.0113961	0.0113961	2.58917e-12	11.5868
5864	Id3	Abcc8	0.00670302	0.00670302	1.22925e-09	8.91036
6111	Prdm1	Abcd3	-0.00881996	0.00881996	1.91082e-09	8.71878
6366	Id3	Abcf1	0.0156033	0.0156033	2.19346e-05	4.65887
6401	Prdm1	Abcf1	-0.0096591	0.0096591	1.90304e-08	7.72055
6623	Prdm1	Abcf3	0.00501557	0.00501557	2.41062e-08	7.61787
7061	Pax9	Abhd10	0.00544643	0.00544643	5.83622e-05	4.23387
7067	Prdm1	Abhd10	0.0116975	0.0116975	3.71671e-12	11.4298
7115	Id2	Abhd10	-0.0161613	0.0161613	2.1184e-08	7.67399
7168	Prdm1	Abhd11os	0.0489522	0.0489522	7.39988e-13	12.1308
7191	Hoxb2	Abhd11os	0.0173945	0.0173945	3.46724e-05	4.46002
7203	Hoxb1	Abhd11os	0.0346528	0.0346528	1.50318e-11	10.823
7750	Pax9	Abhd18	0.00582753	0.00582753	9.93598e-11	10.0028
7831	Prdm1	Abhd2	-0.00965421	0.00965421	1.98646e-08	7.70192
7862	Foxp2	Abhd4	0.00506624	0.00506624	1.66449e-07	6.77872
7900	Prdm1	Abhd4	0.00576029	0.00576029	4.78338e-09	8.32027
8016	Nfia	Abhd8	-0.0105124	0.0105124	4.81862e-10	9.31708
8071	Pbx1	Abhd8	-0.0092955	0.0092955	1.51154e-10	9.82058
8503	Pax9	Ablim1	0.0168647	0.0168647	9.59744e-09	8.01784
8514	Prdm1	Ablim1	0.00884621	0.00884621	4.56448e-06	5.34061
8587	Nfib	Ablim1	0.00780707	0.00780707	0.000785008	3.10513
8749	Nfia	Abr	-0.0102259	0.0102259	1.1858e-09	8.92599
8831	Nfib	Abr	-0.0066535	0.0066535	7.78283e-06	5.10886
9172	Id3	Abtb2	-0.0129716	0.0129716	3.44457e-11	10.4629
9248	Id2	Abtb2	0.0167493	0.0167493	2.19921e-09	8.65773
9298	Hoxa5	Acaa1a	-0.00659144	0.00659144	3.25675e-13	12.4872
9335	Meox1	Acaa1a	0.00851414	0.00851414	1.62505e-15	14.7891
9351	Nfia	Acaa1a	-0.0136805	0.0136805	4.2623e-14	13.3704
9569	Prdm1	Acaa2	-0.00901727	0.00901727	9.25155e-07	6.03379
9605	Zfhx3	Acaa2	0.00799214	0.00799214	4.76824e-05	4.32164
9620	Id2	Acaa2	-0.0460821	0.0460821	3.28756e-12	11.4831
9963	Pax9	Acadm	0.0260341	0.0260341	9.09949e-16	15.041
10371	Id3	Acat1	0.0101485	0.0101485	5.2464e-05	4.28014
10412	Nfia	Acat1	-0.0207394	0.0207394	1.51745e-12	11.8189
10451	Nfib	Acat1	0.018908	0.018908	1.75571e-08	7.75555
10557	Etv1	Acat2	0.0239371	0.0239371	2.83143e-13	12.548
10883	Pax9	Acbd5	0.00546401	0.00546401	3.78269e-05	4.4222
10998	Pax9	Acbd6	-0.0114531	0.0114531	1.56429e-07	6.80568
11199	Id3	Acer2	-0.00798529	0.00798529	0.000311593	3.50641
11231	Pax9	Acer2	-0.0110505	0.0110505	3.33034e-07	6.47751
11239	Prdm1	Acer2	0.00971496	0.00971496	6.73493e-07	6.17167
11747	Prdm1	Acin1	0.0177877	0.0177877	3.07748e-09	8.51181
11852	Nfia	Ackr3	-0.00874742	0.00874742	4.3229e-08	7.36422
11926	Id3	Acly	0.0202113	0.0202113	1.54392e-06	5.81138
12159	Prdm1	Aco2	-0.0097569	0.0097569	6.33204e-07	6.19846
12512	Pax9	Acot13	0.0147843	0.0147843	1.75396e-09	8.75598
12861	Bach2	Acp1	-0.00544339	0.00544339	0.000254665	3.59403
12894	Prdm1	Acp1	0.0129198	0.0129198	1.35723e-07	6.86735
12948	Pax9	Acp2	0.010015	0.010015	4.73585e-12	11.3246
13343	Nfia	Acsl3	-0.0111921	0.0111921	5.28772e-06	5.27673
13378	Nfib	Acsl3	0.0304435	0.0304435	3.75713e-10	9.42514
13910	Ybx1	Actl6a	-0.0234604	0.0234604	5.26512e-08	7.27859
13938	Pax9	Actl6a	-0.0219199	0.0219199	9.82869e-13	12.0075
13946	Prdm1	Actl6a	0.0112177	0.0112177	8.22495e-09	8.08487
14126	Prdm1	Actn1	0.0297068	0.0297068	5.87224e-11	10.2312
14425	Prdm1	Actr10	0.0114644	0.0114644	1.51436e-11	10.8198
14608	Prdm1	Actr2	0.00906119	0.00906119	2.44807e-06	5.61118
14963	Id2	Acvr1b	0.00552692	0.00552692	4.99895e-06	5.30112
15154	Prdm1	Acvr2a	0.0235396	0.0235396	1.14293e-14	13.942
15206	Etv1	Acvr2a	0.0129604	0.0129604	3.97511e-09	8.40065
15439	Nfia	Acy1	-0.00963964	0.00963964	4.31676e-13	12.3648
15477	Id2	Acy1	-0.0107541	0.0107541	7.01999e-09	8.15366
15963	Foxp2	Adam10	0.0184483	0.0184483	1.29332e-10	9.88829
15980	Id3	Adam10	0.0202855	0.0202855	1.3589e-08	7.86681
16005	Bach2	Adam10	0.00806877	0.00806877	6.97562e-08	7.15642
16073	Id2	Adam10	0.0159289	0.0159289	0.000480803	3.31803
16950	Id3	Adamts1	-0.00795964	0.00795964	4.91507e-06	5.30847
17039	Id2	Adamts1	0.0135369	0.0135369	4.43165e-12	11.3534
17077	Meis3	Adamts10	0.00556567	0.00556567	3.64548e-14	13.4382
17148	Nfib	Adamts10	0.00645047	0.00645047	2.19143e-07	6.65927
17510	Id2	Adamts17	-0.00595036	0.00595036	6.61324e-07	6.17959
17533	Meis1	Adamts18	-0.00572259	0.00572259	1.57897e-07	6.80163
19801	Pax9	Add3	0.0178706	0.0178706	5.5832e-09	8.25312
19809	Prdm1	Add3	-0.014773	0.014773	4.81108e-08	7.31776
20169	Id3	Adgra3	-0.00637737	0.00637737	7.92275e-05	4.10112
20668	Prdm1	Adgrg1	0.00539841	0.00539841	5.39051e-09	8.26837
20679	Nfia	Adgrg1	0.00766717	0.00766717	1.30446e-08	7.88457
20724	Nfib	Adgrg1	0.00678147	0.00678147	1.19085e-05	4.92414
21011	Prdm1	Adgrl3	0.00798241	0.00798241	3.56376e-12	11.4481
21188	Prdm1	Adgrv1	0.00740882	0.00740882	5.37779e-14	13.2694
21280	Id3	Adh1	-0.0288899	0.0288899	1.02123e-07	6.99088
21313	Id2	Adh1	0.0564222	0.0564222	7.44898e-14	13.1279
21394	Id3	Adi1	0.0084942	0.0084942	2.5632e-06	5.59122
21489	Id2	Adi1	-0.015906	0.015906	1.02066e-11	10.9911
21767	Id3	Adk	-0.0174324	0.0174324	5.13746e-06	5.28925
21828	Prdm1	Adk	0.00522809	0.00522809	0.000396281	3.402
21891	Id2	Adk	0.0219022	0.0219022	4.78639e-05	4.31999
22147	Hoxb6	Ado	-0.00712917	0.00712917	4.09287e-10	9.38797
22154	Hoxa5	Ado	0.00545373	0.00545373	5.27415e-08	7.27785
22207	Hoxb2	Ado	-0.00728363	0.00728363	1.4672e-06	5.83351
22234	Hoxc5	Ado	0.0128765	0.0128765	2.40442e-12	11.619
22249	Etv1	Ado	0.0109168	0.0109168	2.52315e-15	14.5981
22538	Prdm1	Adpgk	0.00573319	0.00573319	1.30047e-06	5.8859
22605	Pax9	Adprh	0.0236559	0.0236559	6.25148e-10	9.20402
22612	Prdm1	Adprh	0.0134848	0.0134848	1.22765e-07	6.91093
23407	Ybx1	Adrm1	-0.0394889	0.0394889	2.26747e-17	16.6445
23409	Meis1	Adrm1	0.010487	0.010487	3.49034e-08	7.45713
23436	Prdm1	Adrm1	-0.0121861	0.0121861	4.86647e-13	12.3128
23489	Etv1	Adrm1	-0.00677681	0.00677681	2.90558e-08	7.53677
23666	Id3	Afap1	0.0173376	0.0173376	1.41919e-06	5.84796
23695	Prdm1	Afap1	-0.00647412	0.00647412	1.17308e-08	7.93067
23733	Id2	Afap1	-0.0257572	0.0257572	4.07396e-10	9.38998
24177	Prdm1	Aff3	0.00712662	0.00712662	4.55575e-12	11.3414
24252	Pbx1	Aff3	0.0112677	0.0112677	9.56383e-11	10.0194
24271	Id3	Afg3l1	0.0129415	0.0129415	1.70498e-06	5.76828
24352	Id2	Afg3l1	-0.0138892	0.0138892	2.02305e-07	6.69399
24835	Pax9	Agap1	-0.00829108	0.00829108	1.23944e-07	6.90677
25469	Pax9	Agfg1	0.00910237	0.00910237	6.97425e-10	9.1565
25486	Prdm1	Agfg1	0.00586448	0.00586448	3.00569e-10	9.52206
26034	Ybx1	Agpat5	0.00972952	0.00972952	7.31149e-06	5.13599
26160	Pax9	Agps	-0.00850251	0.00850251	1.2483e-10	9.90368
26764	Pax9	Ahi1	0.00742996	0.00742996	7.05529e-07	6.15149
26772	Prdm1	Ahi1	0.0140779	0.0140779	2.12474e-11	10.6727
27119	Prdm1	Ahsa2	0.0171803	0.0171803	7.44942e-09	8.12788
27238	Id2	Aida	-0.0177728	0.0177728	2.22406e-07	6.65285
27330	Id3	Aifm1	0.0179432	0.0179432	2.66651e-09	8.57406
27913	Etv1	Aimp1	-0.0112101	0.0112101	2.86239e-12	11.5433
27926	Foxp2	Aip	-0.00576804	0.00576804	6.51318e-06	5.18621
28179	Prdm1	Airn	0.0172313	0.0172313	1.83394e-14	13.7366
28443	Pax9	Ajuba	-0.0168428	0.0168428	3.97533e-10	9.40063
28448	Prdm1	Ajuba	0.00955446	0.00955446	2.38765e-08	7.62203
28547	Id3	Ak1	0.0127082	0.0127082	1.41821e-05	4.84826
28603	Pax9	Ak1	0.0317078	0.0317078	1.34052e-14	13.8727
28615	Prdm1	Ak1	0.00749333	0.00749333	7.12136e-06	5.14744
29058	Id2	Akap1	-0.00899369	0.00899369	4.46839e-09	8.34985
29206	Id2	Akap10	-0.00892011	0.00892011	8.007e-11	10.0965
29255	Id3	Akap12	-0.0120486	0.0120486	2.77261e-08	7.55711
29267	Meis1	Akap12	0.0112993	0.0112993	3.98131e-09	8.39997
29319	Prdm1	Akap12	-0.00658869	0.00658869	2.46863e-10	9.60754
29429	Meis2	Akap12	-0.00530625	0.00530625	0.000327369	3.48496
29468	Hoxb4	Akap13	0.0120885	0.0120885	1.70162e-14	13.7691
29486	Prdm1	Akap13	-0.00692652	0.00692652	4.50596e-08	7.34621
29500	Hoxb2	Akap13	-0.00635016	0.00635016	3.97174e-06	5.40102
29519	Hoxc5	Akap13	-0.00591907	0.00591907	3.32669e-10	9.47799
29751	Pax9	Akap5	-0.00529913	0.00529913	4.61755e-08	7.33559
29957	Pax9	Akap9	0.0190306	0.0190306	4.04814e-10	9.39274
29962	Prdm1	Akap9	0.00667434	0.00667434	0.000132628	3.87736
30157	Prdm1	Akr1b10	-0.00948246	0.00948246	4.98236e-16	15.3026
30420	Prdm1	Akr1e1	0.00664703	0.00664703	4.73845e-08	7.32436
30429	Meis1	Akr1e1	0.00823019	0.00823019	2.06888e-09	8.68426
30494	Pax9	Akt1	0.00667259	0.00667259	1.46444e-08	7.83433
30509	Nfia	Akt1	0.00767845	0.00767845	5.3511e-08	7.27156
30875	Etv1	Aktip	0.00638111	0.00638111	1.07147e-10	9.97002
30908	Id3	Alad	0.00595015	0.00595015	0.000632677	3.19882
31052	Prdm1	Alcam	-0.0122395	0.0122395	3.04561e-11	10.5163
31290	Prdm1	Aldh1a1	0.204183	0.204183	2.06956e-17	16.6841
31306	Irx2	Aldh1a1	0.0784544	0.0784544	1.07988e-07	6.96662
31503	Hoxa5	Aldh1a7	-0.00708387	0.00708387	6.53995e-07	6.18443
31522	Meox1	Aldh1a7	-0.00571695	0.00571695	1.33319e-05	4.87511
31523	Prdm1	Aldh1a7	0.0352796	0.0352796	1.02377e-15	14.9898
31538	Hoxb5	Aldh1a7	0.00981971	0.00981971	1.24971e-06	5.90319
31561	Hoxa2	Aldh1a7	-0.0100371	0.0100371	2.32887e-06	5.63285
32145	Id3	Aldh6a1	-0.00522201	0.00522201	1.13471e-05	4.94512
32175	Bach2	Aldh6a1	0.00534271	0.00534271	1.74862e-09	8.7573
32247	Id2	Aldh6a1	0.00784135	0.00784135	4.72882e-06	5.32525
32387	Pax9	Aldh9a1	-0.0108511	0.0108511	2.83377e-10	9.54764
32487	Bach2	Aldoa	-0.0138287	0.0138287	0.000336684	3.47278
32500	Prdm1	Aldoa	0.0274526	0.0274526	1.28735e-08	7.8903
32562	Nfib	Aldoc	-0.00747315	0.00747315	1.30748e-07	6.88357
32572	Pax9	Aldoc	0.011715	0.011715	1.21219e-11	10.9164
32970	Prdm1	Alg13	-0.00519143	0.00519143	3.46977e-08	7.4597
33019	Id3	Alg3	-0.00805218	0.00805218	2.39248e-06	5.62115
33054	Prdm1	Alg3	-0.00537564	0.00537564	2.41906e-10	9.61635
33075	Hoxb2	Alg3	-0.00997699	0.00997699	3.15377e-09	8.50117
33208	Id3	Alg8	0.00840433	0.00840433	4.28928e-06	5.36762
33413	Bach2	Alkbh1	0.00687303	0.00687303	3.86667e-06	5.41266
33438	Nfia	Alkbh1	-0.00993978	0.00993978	6.50761e-06	5.18658
33471	Id2	Alkbh1	-0.022403	0.022403	2.76218e-11	10.5587
33474	Nfib	Alkbh1	0.00851782	0.00851782	0.000147205	3.83208
33653	Pax9	Alkbh5	-0.00508308	0.00508308	0.000775277	3.11054
33693	Hoxb4	Alkbh5	-0.00533154	0.00533154	7.2507e-07	6.13962
33805	Id3	Alkbh7	0.0268761	0.0268761	6.96186e-09	8.15727
33818	Bach2	Alkbh7	0.00610705	0.00610705	5.95059e-08	7.22544
33863	Id2	Alkbh7	0.0131227	0.0131227	7.60101e-05	4.11913
35331	Id3	Amd1	-0.00808628	0.00808628	6.94007e-05	4.15864
35443	Bach2	Amdhd2	0.00580074	0.00580074	7.92755e-11	10.1009
35485	Id2	Amdhd2	0.0148676	0.0148676	2.04424e-09	8.68947
35555	Prdm1	Amer1	0.00896027	0.00896027	2.41042e-10	9.61791
35602	Nfib	Amer1	0.0446587	0.0446587	8.63942e-15	14.0635
35624	Pbx1	Amer1	-0.0124629	0.0124629	7.56795e-08	7.12102
36088	Etv1	Amn1	0.0199079	0.0199079	1.26467e-17	16.898
36124	Hoxc5	Amot	0.00875687	0.00875687	1.04806e-09	8.97961
36142	Hoxb6	Amot	0.00672582	0.00672582	1.78774e-12	11.7477
36155	Meis1	Amot	-0.0114801	0.0114801	2.13181e-07	6.67125
36170	Hoxb4	Amot	-0.01105	0.01105	1.03744e-09	8.98404
36222	Prdm1	Amotl1	0.00553121	0.00553121	6.62254e-05	4.17898
36279	Foxp2	Amotl2	-0.0201311	0.0201311	3.10421e-11	10.508
36587	Id2	Ampd2	0.0119904	0.0119904	2.4014e-07	6.61954
36591	Nfib	Ampd2	-0.00744646	0.00744646	4.95632e-06	5.30484
36795	Prdm1	Anapc10	0.00859883	0.00859883	4.12531e-10	9.38454
36912	Prdm1	Anapc13	-0.00926465	0.00926465	6.92447e-06	5.15961
36943	Pbx1	Anapc13	-0.00713609	0.00713609	0.000126423	3.89817
37061	Pax9	Anapc2	0.0149273	0.0149273	3.97751e-13	12.4004
37147	Prdm1	Anapc5	-0.0110933	0.0110933	1.32799e-10	9.87681
37309	Id2	Anapc7	-0.0122985	0.0122985	6.95086e-07	6.15796
37462	Meis1	Angel2	0.00670322	0.00670322	0.000655738	3.18327
37532	Bach2	Angpt1	-0.00848866	0.00848866	9.98595e-08	7.00061
37545	Prdm1	Angpt1	-0.0204723	0.0204723	3.6382e-14	13.4391
37636	Pax9	Angpt2	0.0150417	0.0150417	1.05093e-08	7.97843
37642	Prdm1	Angpt2	0.00921498	0.00921498	1.80495e-06	5.74353
37678	Hoxb1	Angpt2	-0.0065501	0.0065501	1.45195e-06	5.83805
38483	Id3	Ank3	-0.0179019	0.0179019	1.63243e-08	7.78716
38501	Hoxb4	Ank3	0.0060038	0.0060038	1.50788e-07	6.82163
38532	Pax9	Ank3	-0.0132014	0.0132014	6.50794e-08	7.18656
38547	Prdm1	Ank3	0.0054793	0.0054793	3.49398e-05	4.45668
38564	Nfia	Ank3	-0.0207231	0.0207231	7.44646e-12	11.1281
38590	Hoxb2	Ank3	0.011952	0.011952	1.29871e-11	10.8865
38603	Hoxb5	Ank3	0.00661286	0.00661286	1.8301e-06	5.73753
38621	Id2	Ank3	0.0167567	0.0167567	2.50305e-07	6.60153
38625	Hoxc5	Ank3	-0.0088043	0.0088043	2.41467e-08	7.61714
38626	Nfib	Ank3	-0.0222911	0.0222911	8.45177e-07	6.07305
38686	Id3	Ankfy1	-0.00725259	0.00725259	3.98995e-05	4.39903
39012	Id3	Ankmy2	0.00604704	0.00604704	5.76486e-09	8.23921
39132	Id2	Ankmy2	-0.0108503	0.0108503	5.6256e-09	8.24983
39310	Prdm1	Ankrd11	0.0156979	0.0156979	4.23127e-11	10.3735
39417	Pax9	Ankrd12	0.00881297	0.00881297	9.27652e-07	6.03261
39676	Nfib	Ankrd13b	0.00655628	0.00655628	3.15865e-09	8.5005
40016	Id3	Ankrd28	-0.00518836	0.00518836	2.45767e-07	6.60948
40380	Prdm1	Ankrd37	0.00965644	0.00965644	1.5615e-14	13.8065
40588	Zfhx3	Ankrd40	0.00531446	0.00531446	2.1804e-05	4.66146
40960	Pax9	Ankrd50	-0.00529331	0.00529331	5.41993e-10	9.26601
41216	Ybx1	Ankrd54	0.0142758	0.0142758	6.3353e-11	10.1982
41274	Hoxb5	Ankrd54	0.00551984	0.00551984	2.23894e-12	11.65
41297	Hoxa2	Ankrd54	0.00623945	0.00623945	2.74221e-11	10.5619
41415	Meis1	Ankrd6	0.00980251	0.00980251	1.53858e-09	8.81288
42029	Pbx1	Anks1b	0.00652391	0.00652391	2.40535e-11	10.6188
42405	Id3	Anp32b	-0.0675503	0.0675503	2.1015e-10	9.67747
42436	Pax9	Anp32b	-0.0346748	0.0346748	4.71324e-09	8.32668
42490	Id2	Anp32b	0.0468482	0.0468482	2.76913e-06	5.55766
42652	Meis1	Anxa1	-0.00799014	0.00799014	1.41386e-09	8.84959
42715	Hoxb2	Anxa1	0.00751971	0.00751971	2.10122e-06	5.67753
42729	Hoxb1	Anxa1	0.0111443	0.0111443	1.2943e-09	8.88797
42810	Prdm1	Anxa2	-0.0325306	0.0325306	5.02521e-17	16.2988
42827	Nkx2-1	Anxa2	-0.0168963	0.0168963	6.45909e-06	5.18983
42868	Nfib	Anxa2	0.0615727	0.0615727	4.33714e-10	9.3628
42883	Nkx2-5	Anxa2	0.0183881	0.0183881	2.77719e-08	7.55639
43218	Id3	Anxa7	0.0172495	0.0172495	3.72898e-08	7.42841
43226	Prdm1	Anxa7	-0.00980257	0.00980257	6.59822e-11	10.1806
43259	Id2	Anxa7	-0.0126541	0.0126541	2.03993e-05	4.69038
43520	Prdm1	Ap1ar	-0.013102	0.013102	7.68454e-12	11.1144
43641	Prdm1	Ap1b1	0.00620861	0.00620861	2.52601e-10	9.59756
43837	Etv1	Ap1m1	0.0067243	0.0067243	4.14017e-14	13.383
43906	Hoxb2	Ap1m2	-0.0106841	0.0106841	1.14646e-07	6.94064
43981	Prdm1	Ap1s1	-0.00776889	0.00776889	3.0098e-07	6.52146
44033	Id3	Ap1s2	-0.00517911	0.00517911	2.24244e-05	4.64928
44104	Id2	Ap1s2	0.0199859	0.0199859	7.24207e-17	16.1401
44158	Hoxb2	Ap1s3	0.01072	0.01072	3.83382e-10	9.41637
44182	Hoxb4	Ap1s3	-0.00643709	0.00643709	4.92283e-12	11.3078
44401	Id3	Ap2m1	0.0112261	0.0112261	0.00010888	3.96305
44422	Bach2	Ap2m1	-0.00751644	0.00751644	6.36572e-06	5.19615
44437	Prdm1	Ap2m1	-0.00621824	0.00621824	1.35123e-06	5.86927
44487	Id2	Ap2m1	0.0265377	0.0265377	1.37921e-06	5.86037
44661	Prdm1	Ap3b1	-0.00650889	0.00650889	6.421e-08	7.1924
44712	Id3	Ap3d1	0.00648245	0.00648245	1.61915e-06	5.79071
45367	Prdm1	Apba2	0.011697	0.011697	7.91326e-13	12.1016
45540	Id2	Apba3	-0.00571876	0.00571876	0.000879132	3.05595
45660	Prdm1	Apbb2	-0.00709373	0.00709373	5.22634e-07	6.2818
46055	Id3	Apex1	0.0124979	0.0124979	7.81268e-05	4.1072
46074	Bach2	Apex1	0.00802826	0.00802826	2.85723e-06	5.54405
46132	Id2	Apex1	0.0226584	0.0226584	6.56883e-08	7.18251
46251	Prdm1	Aph1a	0.0147393	0.0147393	6.02503e-10	9.22004
46314	Prdm1	Aph1b	0.0135885	0.0135885	1.66164e-16	15.7795
46368	Pax9	Apip	0.0112141	0.0112141	9.1555e-12	11.0383
46651	Pax9	Aplp2	-0.0257876	0.0257876	5.18236e-10	9.28547
47449	Pax9	Appl1	-0.00732339	0.00732339	6.23393e-11	10.2052
47544	Prdm1	Appl2	0.00578051	0.00578051	3.53251e-11	10.4519
48748	Nfia	Arcn1	-0.0148357	0.0148357	2.24895e-08	7.64802
48781	Nfib	Arcn1	0.0116022	0.0116022	2.30229e-05	4.63784
49132	Id3	Arf5	-0.0693608	0.0693608	1.05562e-08	7.97649
49146	Bach2	Arf5	0.0216623	0.0216623	4.72311e-10	9.32577
49168	Nfia	Arf5	-0.0168408	0.0168408	4.33347e-06	5.36316
49205	Id2	Arf5	0.105456	0.105456	1.45057e-10	9.83846
49208	Nfib	Arf5	-0.0204904	0.0204904	1.35995e-05	4.86648
49232	Hoxc5	Arfgap1	-0.00509813	0.00509813	1.05355e-06	5.97734
49283	Hoxb4	Arfgap1	0.00518469	0.00518469	7.80541e-08	7.1076
49320	Pax9	Arfgap2	0.00824052	0.00824052	7.53251e-08	7.12306
49351	Zfhx3	Arfgap2	-0.00575155	0.00575155	4.64771e-05	4.33276
49659	Prdm1	Arfip2	0.00682839	0.00682839	1.81273e-08	7.74167
49724	Etv1	Arfip2	-0.005547	0.005547	9.04536e-09	8.04357
49759	Id3	Arfrp1	-0.00560444	0.00560444	0.000284334	3.54617
49815	Prdm1	Arfrp1	0.00645238	0.00645238	2.34327e-08	7.63018
49831	Irx2	Arfrp1	0.00516388	0.00516388	2.12042e-06	5.67358
49896	Id2	Arfrp1	0.00869781	0.00869781	0.000155988	3.80691
49959	Id3	Arg1	0.10589	0.10589	2.40541e-12	11.6188
50022	Prdm1	Arg1	0.0898441	0.0898441	2.51182e-13	12.6
50075	Zfhx3	Arg1	-0.0177395	0.0177395	6.30136e-05	4.20057
50103	Id2	Arg1	0.034848	0.034848	0.000417135	3.37972
50126	Nkx2-5	Arg1	-0.0381916	0.0381916	8.82884e-09	8.0541
50128	Meis2	Arg1	0.0909829	0.0909829	4.81784e-07	6.31715
50214	Pbx1	Arg2	0.00722969	0.00722969	6.03552e-08	7.21929
50265	Prdm1	Arglu1	-0.00744652	0.00744652	6.20262e-05	4.20743
50433	Meox1	Arhgap11a	-0.0112071	0.0112071	3.88112e-10	9.41104
50478	Nkx2-5	Arhgap11a	-0.0137528	0.0137528	4.82417e-12	11.3166
50487	Hoxa2	Arhgap11a	0.00870299	0.00870299	5.2618e-06	5.27887
50594	Id2	Arhgap12	0.0117404	0.0117404	3.44912e-05	4.46229
50663	Nfia	Arhgap17	0.00938053	0.00938053	1.56405e-08	7.80575
51151	Nfib	Arhgap24	-0.005994	0.005994	6.00794e-07	6.22127
51279	Id3	Arhgap28	-0.0166326	0.0166326	1.18801e-07	6.92518
51424	Prdm1	Arhgap29	-0.011976	0.011976	4.0347e-12	11.3942
51489	Id2	Arhgap29	-0.0161126	0.0161126	9.5477e-06	5.0201
51946	Id3	Arhgap35	-0.0199224	0.0199224	1.8139e-08	7.74139
51984	Prdm1	Arhgap35	-0.00730869	0.00730869	1.57635e-08	7.80235
52031	Id2	Arhgap35	-0.0208079	0.0208079	1.17555e-07	6.92976
53110	Id2	Arhgef16	0.0138716	0.0138716	3.49617e-10	9.45641
53181	Prdm1	Arhgef19	-0.00641006	0.00641006	3.05916e-07	6.5144
53365	Prdm1	Arhgef28	0.00564281	0.00564281	2.00776e-12	11.6973
53725	Pax9	Arid1b	0.00566346	0.00566346	0.000606065	3.21748
53846	Zfhx3	Arid3a	-0.0241744	0.0241744	4.72605e-11	10.3255
53983	Prdm1	Arid3b	0.0202947	0.0202947	9.56476e-13	12.0193
54050	Zfhx3	Arid3b	-0.0137119	0.0137119	6.47442e-07	6.1888
54078	Id2	Arid3b	0.013285	0.013285	8.65647e-07	6.06266
54084	Hoxc5	Arid3b	-0.00730617	0.00730617	2.57938e-09	8.58849
54119	Pbx1	Arid3b	-0.0281762	0.0281762	3.10626e-10	9.50776
54325	Prdm1	Arid4a	-0.00725001	0.00725001	4.63219e-10	9.33421
54435	Pax9	Arid4b	0.00930255	0.00930255	2.1785e-05	4.66184
54444	Prdm1	Arid4b	0.00579299	0.00579299	2.17796e-07	6.66195
54617	Prdm1	Arid5b	-0.00591185	0.00591185	4.96048e-06	5.30448
54684	Etv1	Arih2	0.00516493	0.00516493	1.55387e-09	8.80859
55018	Prdm1	Arl16	0.00533396	0.00533396	1.21974e-08	7.91373
55075	Id3	Arl2	0.0229825	0.0229825	6.77587e-07	6.16903
55092	Bach2	Arl2	0.0172414	0.0172414	3.36293e-14	13.4733
55139	Id2	Arl2	-0.0376519	0.0376519	2.28926e-08	7.6403
55312	Nkx2-1	Arl4a	-0.00886748	0.00886748	7.7154e-09	8.11264
55402	Pax9	Arl4c	-0.0165147	0.0165147	6.64306e-12	11.1776
55589	Hoxb4	Arl6	-0.00592869	0.00592869	1.33451e-07	6.87468
55632	Hoxb2	Arl6	0.00790512	0.00790512	7.79776e-10	9.10803
55650	Hoxc5	Arl6	0.0109116	0.0109116	7.31597e-16	15.1357
55802	Prdm1	Arl6ip4	-0.00723575	0.00723575	1.67495e-07	6.776
56284	Id3	Armc9	0.00728913	0.00728913	1.97118e-06	5.70527
56403	Id3	Armcx1	0.0103751	0.0103751	6.83457e-05	4.16529
56474	Id2	Armcx1	0.0440013	0.0440013	1.02046e-13	12.9912
56496	Bach2	Armcx2	-0.0118984	0.0118984	2.21492e-07	6.65464
56515	Pax9	Armcx2	0.0103902	0.0103902	0.000289561	3.53826
56539	Meis2	Armcx2	0.0396556	0.0396556	3.81838e-12	11.4181
56561	Pbx1	Armcx2	-0.0225072	0.0225072	1.95621e-08	7.70858
56571	Id2	Armcx2	0.0594744	0.0594744	2.2137e-11	10.6549
56591	Id3	Armcx3	0.00769475	0.00769475	8.47466e-05	4.07188
56698	Id2	Armcx3	0.0279	0.0279	4.22281e-13	12.3744
56746	Id3	Armcx4	-0.00782007	0.00782007	1.75042e-06	5.75686
56773	Bach2	Armcx4	0.00577115	0.00577115	3.93419e-07	6.40515
56841	Id2	Armcx4	0.00925801	0.00925801	9.56793e-05	4.01918
56861	Pbx1	Armcx4	0.00779137	0.00779137	1.59994e-08	7.7959
57188	Etv1	Arpc1a	-0.0101252	0.0101252	1.41051e-08	7.85062
57290	Meis2	Arpc1b	-0.0175076	0.0175076	4.30047e-07	6.36648
57349	Prdm1	Arpc4	-0.0161704	0.0161704	1.53512e-08	7.81386
57437	Id3	Arpc5	-0.0126044	0.0126044	0.000316707	3.49934
57467	Bach2	Arpc5	-0.00621513	0.00621513	9.2125e-06	5.03562
57542	Id2	Arpc5	0.0291894	0.0291894	1.52975e-10	9.81538
57547	Nfib	Arpc5	0.0319078	0.0319078	5.02916e-12	11.2985
57605	Etv1	Arpc5l	0.00853257	0.00853257	6.13098e-11	10.2125
57673	Bach2	Arpp19	0.0124985	0.0124985	3.13933e-08	7.50316
57727	Hoxb1	Arpp19	0.0163836	0.0163836	8.55236e-11	10.0679
58129	Id2	Arrb2	0.0152366	0.0152366	7.44081e-08	7.12838
58172	Id3	Arrdc1	-0.0281252	0.0281252	7.69575e-13	12.1137
58199	Pax9	Arrdc1	-0.0150052	0.0150052	3.60991e-08	7.4425
58448	Meis1	Arrdc3	0.011614	0.011614	3.44301e-06	5.46306
58472	Pax9	Arrdc3	0.0109496	0.0109496	3.44656e-08	7.46261
58479	Prdm1	Arrdc3	-0.00729744	0.00729744	1.06148e-07	6.97409
58550	Pbx1	Arrdc3	0.0124125	0.0124125	2.63483e-07	6.57925
58680	Prdm1	Arsb	0.00525575	0.00525575	1.33626e-13	12.8741
58951	Id3	Art5	-0.00640971	0.00640971	1.34632e-05	4.87085
58974	Prdm1	Art5	0.00541735	0.00541735	8.81725e-14	13.0547
59012	Id2	Art5	0.00602132	0.00602132	1.78285e-07	6.74889
59357	Prdm1	Arxes1	0.00866172	0.00866172	1.80723e-06	5.74299
59436	Prdm1	Arxes2	0.00674152	0.00674152	4.97813e-06	5.30293
59509	Prdm1	Asah1	0.0142992	0.0142992	1.28178e-07	6.89219
59528	Hoxb2	Asah1	-0.00871483	0.00871483	1.12941e-07	6.94715
59538	Hoxb1	Asah1	-0.00725875	0.00725875	1.85693e-05	4.7312
59615	Hoxb1	Asah2	0.00580499	0.00580499	1.13891e-12	11.9435
59679	Pax9	Asap1	-0.0165681	0.0165681	2.73532e-11	10.563
59717	Hoxb2	Asap1	-0.00719816	0.00719816	1.12266e-06	5.94975
59783	Meis1	Asap2	0.008646	0.008646	1.85855e-10	9.73083
59810	Prdm1	Asap2	0.00635555	0.00635555	4.89386e-12	11.3103
59831	Hoxb2	Asap2	-0.00571717	0.00571717	1.55778e-09	8.80749
60378	Prdm1	Asb13	0.00608122	0.00608122	2.90871e-08	7.5363
60513	Prdm1	Asb4	0.106941	0.106941	4.48747e-16	15.348
61163	Pax9	Asf1a	-0.0083425	0.0083425	1.09394e-06	5.961
61256	Ybx1	Asf1b	-0.011462	0.011462	0.000132874	3.87656
61947	Id3	Asna1	0.0213536	0.0213536	2.13372e-06	5.67086
62017	Id2	Asna1	-0.0132628	0.0132628	0.000172341	3.76361
62129	Prdm1	Asnsd1	0.0201531	0.0201531	3.71171e-12	11.4304
62281	Meis3	Asph	0.012796	0.012796	7.16557e-14	13.1447
62671	Prdm1	Asprv1	-0.00751332	0.00751332	1.04511e-18	17.9808
63078	Prdm1	Astn1	0.00782825	0.00782825	9.64701e-16	15.0156
63130	Id3	Asxl1	0.00566673	0.00566673	0.000536996	3.27003
63420	Id2	Asxl2	-0.00703363	0.00703363	5.5028e-05	4.25942
63537	Meis3	Atad3a	-0.00587586	0.00587586	4.20161e-06	5.37658
63538	Meis1	Atad3a	0.0169214	0.0169214	1.5565e-10	9.80785
64045	Pax9	Atf5	0.00548029	0.00548029	1.23303e-07	6.90903
64217	Id2	Atf6	0.00609994	0.00609994	2.93165e-09	8.53289
64310	Id2	Atf7	-0.00660472	0.00660472	3.23083e-08	7.49069
64424	Ybx1	Atf7ip2	0.00691498	0.00691498	9.26323e-12	11.0332
64559	Etv1	Atg101	-0.00558418	0.00558418	1.16775e-10	9.93265
64612	Id3	Atg14	0.0097432	0.0097432	0.000198824	3.70153
64632	Prdm1	Atg14	0.00521413	0.00521413	1.10322e-06	5.95734
64664	Id2	Atg14	-0.00816476	0.00816476	7.82153e-05	4.10671
64667	Nfib	Atg14	-0.00647139	0.00647139	1.70239e-05	4.76894
64927	Id3	Atg3	0.00563531	0.00563531	6.5683e-07	6.18255
64934	Meis1	Atg3	0.00813693	0.00813693	5.04452e-09	8.29718
65099	Pax9	Atg4b	0.0155601	0.0155601	4.23583e-12	11.3731
65223	Id3	Atg4d	-0.0113885	0.0113885	1.32965e-07	6.87626
65322	Id2	Atg4d	0.00617013	0.00617013	0.000624732	3.20431
65358	Id3	Atg5	0.0103886	0.0103886	3.29297e-06	5.48241
65367	Meis1	Atg5	-0.00990789	0.00990789	1.14838e-07	6.93992
65496	Prdm1	Atic	-0.0109502	0.0109502	5.59614e-07	6.25211
65627	Pax9	Atmin	-0.00599706	0.00599706	5.91234e-10	9.22824
65811	Pax9	Atox1	-0.0487265	0.0487265	9.53518e-10	9.02067
65825	Etv1	Atox1	-0.00556663	0.00556663	0.000253231	3.59648
65913	Prdm1	Atp11a	0.0065215	0.0065215	8.05228e-11	10.0941
66034	Pax9	Atp11b	0.0150627	0.0150627	1.26186e-13	12.899
66041	Prdm1	Atp11b	0.00610565	0.00610565	5.17611e-08	7.286
66182	Etv1	Atp13a1	-0.0079546	0.0079546	3.70039e-16	15.4318
66413	Prdm1	Atp1a1	-0.0123792	0.0123792	3.6154e-12	11.4418
66452	Id2	Atp1a1	0.0206969	0.0206969	2.08119e-06	5.68169
66619	Id3	Atp1b1	-0.0342626	0.0342626	5.26169e-11	10.2789
66650	Prdm1	Atp1b1	-0.00727894	0.00727894	1.28029e-06	5.89269
66693	Id2	Atp1b1	0.0400266	0.0400266	2.30163e-11	10.638
67009	Prdm1	Atp2b1	0.00746136	0.00746136	3.59455e-05	4.44436
67311	Meis3	Atp5b	-0.0062761	0.0062761	0.000936526	3.02848
67313	Meis1	Atp5b	0.0369124	0.0369124	2.54009e-09	8.59515
67447	Pax9	Atp5c1	0.0177023	0.0177023	2.97269e-05	4.52685
67556	Meis1	Atp5d	0.0199329	0.0199329	3.8719e-09	8.41208
67613	Pax9	Atp5d	0.00568559	0.00568559	0.00064236	3.19222
67624	Prdm1	Atp5d	-0.00529954	0.00529954	0.000357011	3.44732
67655	Nkx2-1	Atp5d	-0.0115916	0.0115916	7.60987e-08	7.11862
67733	Id2	Atp5d	-0.0147873	0.0147873	8.40227e-06	5.0756
67915	Id3	Atp5g3	0.0213432	0.0213432	8.45568e-05	4.07285
67939	Pax9	Atp5g3	-0.00955229	0.00955229	2.93343e-07	6.53262
67972	Id2	Atp5g3	-0.0183816	0.0183816	8.11503e-05	4.09071
68030	Prdm1	Atp5h	0.0063309	0.0063309	6.64885e-05	4.17725
68073	Bach2	Atp5k	-0.0325	0.0325	3.83032e-13	12.4168
68133	Id3	Atp5l	0.0157516	0.0157516	5.63075e-06	5.24943
68195	Id2	Atp5l	-0.0115032	0.0115032	5.45615e-05	4.26311
68239	Prdm1	Atp6ap2	0.0125552	0.0125552	2.89347e-08	7.53858
68306	Pax9	Atp6v0a1	-0.00549901	0.00549901	8.40855e-11	10.0753
68501	Id3	Atp6v0d1	0.0175411	0.0175411	2.33436e-08	7.63183
68532	Prdm1	Atp6v0d1	0.00641653	0.00641653	5.724e-05	4.2423
68668	Id3	Atp6v0e	-0.0152295	0.0152295	0.00099064	3.00408
68723	Id2	Atp6v0e	0.10181	0.10181	1.31303e-13	12.8817
68730	Etv1	Atp6v0e	0.00980794	0.00980794	1.35355e-09	8.86853
68832	Id3	Atp6v1c1	0.00717403	0.00717403	3.6927e-06	5.43266
68923	Id2	Atp6v1c1	0.00648306	0.00648306	7.68524e-06	5.11434
69085	Etv1	Atp6v1e1	0.00563681	0.00563681	1.08846e-05	4.96319
69210	Bach2	Atp6v1g1	0.0412552	0.0412552	1.07431e-14	13.9689
69217	Pax9	Atp6v1g1	0.0319789	0.0319789	4.0066e-08	7.39722
69222	Prdm1	Atp6v1g1	0.0156826	0.0156826	4.15124e-09	8.38182
69306	Id3	Atp7a	0.00916596	0.00916596	4.45001e-08	7.35164
70011	Zfhx3	Atp9a	0.00750036	0.00750036	1.31933e-13	12.8796
70502	Nfia	Atxn1	0.0109536	0.0109536	2.25682e-15	14.6465
70684	Etv1	Atxn10	-0.0125119	0.0125119	9.64182e-07	6.01584
70701	Nfib	Atxn1l	0.00814545	0.00814545	1.26799e-10	9.89688
70928	Meis1	Atxn7	0.0110329	0.0110329	3.13556e-10	9.50369
71282	Prdm1	Atxn7l3b	0.0136881	0.0136881	2.31743e-07	6.63499
71452	Hoxb2	Aunip	-0.0143829	0.0143829	8.86785e-11	10.0522
71500	Id3	Aup1	-0.0159057	0.0159057	1.03851e-09	8.98359
71578	Id2	Aup1	-0.0166413	0.0166413	9.768e-10	9.01019
71625	Etv1	Aurka	0.0200691	0.0200691	6.22784e-06	5.20566
71629	Ybx1	Aurka	-0.059049	0.059049	9.06402e-05	4.04268
71674	Etv1	Aurkaip1	-0.00899953	0.00899953	1.62997e-07	6.78782
71839	Prdm1	Auts2	-0.0148494	0.0148494	2.16062e-09	8.66542
72173	Id3	Avpi1	0.0203984	0.0203984	7.3597e-11	10.1331
72211	Pax9	Avpi1	-0.0116841	0.0116841	5.57621e-10	9.25366
72273	Id2	Avpi1	-0.0196031	0.0196031	1.08959e-10	9.96274
72564	Prdm1	Axl	0.0053562	0.0053562	8.52027e-07	6.06955
72806	Id2	Azin1	0.0192387	0.0192387	6.01617e-09	8.22068
72946	Prdm1	B230217C12Rik	0.00747232	0.00747232	2.92568e-15	14.5338
73282	Ybx1	B2m	-0.0314601	0.0314601	7.53622e-12	11.1228
73683	Id3	B3galt6	-0.0223443	0.0223443	1.06128e-13	12.9742
73725	Prdm1	B3galt6	0.00673228	0.00673228	4.91338e-09	8.30862
73785	Id2	B3galt6	0.0205107	0.0205107	1.22009e-06	5.91361
75466	Etv1	B9d1	-0.00888074	0.00888074	3.25154e-10	9.48791
75552	Pax9	BC003331	0.00664766	0.00664766	8.18512e-09	8.08698
75639	Etv1	BC003965	0.00540262	0.00540262	1.25402e-08	7.9017
75664	Nfia	BC003965	-0.010634	0.010634	1.19537e-06	5.9225
75725	Prdm1	BC005537	-0.0116174	0.0116174	1.84796e-10	9.73331
75915	Pax9	BC005624	0.0133718	0.0133718	2.22473e-10	9.65272
76191	Etv1	BC017643	0.00672096	0.00672096	3.87488e-11	10.4117
76691	Prdm1	BC037034	0.00559629	0.00559629	9.96986e-14	13.0013
76960	Bach2	BC048679	-0.00778131	0.00778131	3.83531e-05	4.4162
77415	Pbx1	Babam1	-0.0121402	0.0121402	1.42036e-09	8.8476
77433	Nfib	Bace1	0.0108537	0.0108537	4.12285e-08	7.3848
77607	Pax9	Bach1	-0.00538818	0.00538818	1.42726e-07	6.8455
77771	Id3	Bad	0.0227493	0.0227493	2.26543e-11	10.6448
78178	Pax9	Bag4	0.0154313	0.0154313	8.22699e-12	11.0848
78284	Pax9	Bag5	0.00847977	0.00847977	5.51576e-09	8.25839
78291	Prdm1	Bag5	0.00538364	0.00538364	2.31439e-08	7.63556
78452	Id3	Bahcc1	0.0112308	0.0112308	9.24934e-06	5.03389
78503	Prdm1	Bahcc1	0.0142053	0.0142053	3.54739e-14	13.4501
78515	Nfia	Bahcc1	-0.00553452	0.00553452	9.97609e-07	6.00104
78567	Id2	Bahcc1	-0.0251969	0.0251969	1.90401e-08	7.72033
78593	Pbx1	Bahcc1	0.0157432	0.0157432	3.97263e-12	11.4009
78783	Nfia	Bak1	-0.0127352	0.0127352	1.21094e-12	11.9169
78807	Id3	Bambi	0.0844174	0.0844174	7.62848e-11	10.1176
78871	Id2	Bambi	0.0942949	0.0942949	1.15318e-11	10.9381
78928	Pax9	Banp	0.00877286	0.00877286	8.54964e-08	7.06805
78936	Prdm1	Banp	0.0121969	0.0121969	1.30699e-10	9.88373
79181	Etv1	Bard1	0.0134281	0.0134281	5.00528e-16	15.3006
79512	Pbx1	Barx2	0.00595779	0.00595779	9.45745e-05	4.02423
79812	Bach2	Bax	0.00844191	0.00844191	1.11478e-06	5.95281
79824	Pax9	Bax	-0.0114695	0.0114695	7.99454e-07	6.09721
79833	Prdm1	Bax	-0.00751741	0.00751741	3.12051e-07	6.50577
79896	Id2	Bax	0.0245653	0.0245653	7.46581e-06	5.12692
80992	Nfia	Bcam	-0.0190376	0.0190376	4.03093e-06	5.39459
81032	Nfib	Bcam	-0.059838	0.059838	2.46502e-13	12.6082
81161	Prdm1	Bcap29	-0.00541638	0.00541638	4.69353e-08	7.3285
81216	Pbx1	Bcap29	0.0101774	0.0101774	3.56913e-09	8.44744
81326	Id3	Bcas2	0.0194746	0.0194746	0.000112556	3.94863
81365	Id2	Bcas2	0.0247883	0.0247883	2.74379e-06	5.56165
81409	Meis2	Bcas3	0.0160541	0.0160541	3.28683e-12	11.4832
81641	Id3	Bccip	0.0210786	0.0210786	0.000125099	3.90275
81658	Bach2	Bccip	-0.0192302	0.0192302	9.23378e-13	12.0346
81702	Id2	Bccip	0.0260047	0.0260047	5.98971e-06	5.22259
81889	Pax9	Bckdha	0.00684088	0.00684088	0.000205669	3.68683
81950	Id2	Bckdha	0.0187019	0.0187019	2.43754e-06	5.61305
82118	Hoxb4	Bcl11a	-0.00566284	0.00566284	1.6732e-07	6.77645
82149	Pax9	Bcl11a	0.0174808	0.0174808	1.39541e-08	7.8553
82159	Prdm1	Bcl11a	-0.0223177	0.0223177	2.09799e-12	11.6782
82224	Id2	Bcl11a	-0.0254585	0.0254585	1.69998e-06	5.76956
82272	Id3	Bcl11b	0.0205184	0.0205184	4.22345e-07	6.37433
82353	Id2	Bcl11b	-0.034027	0.034027	6.63798e-11	10.178
82421	Prdm1	Bcl2	-0.0118793	0.0118793	8.90962e-09	8.05014
82508	Pax9	Bcl2l1	0.0163709	0.0163709	2.06225e-08	7.68566
82608	Id3	Bcl2l11	-0.015118	0.015118	1.51203e-08	7.82044
82640	Bach2	Bcl2l11	0.00721968	0.00721968	3.69906e-11	10.4319
82653	Pax9	Bcl2l11	0.0096378	0.0096378	6.90131e-05	4.16107
82730	Id2	Bcl2l11	0.0116077	0.0116077	1.05505e-05	4.97673
82851	Nfib	Bcl2l13	-0.00846363	0.00846363	1.03987e-10	9.98302
83444	Id3	Bcl7a	0.0266354	0.0266354	4.49632e-08	7.34714
83472	Prdm1	Bcl7a	-0.00995139	0.00995139	7.89571e-08	7.10261
83515	Id2	Bcl7a	-0.02842	0.02842	1.28031e-10	9.89268
83552	Id3	Bcl7b	0.00631873	0.00631873	0.000154672	3.81059
83707	Id2	Bcl7c	-0.0231738	0.0231738	6.09037e-09	8.21536
83743	Id3	Bcor	0.0157022	0.0157022	4.63636e-11	10.3338
83754	Meis1	Bcor	0.00682189	0.00682189	0.000319679	3.49529
83785	Pax9	Bcor	0.00843541	0.00843541	9.09447e-11	10.0412
83792	Prdm1	Bcor	-0.00707852	0.00707852	1.0197e-08	7.99153
84087	Nfib	Bdh1	0.00658286	0.00658286	2.13311e-11	10.671
84450	Id2	Bdnf	0.0228428	0.0228428	8.97598e-10	9.04692
84481	Meis2	Bdnf	0.0165684	0.0165684	1.10918e-08	7.955
84787	Id2	Bend3	-0.00618237	0.00618237	2.77983e-07	6.55598
85110	Prdm1	Bet1	0.0248317	0.0248317	2.77687e-11	10.5564
85173	Prdm1	Bex1	0.0517691	0.0517691	4.10453e-16	15.3867
85232	Id3	Bex2	0.0190237	0.0190237	5.00058e-05	4.30098
85247	Bach2	Bex2	-0.0153471	0.0153471	7.31231e-09	8.13595
85264	Prdm1	Bex2	0.0281534	0.0281534	6.53085e-14	13.185
85271	Nfia	Bex2	-0.0344646	0.0344646	9.13682e-13	12.0392
85313	Nfib	Bex2	-0.0308668	0.0308668	3.84464e-10	9.41514
85359	Etv1	Bfar	0.00546247	0.00546247	1.00519e-08	7.99775
86538	Prdm1	Bik	0.0125142	0.0125142	9.52516e-13	12.0211
86560	Pbx1	Bik	-0.00543813	0.00543813	1.39444e-06	5.8556
86686	Pax9	Birc2	0.0109178	0.0109178	1.92224e-08	7.71619
86971	Bach2	Birc6	-0.0073926	0.0073926	1.46114e-07	6.83531
86987	Prdm1	Birc6	-0.00578931	0.00578931	0.000874268	3.05836
87554	Pax9	Bmf	0.0149494	0.0149494	1.9875e-08	7.70169
87567	Prdm1	Bmf	-0.00909685	0.00909685	2.45112e-11	10.6106
87647	Id2	Bmf	0.0184991	0.0184991	1.30568e-08	7.88416
87906	Prdm1	Bmp2k	-0.00603187	0.00603187	1.82655e-09	8.73837
87994	Id3	Bmp4	0.028897	0.028897	9.40173e-06	5.02679
88040	Prdm1	Bmp4	0.0111447	0.0111447	4.90947e-06	5.30897
88088	Id2	Bmp4	0.0892403	0.0892403	5.64696e-15	14.2482
88097	Etv1	Bmp4	-0.0118193	0.0118193	7.09156e-11	10.1493
88226	Prdm1	Bmp7	0.00546946	0.00546946	1.24636e-08	7.90436
88441	Prdm1	Bmpr1a	0.00564193	0.00564193	1.09891e-07	6.95904
88531	Pax9	Bmpr2	0.0148713	0.0148713	3.8421e-09	8.41543
88639	Meis3	Bms1	-0.0112387	0.0112387	2.00491e-10	9.69791
88819	Id3	Bnc2	0.00717809	0.00717809	2.69682e-09	8.56915
88831	Meis1	Bnc2	0.0128879	0.0128879	4.48849e-16	15.3479
88924	Id2	Bnc2	0.00611497	0.00611497	0.000130752	3.88355
88976	Id3	Bnip1	0.0157299	0.0157299	1.51446e-12	11.8197
89011	Prdm1	Bnip1	0.00610097	0.00610097	1.38393e-06	5.85889
89172	Id3	Bnip3	0.0171124	0.0171124	0.000101898	3.99184
89237	Id2	Bnip3	0.093873	0.093873	1.21471e-15	14.9155
89376	Etv1	Bnip3l	0.0131881	0.0131881	6.20531e-09	8.20724
89434	Pax9	Boc	0.00794489	0.00794489	1.10024e-08	7.95851
89523	Hoxb4	Bod1l	0.00700546	0.00700546	4.97428e-10	9.30327
89574	Hoxb2	Bod1l	0.0102414	0.0102414	3.03539e-05	4.51779
89594	Hoxc5	Bod1l	-0.00774475	0.00774475	6.07688e-10	9.21632
89856	Pax9	Bora	0.0199639	0.0199639	3.86203e-12	11.4132
89938	Pax9	Borcs7	0.00977528	0.00977528	8.10353e-08	7.09133
89950	Prdm1	Borcs7	-0.0122003	0.0122003	2.06782e-09	8.68449
89997	Hoxa5	Bphl	-0.00587228	0.00587228	7.14546e-11	10.146
90065	Hoxc5	Bphl	-0.00617084	0.00617084	7.27949e-07	6.1379
90230	Hoxc5	Bpnt1	0.00711698	0.00711698	9.55911e-09	8.01958
90263	Hoxb2	Bpnt1	-0.00772252	0.00772252	1.18238e-09	8.92724
90474	Pax9	Brap	-0.0075122	0.0075122	7.4624e-09	8.12712
90552	Meis2	Brap	0.00906604	0.00906604	5.46521e-05	4.26239
90982	Pax9	Brd2	0.0150337	0.0150337	5.9119e-07	6.22827
91094	Foxp2	Brd3	-0.00510827	0.00510827	0.000304492	3.51642
91138	Pax9	Brd3	0.00921701	0.00921701	9.27165e-06	5.03284
91564	Id2	Brf2	0.00529701	0.00529701	0.000585388	3.23256
91584	Id3	Bri3	-0.0518585	0.0518585	2.68398e-08	7.57122
91588	Hoxb6	Bri3	-0.0174105	0.0174105	1.18972e-10	9.92455
91597	Hoxa5	Bri3	0.0203542	0.0203542	4.009e-11	10.397
91601	Hoxb4	Bri3	0.00713843	0.00713843	2.21235e-05	4.65515
91617	Bach2	Bri3	-0.0117386	0.0117386	6.16857e-06	5.20982
91671	Hoxb2	Bri3	-0.0257133	0.0257133	8.67596e-09	8.06168
91695	Id2	Bri3	0.0620438	0.0620438	5.01492e-06	5.29974
91698	Hoxc5	Bri3	0.00607123	0.00607123	0.000201724	3.69524
91765	Prdm1	Bri3bp	0.00566211	0.00566211	1.63255e-05	4.78713
92242	Hoxc5	Brms1l	0.0112167	0.0112167	5.0783e-14	13.2943
92286	Hoxb4	Brms1l	-0.00747796	0.00747796	6.66103e-11	10.1765
92671	Prdm1	Bsdc1	0.00765529	0.00765529	7.7856e-09	8.10871
93955	Id3	Btf3l4	-0.0231392	0.0231392	0.000466246	3.33139
93974	Bach2	Btf3l4	0.0251211	0.0251211	2.92246e-13	12.5343
93986	Prdm1	Btf3l4	0.0141511	0.0141511	9.05088e-07	6.04331
94025	Id2	Btf3l4	0.114027	0.114027	2.18878e-16	15.6598
94215	Hoxb4	Btg2	0.00723021	0.00723021	1.84421e-05	4.73419
94261	Prdm1	Btg2	-0.0115967	0.0115967	3.49076e-07	6.45708
94706	Nfib	Btrc	-0.00951076	0.00951076	9.71068e-08	7.01275
94824	Prdm1	Bub1	-0.0186906	0.0186906	1.35719e-08	7.86736
95168	Etv1	Bud31	-0.0179913	0.0179913	2.42139e-12	11.6159
95192	Id3	Bysl	0.0129672	0.0129672	9.33043e-09	8.0301
95225	Prdm1	Bysl	-0.00553866	0.00553866	5.96514e-06	5.22438
95231	Nfia	Bysl	-0.00778538	0.00778538	7.19067e-07	6.14323
95274	Id2	Bysl	-0.0193434	0.0193434	1.30759e-07	6.88353
95278	Nfib	Bysl	0.0104418	0.0104418	2.36544e-06	5.62609
95286	Etv1	Bysl	-0.0080052	0.0080052	2.27531e-09	8.64296
95335	Pax9	Bzw2	-0.0166314	0.0166314	1.14726e-05	4.94034
95339	Prdm1	Bzw2	0.0240191	0.0240191	1.43683e-10	9.84259
95980	Prdm1	C1d	0.0214538	0.0214538	1.00115e-09	8.9995
96031	Pax9	C1qbp	-0.014072	0.014072	1.47137e-07	6.83228
96082	Id2	C1qbp	-0.0509624	0.0509624	8.90801e-10	9.05022
96741	Pax9	C1qtnf4	0.012913	0.012913	2.5533e-13	12.5929
97294	Nfib	C330027C09Rik	0.00748242	0.00748242	2.54629e-07	6.59409
97302	Etv1	C330027C09Rik	-0.00660181	0.00660181	5.88689e-08	7.23011
97344	Id3	C77080	-0.00625009	0.00625009	1.4539e-09	8.83747
97417	Pax9	C77080	0.0057011	0.0057011	7.19635e-08	7.14289
97872	Hoxc5	Caap1	0.00654919	0.00654919	5.68512e-10	9.24526
98597	Meis1	Cachd1	0.00648854	0.00648854	1.49868e-08	7.82429
98627	Prdm1	Cachd1	0.015167	0.015167	1.09781e-14	13.9595
98847	Id2	Cacna1c	-0.00759553	0.00759553	1.20925e-12	11.9175
99845	Prdm1	Cacnb3	-0.010015	0.010015	8.998e-08	7.04585
99923	Meis2	Cacnb3	0.0263768	0.0263768	7.10933e-10	9.14817
99934	Pbx1	Cacnb3	0.00626552	0.00626552	2.64582e-05	4.57744
100620	Id3	Cacul1	0.0146835	0.0146835	2.54866e-06	5.59369
100654	Prdm1	Cacul1	-0.00969786	0.00969786	6.14846e-07	6.21123
100703	Id2	Cacul1	0.0123598	0.0123598	5.08745e-05	4.2935
100815	Id2	Cad	-0.00819606	0.00819606	3.09044e-08	7.50998
100887	Prdm1	Cadm1	0.0391546	0.0391546	6.82997e-10	9.16558
100901	Nkx2-1	Cadm1	-0.0449118	0.0449118	1.51643e-11	10.8192
100945	Nkx2-5	Cadm1	-0.0396441	0.0396441	1.54918e-08	7.8099
101460	Pax9	Calca	0.0150515	0.0150515	0.000276925	3.55764
101467	Prdm1	Calca	-0.00829771	0.00829771	6.22393e-07	6.20594
101718	Id2	Calcoco1	0.00625556	0.00625556	2.41177e-07	6.61766
101746	Sox4	Calcoco1	0.00862767	0.00862767	1.15199e-07	6.93855
101910	Nkx2-5	Calcr	0.00507259	0.00507259	7.54933e-20	19.1221
101988	Hoxa5	Cald1	-0.0121557	0.0121557	1.07253e-11	10.9696
102051	Hoxb2	Cald1	-0.0388416	0.0388416	2.8904e-12	11.539
102076	Hoxc5	Cald1	0.00736046	0.00736046	9.4533e-06	5.02442
102087	Meis2	Cald1	0.0675055	0.0675055	4.49685e-11	10.3471
102130	Pax9	Calm1	0.0420559	0.0420559	1.59444e-07	6.79739
102134	Prdm1	Calm1	-0.0278357	0.0278357	3.47664e-07	6.45884
102263	Prdm1	Calm2	0.00673272	0.00673272	0.000370173	3.43159
102342	Etv1	Calm2	0.0100076	0.0100076	1.33886e-06	5.87327
102379	Id3	Calm3	0.0245701	0.0245701	2.55157e-07	6.59319
102418	Bach2	Calm3	-0.010738	0.010738	5.81952e-09	8.23511
102432	Pax9	Calm3	-0.0121173	0.0121173	0.000194955	3.71007
102439	Prdm1	Calm3	-0.0185206	0.0185206	2.69028e-12	11.5702
102635	Bach2	Calr	-0.00868339	0.00868339	0.000762244	3.11791
102697	Id2	Calr	-0.0471119	0.0471119	1.96656e-05	4.70629
103242	Id3	Camk2d	-0.00548117	0.00548117	6.78321e-05	4.16856
103260	Bach2	Camk2d	0.00556968	0.00556968	1.13875e-06	5.94357
103496	Id3	Camk2n1	0.0131869	0.0131869	3.20247e-07	6.49451
103546	Pax9	Camk2n1	0.00641315	0.00641315	5.06723e-07	6.29523
103558	Prdm1	Camk2n1	0.0084592	0.0084592	4.63828e-10	9.33364
103633	Id2	Camk2n1	0.00591092	0.00591092	0.000174451	3.75833
104156	Id3	Camsap2	-0.00717126	0.00717126	3.85319e-06	5.41418
104408	Pax9	Camta1	0.0195935	0.0195935	5.46742e-10	9.26222
104538	Pax9	Cand1	0.0256708	0.0256708	3.57841e-15	14.4463
104557	Nfia	Cand1	-0.0147387	0.0147387	1.97122e-10	9.70526
104964	Prdm1	Capn10	0.0068764	0.0068764	1.36502e-08	7.86486
104972	Nkx2-1	Capn10	-0.0103718	0.0103718	1.85533e-06	5.73158
105256	Prdm1	Capn15	-0.00506296	0.00506296	6.142e-12	11.2117
105543	Pax9	Capns1	0.0154433	0.0154433	9.83102e-07	6.0074
105548	Prdm1	Capns1	0.00756239	0.00756239	0.000988933	3.00483
106034	Pbx1	Car12	0.00536671	0.00536671	6.04631e-07	6.21851
106058	Id3	Car14	-0.0471874	0.0471874	7.49343e-12	11.1253
106102	Prdm1	Car14	0.0284686	0.0284686	1.93004e-14	13.7144
106152	Id2	Car14	0.0545792	0.0545792	2.69104e-12	11.5701
106350	Id3	Car4	-0.00570589	0.00570589	1.95623e-05	4.70858
106835	Prdm1	Carhsp1	0.0146301	0.0146301	2.56502e-08	7.59091
107027	Meis2	Carm1	-0.0102792	0.0102792	1.78243e-08	7.74899
107085	Prdm1	Carnmt1	0.00518074	0.00518074	9.63786e-06	5.01602
107679	Nfib	Casc4	0.0115898	0.0115898	4.98528e-10	9.30231
107754	Nkx2-1	Casd1	-0.0116481	0.0116481	1.51417e-09	8.81983
108014	Id2	Caskin2	-0.00808812	0.00808812	2.3522e-05	4.62853
108318	Pax9	Casp8ap2	-0.0224273	0.0224273	1.96473e-10	9.7067
109280	Id3	Cbarp	0.00546977	0.00546977	5.72376e-05	4.24232
109308	Bach2	Cbarp	0.00809941	0.00809941	1.76904e-11	10.7523
109387	Id2	Cbarp	0.00796328	0.00796328	0.000165964	3.77999
109557	Meis1	Cbfa2t3	-0.00576658	0.00576658	4.90026e-17	16.3098
109681	Meis2	Cbfa2t3	0.00534254	0.00534254	3.47317e-09	8.45927
109738	Prdm1	Cbfb	0.0169761	0.0169761	5.6285e-11	10.2496
109949	Meis1	Cbln2	0.010731	0.010731	2.07978e-12	11.682
109974	Prdm1	Cbln2	-0.00657124	0.00657124	7.83123e-14	13.1062
110443	Pax9	Cbwd1	0.00671381	0.00671381	8.22447e-13	12.0849
110539	Prdm1	Cbx2	0.00631494	0.00631494	3.70815e-06	5.43084
110677	Pax9	Cbx3	-0.0127545	0.0127545	0.00015266	3.81628
111091	Pax9	Cbx8	0.00819189	0.00819189	2.97117e-09	8.52707
111174	Id2	Cbx8	-0.00702424	0.00702424	3.65356e-07	6.43728
111956	Pax9	Ccdc115	0.0137577	0.0137577	6.14918e-08	7.21118
112492	Prdm1	Ccdc124	-0.0148904	0.0148904	1.95395e-10	9.70909
112739	Pax9	Ccdc134	-0.00594555	0.00594555	8.53844e-10	9.06862
113277	Id3	Ccdc148	0.00512098	0.00512098	8.74456e-08	7.05826
113871	Id2	Ccdc167	-0.0194454	0.0194454	1.64429e-13	12.784
114640	Hoxb2	Ccdc191	-0.013685	0.013685	2.28979e-10	9.6402
114649	Hoxb5	Ccdc191	0.00674638	0.00674638	5.22553e-12	11.2819
115147	Bach2	Ccdc43	0.0106388	0.0106388	4.58397e-08	7.33876
115177	Id3	Ccdc43	0.018434	0.018434	2.70297e-06	5.56816
115220	Id2	Ccdc43	0.0135811	0.0135811	0.00034387	3.46361
115279	Id3	Ccdc58	0.0281072	0.0281072	8.32684e-10	9.07952
115314	Prdm1	Ccdc58	-0.0140087	0.0140087	3.67872e-10	9.4343
115320	Nfia	Ccdc58	-0.0212236	0.0212236	5.18684e-10	9.2851
115349	Id2	Ccdc58	-0.0229372	0.0229372	9.50205e-08	7.02218
115452	Etv1	Ccdc59	-0.00551649	0.00551649	1.5189e-08	7.81847
115478	Id3	Ccdc6	-0.0195414	0.0195414	7.14111e-08	7.14623
115553	Id2	Ccdc6	0.0106754	0.0106754	4.87996e-06	5.31158
115693	Id2	Ccdc61	0.00591765	0.00591765	0.000681999	3.16622
115784	Nfib	Ccdc68	-0.0108649	0.0108649	8.25807e-14	13.0831
116215	Prdm1	Ccdc80	-0.00582863	0.00582863	1.73953e-09	8.75957
116299	Id2	Ccdc80	0.00911445	0.00911445	1.05593e-06	5.97636
116304	Hoxc5	Ccdc80	0.00549	0.00549	6.21313e-11	10.2067
116765	Nfib	Ccdc85b	0.00595586	0.00595586	1.24849e-12	11.9036
116977	Id2	Ccdc86	-0.0293069	0.0293069	7.28328e-10	9.13767
117076	Pax9	Ccdc88a	0.0168251	0.0168251	2.31777e-08	7.63493
117081	Prdm1	Ccdc88a	0.00545853	0.00545853	2.31179e-05	4.63605
117288	Meis1	Ccdc89	0.00527833	0.00527833	7.65262e-17	16.1162
117868	Id2	Ccdc97	0.00532359	0.00532359	0.000236242	3.62664
118129	Id3	Cck	0.00698158	0.00698158	1.22394e-08	7.91224
118145	Meis1	Cck	-0.0052132	0.0052132	2.61887e-08	7.58189
118526	Hoxb2	Ccl25	0.00648964	0.00648964	8.12625e-08	7.09011
118573	Nfib	Ccl25	0.011023	0.011023	3.25198e-10	9.48785
118656	Prdm1	Ccm2	0.0124085	0.0124085	1.80581e-10	9.74333
119037	Hoxb4	Ccnd1	-0.0115725	0.0115725	3.30135e-09	8.48131
119062	Pax9	Ccnd1	-0.0229035	0.0229035	7.26472e-08	7.13878
119114	Hoxb2	Ccnd1	-0.0270881	0.0270881	1.64691e-11	10.7833
119145	Id2	Ccnd1	-0.0153915	0.0153915	8.5323e-05	4.06893
119218	Pax9	Ccnd2	-0.0410348	0.0410348	3.00388e-08	7.52232
119224	Prdm1	Ccnd2	-0.0215532	0.0215532	0.000143097	3.84437
119289	Id3	Ccne1	-0.032594	0.032594	4.30088e-07	6.36644
119306	Bach2	Ccne1	0.00784016	0.00784016	0.000372969	3.42833
119321	Prdm1	Ccne1	0.0177858	0.0177858	1.28945e-08	7.88959
119402	Id3	Ccne2	-0.036643	0.036643	7.15207e-08	7.14557
119521	Meis3	Ccnf	-0.032178	0.032178	1.27426e-11	10.8947
119709	Hoxb2	Ccng1	-0.00557693	0.00557693	6.72891e-06	5.17206
119862	Pax9	Ccnh	0.0176995	0.0176995	2.79992e-12	11.5529
119910	Id2	Ccnh	0.0238694	0.0238694	3.43853e-11	10.4636
119991	Pax9	Ccnk	0.00702245	0.00702245	2.86866e-08	7.54232
120092	Bach2	Ccnl1	-0.0063094	0.0063094	3.01181e-08	7.52117
120108	Prdm1	Ccnl1	0.00682448	0.00682448	6.55346e-05	4.18353
120357	Pax9	Ccnt2	0.0236218	0.0236218	9.82873e-14	13.0075
120446	Id3	Ccnyl1	0.0073168	0.0073168	1.11076e-10	9.95438
120485	Pax9	Ccnyl1	0.00577023	0.00577023	5.53139e-11	10.2572
120600	Etv1	Ccp110	0.00516383	0.00516383	4.05464e-12	11.392
121185	Id2	Ccser2	-0.0174712	0.0174712	1.57918e-12	11.8016
121277	Pax9	Cct2	0.0121667	0.0121667	0.000138153	3.85964
121283	Prdm1	Cct2	0.0102602	0.0102602	1.59028e-05	4.79853
121294	Nfia	Cct2	-0.0339708	0.0339708	7.28572e-12	11.1375
121365	Etv1	Cct2	-0.0215783	0.0215783	5.34412e-12	11.2721
121526	Hoxb4	Ccz1	-0.0108928	0.0108928	5.47953e-10	9.26126
121568	Prdm1	Ccz1	0.0106092	0.0106092	3.01358e-11	10.5209
121599	Hoxb2	Ccz1	0.0218421	0.0218421	1.21235e-11	10.9164
121641	Sox4	Ccz1	-0.00626211	0.00626211	0.000361987	3.44131
121671	Id3	Cd151	0.037062	0.037062	8.65256e-12	11.0629
121713	Pax9	Cd151	-0.0234571	0.0234571	3.43873e-08	7.4636
121722	Prdm1	Cd151	0.0126834	0.0126834	8.871e-10	9.05203
121737	Nfia	Cd151	-0.016222	0.016222	9.01297e-07	6.04513
121798	Nfib	Cd151	-0.0365901	0.0365901	9.31531e-10	9.0308
121844	Id3	Cd164	-0.00863878	0.00863878	0.000219779	3.65801
121865	Bach2	Cd164	0.00973212	0.00973212	2.46084e-06	5.60892
121939	Id2	Cd164	0.0422075	0.0422075	9.55772e-11	10.0196
121941	Hoxc5	Cd164	0.00871089	0.00871089	1.17136e-06	5.93131
122444	Prdm1	Cd24a	0.0140896	0.0140896	1.10293e-07	6.95745
122647	Nfia	Cd2bp2	-0.0105509	0.0105509	1.32966e-05	4.87626
122691	Nfib	Cd2bp2	0.0076158	0.0076158	3.22081e-05	4.49203
122704	Etv1	Cd2bp2	-0.00667055	0.00667055	3.32431e-09	8.4783
122997	Prdm1	Cd36	-0.0158448	0.0158448	1.56565e-09	8.8053
123070	Bach2	Cd3eap	0.00513737	0.00513737	5.06108e-10	9.29576
123152	Id2	Cd3eap	-0.0122507	0.0122507	5.55343e-07	6.25544
123217	Prdm1	Cd44	-0.00683119	0.00683119	5.08943e-15	14.2933
123302	Pax9	Cd47	0.0107219	0.0107219	7.84262e-08	7.10554
123363	Nfib	Cd55	-0.00574799	0.00574799	6.54134e-08	7.18433
123512	Prdm1	Cd59a	0.00551419	0.00551419	4.95734e-09	8.30475
123936	Prdm1	Cd81	0.0272216	0.0272216	8.00861e-08	7.09644
124100	Nfib	Cd82	0.00511043	0.00511043	3.38248e-09	8.47077
124226	Prdm1	Cd9	-0.0124838	0.0124838	5.47635e-07	6.26151
124552	Prdm1	Cdc14a	-0.005735	0.005735	3.3357e-12	11.4768
124673	Pax9	Cdc14b	-0.00868573	0.00868573	2.06651e-05	4.68476
124800	Pax9	Cdc20	-0.0309885	0.0309885	0.000537994	3.26922
125041	Etv1	Cdc25c	-0.00657791	0.00657791	2.04899e-09	8.68846
125177	Pax9	Cdc27	0.00871532	0.00871532	3.03993e-11	10.5171
125259	Pax9	Cdc34	-0.00690022	0.00690022	2.52667e-05	4.59745
125266	Prdm1	Cdc34	-0.00889187	0.00889187	1.66909e-08	7.77752
125884	Prdm1	Cdc42ep4	0.00587195	0.00587195	1.21382e-07	6.91585
125994	Prdm1	Cdc42ep5	-0.0073874	0.0073874	7.86889e-09	8.10409
126073	Bach2	Cdc42se1	0.0131176	0.0131176	3.53775e-12	11.4513
126193	Pax9	Cdc5l	0.0167718	0.0167718	1.7766e-11	10.7504
126429	Id2	Cdca2	-0.0436548	0.0436548	7.20753e-07	6.14221
126478	Prdm1	Cdca3	-0.0155397	0.0155397	5.15168e-07	6.28805
126509	Zfhx3	Cdca3	-0.0356517	0.0356517	9.0075e-05	4.0454
126651	Bach2	Cdca7	0.0127838	0.0127838	2.14366e-06	5.66884
127080	Prdm1	Cdh11	-0.00599976	0.00599976	1.9758e-05	4.70426
127364	Prdm1	Cdh2	0.0366923	0.0366923	1.76833e-15	14.7524
127575	Id3	Cdh3	-0.0086767	0.0086767	3.3018e-06	5.48125
127621	Prdm1	Cdh3	0.0143258	0.0143258	5.16118e-10	9.28725
127660	Zfhx3	Cdh3	-0.00842872	0.00842872	6.54563e-07	6.18405
127771	Nfia	Cdh4	0.00527713	0.00527713	1.21704e-14	13.9147
128189	Prdm1	Cdip1	0.00551239	0.00551239	4.82788e-05	4.31624
128267	Pax9	Cdk1	0.0536333	0.0536333	6.62129e-10	9.17906
128409	Pax9	Cdk11b	0.0107629	0.0107629	9.5895e-07	6.0182
128708	Hoxc5	Cdk16	-0.00673901	0.00673901	3.38107e-12	11.4709
129123	Id2	Cdk20	-0.00553698	0.00553698	2.08608e-09	8.68067
129209	Hoxb2	Cdk2ap1	0.00712576	0.00712576	1.93912e-11	10.7124
129302	Bach2	Cdk4	0.0119052	0.0119052	1.31331e-10	9.88163
129310	Pax9	Cdk4	0.0142836	0.0142836	6.35944e-07	6.19658
129318	Prdm1	Cdk4	0.00586667	0.00586667	6.97389e-05	4.15652
129368	Id2	Cdk4	0.0403707	0.0403707	2.27535e-08	7.64295
129475	Id2	Cdk5r1	-0.00549948	0.00549948	3.28497e-06	5.48347
129573	Etv1	Cdk5rap3	-0.00824494	0.00824494	3.33951e-09	8.47632
129606	Id3	Cdk6	-0.0236549	0.0236549	4.81012e-14	13.3178
129617	Meis1	Cdk6	0.0102694	0.0102694	1.62517e-05	4.7891
129652	Pax9	Cdk6	-0.0149308	0.0149308	1.4747e-13	12.8313
129665	Prdm1	Cdk6	-0.0102167	0.0102167	1.46169e-11	10.8351
129725	Id2	Cdk6	0.0106977	0.0106977	5.03886e-05	4.29767
129837	Id2	Cdk7	0.0207005	0.0207005	1.18966e-05	4.92458
129847	Etv1	Cdk7	-0.00975116	0.00975116	4.20853e-10	9.37587
130270	Hoxb4	Cdkn1a	-0.0128192	0.0128192	1.16932e-08	7.93207
130288	Bach2	Cdkn1a	0.0109458	0.0109458	1.05427e-05	4.97705
130312	Nfia	Cdkn1a	-0.0322372	0.0322372	4.84973e-10	9.31428
130349	Hoxc5	Cdkn1a	-0.0375727	0.0375727	1.49611e-16	15.825
130351	Nfib	Cdkn1a	0.0234885	0.0234885	1.79106e-05	4.74689
130416	Prdm1	Cdkn1b	-0.00526264	0.00526264	9.77637e-08	7.00982
130981	Pax9	Cdkn2b	-0.00727857	0.00727857	1.47861e-08	7.83015
131375	Pax9	Cdr2	-0.00664584	0.00664584	6.09182e-10	9.21525
131378	Prdm1	Cdr2	0.00517268	0.00517268	2.80676e-08	7.55179
132012	Id2	Cdt1	-0.0135677	0.0135677	6.58811e-05	4.18124
132355	Id2	Cdyl	0.00572991	0.00572991	3.20558e-05	4.49409
132660	Hoxa5	Celf2	0.0057369	0.0057369	3.64363e-05	4.43847
132687	Bach2	Celf2	0.00769275	0.00769275	7.84983e-05	4.10514
132757	Hoxb2	Celf2	0.0120392	0.0120392	2.06894e-06	5.68425
132765	Zfhx3	Celf2	0.0287987	0.0287987	1.15999e-13	12.9355
132772	Hoxb5	Celf2	0.0122757	0.0122757	1.65506e-06	5.78119
132794	Hoxc5	Celf2	0.0283827	0.0283827	1.07469e-11	10.9687
133008	Pax9	Celf4	0.0161913	0.0161913	1.07913e-15	14.9669
133307	Pax9	Celsr1	-0.00746949	0.00746949	2.214e-10	9.65482
133632	Id3	Cenpc1	0.0113552	0.0113552	4.14567e-05	4.38241
133688	Prdm1	Cenpc1	-0.00701877	0.00701877	6.88956e-08	7.16181
133768	Etv1	Cenpc1	0.00596634	0.00596634	1.90209e-08	7.72077
134365	Id3	Cenpn	-0.013788	0.013788	1.92945e-06	5.71457
134381	Bach2	Cenpn	-0.00506838	0.00506838	4.69326e-05	4.32853
134390	Pax9	Cenpn	0.00980273	0.00980273	5.94657e-08	7.22573
134557	Id2	Cenpp	-0.0128165	0.0128165	2.72484e-07	6.56466
135193	Pax9	Cep170b	-0.00748411	0.00748411	5.35692e-07	6.27109
135367	Pax9	Cep250	-0.00539751	0.00539751	9.62074e-12	11.0168
135431	Id3	Cep41	0.00513472	0.00513472	2.07841e-06	5.68227
135918	Bach2	Cep72	0.00578636	0.00578636	4.13006e-11	10.384
135934	Nfia	Cep72	-0.00606929	0.00606929	2.6472e-13	12.5772
136395	Etv1	Cep89	-0.00920863	0.00920863	1.22993e-09	8.91012
137165	Id3	Cers6	-0.0146844	0.0146844	1.81184e-08	7.74188
137211	Id2	Cers6	0.0214964	0.0214964	2.25646e-09	8.64657
137420	Prdm1	Cetn2	0.0103828	0.0103828	2.06833e-07	6.68438
137476	Pax9	Cetn3	0.0604158	0.0604158	1.06912e-13	12.971
137502	Ybx1	Cetn3	-0.0226351	0.0226351	2.58479e-05	4.58757
137729	Id3	Cfap20	0.0269532	0.0269532	5.216e-11	10.2827
137781	Nfia	Cfap20	-0.0381261	0.0381261	1.31953e-18	17.8796
137821	Id2	Cfap20	-0.0154325	0.0154325	4.88749e-05	4.31091
137826	Nfib	Cfap20	0.0160229	0.0160229	2.43774e-07	6.61301
138486	Prdm1	Cfdp1	-0.00554167	0.00554167	0.000273284	3.56339
138551	Prdm1	Cfl1	0.0234621	0.0234621	6.50345e-10	9.18686
138661	Pax9	Cfl2	0.0304694	0.0304694	1.07756e-12	11.9676
138669	Prdm1	Cfl2	0.0177501	0.0177501	1.52641e-10	9.81633
138724	Id2	Cfl2	0.0289687	0.0289687	5.38773e-12	11.2686
138801	Prdm1	Cftr	0.014629	0.014629	2.99211e-13	12.524
138884	Prdm1	Cggbp1	-0.0135747	0.0135747	9.22511e-09	8.03503
138945	Etv1	Cggbp1	0.0091845	0.0091845	2.52493e-08	7.59775
138975	Id3	Cgn	0.00667194	0.00667194	5.87359e-05	4.2311
139026	Prdm1	Cgn	-0.00569356	0.00569356	1.92383e-08	7.71583
139097	Id2	Cgn	-0.0126981	0.0126981	8.1954e-05	4.08643
139125	Pbx1	Cgn	-0.00965316	0.00965316	4.34627e-09	8.36188
139642	Pax9	Chadl	-0.00519314	0.00519314	3.56048e-10	9.44849
139721	Id3	Chaf1a	-0.0158349	0.0158349	1.06225e-05	4.97377
139731	Bach2	Chaf1a	0.013609	0.013609	5.60159e-09	8.25169
139774	Id2	Chaf1a	0.0304323	0.0304323	1.79979e-10	9.74478
139897	Etv1	Chaf1b	0.00979757	0.00979757	1.44593e-10	9.83985
140017	Id3	Chchd1	0.0411217	0.0411217	1.54664e-10	9.81061
140094	Id2	Chchd1	-0.0441932	0.0441932	8.46799e-09	8.07222
140133	Meis3	Chchd3	-0.00561667	0.00561667	2.17695e-05	4.66215
140135	Meis1	Chchd3	0.0197886	0.0197886	1.23858e-09	8.90708
140356	Prdm1	Chd2	0.00669433	0.00669433	4.14886e-08	7.38207
140442	Prdm1	Chd3	-0.0350205	0.0350205	3.07694e-10	9.51188
140772	Ybx1	Chd6	-0.0370739	0.0370739	4.58599e-14	13.3386
140795	Pax9	Chd6	0.00795474	0.00795474	3.58909e-06	5.44502
141266	Prdm1	Chek1	0.0124363	0.0124363	1.69392e-09	8.77111
141272	Meis2	Chek1	-0.0250625	0.0250625	1.89275e-09	8.72291
141476	Id3	Cherp	0.00770748	0.00770748	7.54874e-06	5.12213
142196	Meis1	Chmp3	0.00820629	0.00820629	1.21764e-07	6.91448
142224	Pax9	Chmp3	0.00735206	0.00735206	3.20864e-07	6.49368
142302	Meis2	Chmp3	-0.00750863	0.00750863	3.75192e-05	4.42575
142903	Prdm1	Chp1	0.0153432	0.0153432	1.58074e-10	9.80114
144243	Id3	Chst14	0.00641054	0.00641054	3.49152e-07	6.45699
144266	Pax9	Chst14	-0.00815869	0.00815869	2.46366e-09	8.60842
144445	Meis2	Chst15	0.00511763	0.00511763	3.6142e-10	9.44199
144489	Prdm1	Chst2	-0.00514446	0.00514446	4.34318e-15	14.3622
144720	Prdm1	Chst8	0.00905447	0.00905447	8.56426e-15	14.0673
144887	Pax9	Chtf18	0.00893215	0.00893215	1.10594e-06	5.95627
144923	Pax9	Chtop	0.00845359	0.00845359	1.4388e-07	6.842
145147	Pax9	Ciapin1	0.0354349	0.0354349	3.42193e-13	12.4657
145370	Id3	Cib1	0.00948862	0.00948862	5.2636e-05	4.27872
145463	Id2	Cib1	0.00875296	0.00875296	0.000420116	3.37663
146195	Prdm1	Cirbp	0.0128836	0.0128836	3.86021e-05	4.41339
146275	Prdm1	Cisd1	-0.0109069	0.0109069	7.51416e-08	7.12412
146424	Hoxb2	Cisd3	0.0141979	0.0141979	1.04713e-13	12.98
146445	Hoxb1	Cisd3	0.0102045	0.0102045	1.87818e-12	11.7263
146524	Meis1	Cish	0.00547197	0.00547197	8.88483e-10	9.05135
146566	Ybx1	Cit	0.0253948	0.0253948	5.68802e-07	6.24504
146593	Prdm1	Cit	0.0195114	0.0195114	3.23252e-10	9.49046
146745	Nfib	Cited1	0.00613193	0.00613193	8.16789e-12	11.0879
146790	Id3	Cited2	0.00952398	0.00952398	8.18076e-07	6.08721
146850	Prdm1	Cited2	0.0108103	0.0108103	1.11719e-10	9.95187
146873	Nkx2-1	Cited2	-0.0147389	0.0147389	1.12562e-11	10.9486
146924	Id2	Cited2	0.00794619	0.00794619	5.92474e-05	4.22733
147084	Meis3	Ckap2	-0.0212775	0.0212775	1.02127e-13	12.9909
147086	Meis1	Ckap2	0.011427	0.011427	2.55369e-05	4.59283
147122	Prdm1	Ckap2	-0.0168207	0.0168207	4.21218e-10	9.37549
147208	Meis3	Ckap2l	-0.0450908	0.0450908	3.10899e-16	15.5074
147229	Pax9	Ckap2l	0.034854	0.034854	3.42551e-09	8.46527
147267	Hoxb1	Ckap2l	0.0150594	0.0150594	1.60808e-07	6.79369
147277	Etv1	Ckap2l	0.00605423	0.00605423	0.000118431	3.92653
147279	Meis2	Ckap2l	-0.0556561	0.0556561	2.21224e-11	10.6552
147286	Pbx1	Ckap2l	-0.0323399	0.0323399	1.73533e-05	4.76062
147937	Pax9	Clasrp	-0.00552013	0.00552013	6.79711e-05	4.16768
147986	Etv1	Clasrp	-0.00545446	0.00545446	8.78438e-10	9.05629
148338	Id3	Clcn3	0.0216091	0.0216091	2.56131e-10	9.59154
148397	Prdm1	Clcn3	0.00678031	0.00678031	5.45276e-07	6.26338
148471	Id2	Clcn3	-0.0139055	0.0139055	5.51514e-07	6.25844
148913	Ybx1	Cldn10	0.0228324	0.0228324	9.54101e-10	9.02041
149716	Bach2	Cldn3	-0.00632324	0.00632324	1.72282e-05	4.76376
149727	Pax9	Cldn3	-0.0332156	0.0332156	5.26352e-14	13.2787
149738	Prdm1	Cldn3	0.0327404	0.0327404	9.77385e-14	13.0099
149817	Hoxb1	Cldn3	0.0229193	0.0229193	1.20659e-10	9.91844
149878	Id3	Cldn4	-0.0343484	0.0343484	2.85265e-10	9.54475
149902	Hoxb4	Cldn4	0.00710987	0.00710987	4.94282e-06	5.30603
149941	Prdm1	Cldn4	0.00791868	0.00791868	0.000141408	3.84953
150022	Id2	Cldn4	0.044702	0.044702	8.18647e-08	7.0869
150026	Hoxc5	Cldn4	-0.0116154	0.0116154	1.74253e-09	8.75882
150043	Etv1	Cldn4	0.0162683	0.0162683	1.76111e-10	9.75421
150261	Pax9	Cldn7	-0.0076846	0.0076846	8.60164e-05	4.06542
150270	Prdm1	Cldn7	0.00715205	0.00715205	0.000184638	3.73368
150356	Etv1	Cldn7	0.00511964	0.00511964	1.53774e-06	5.81312
150385	Id3	Cldn8	-0.0155347	0.0155347	3.42693e-05	4.4651
150412	Bach2	Cldn8	-0.00681265	0.00681265	2.01365e-05	4.69602
150421	Prdm1	Cldn8	-0.012359	0.012359	2.89551e-11	10.5383
150471	Id2	Cldn8	0.0473842	0.0473842	1.54152e-10	9.81205
150538	Prdm1	Cldn9	0.0121533	0.0121533	5.56391e-08	7.25462
151061	Prdm1	Clic1	-0.0070497	0.0070497	0.000592966	3.22697
151612	Prdm1	Clip1	0.00932792	0.00932792	4.08393e-08	7.38892
152138	Id2	Clk2	-0.0101126	0.0101126	3.1154e-07	6.50649
152211	Bach2	Clk3	-0.0062364	0.0062364	9.36834e-10	9.02834
152236	Prdm1	Clk3	0.00559155	0.00559155	9.37042e-09	8.02824
152485	Id3	Cln3	0.0166514	0.0166514	6.66804e-10	9.176
152555	Id2	Cln3	-0.015035	0.015035	2.24782e-12	11.6482
152565	Etv1	Cln3	-0.00644074	0.00644074	6.41285e-13	12.1929
152607	Prdm1	Cln8	0.00713542	0.00713542	2.83983e-11	10.5467
152650	Id3	Clns1a	0.021344	0.021344	6.46399e-05	4.1895
152666	Bach2	Clns1a	-0.0182796	0.0182796	1.82583e-09	8.73854
152679	Prdm1	Clns1a	0.00888093	0.00888093	0.00099216	3.00342
152828	Hoxc5	Clock	0.00572962	0.00572962	9.37827e-14	13.0279
152880	Prdm1	Clp1	0.00617798	0.00617798	4.37656e-09	8.35887
153326	Id2	Clrn1	0.0135855	0.0135855	1.22548e-07	6.91169
153402	Pbx1	Clspn	-0.0184396	0.0184396	6.5759e-08	7.18204
153522	Prdm1	Clstn2	0.00895102	0.00895102	4.97634e-11	10.3031
153599	Etv1	Clta	-0.0178567	0.0178567	1.73171e-10	9.76153
153667	Prdm1	Cltb	-0.00686907	0.00686907	1.34411e-09	8.87157
153876	Prdm1	Clu	-0.00671532	0.00671532	1.44139e-07	6.84122
154788	Pax9	Cmtm8	-0.0143936	0.0143936	6.61586e-09	8.17941
155371	Id3	Cnih1	0.0292867	0.0292867	6.36158e-08	7.19644
155422	Id2	Cnih1	0.0345509	0.0345509	6.47205e-09	8.18896
155696	Prdm1	Cnih4	0.00869169	0.00869169	5.40211e-05	4.26744
155825	Meis3	Cnksr3	0.00546981	0.00546981	5.63582e-12	11.249
155909	Nfib	Cnksr3	-0.00527958	0.00527958	1.41477e-06	5.84931
155918	Meis2	Cnksr3	0.00790616	0.00790616	1.33163e-07	6.87562
156020	Pax9	Cnn2	-0.0364337	0.0364337	1.95406e-14	13.7091
156025	Prdm1	Cnn2	-0.0128656	0.0128656	1.64242e-08	7.78452
156058	Hoxb1	Cnn2	0.00505506	0.00505506	0.000119762	3.92168
156097	Meis3	Cnn3	0.0221377	0.0221377	2.05636e-10	9.6869
156132	Prdm1	Cnn3	0.0141589	0.0141589	8.34495e-07	6.07858
156331	Prdm1	Cnnm4	-0.00605565	0.00605565	6.08521e-11	10.2157
156389	Hoxc5	Cnot1	0.00534274	0.00534274	2.47609e-07	6.60623
156574	Bach2	Cnot2	0.0105526	0.0105526	1.46759e-10	9.8334
156596	Prdm1	Cnot2	0.0117145	0.0117145	1.53097e-07	6.81503
156770	Pax9	Cnot3	0.00829736	0.00829736	3.7158e-07	6.42995
156796	Nfia	Cnot3	0.0109572	0.0109572	4.5837e-10	9.33878
156801	Nkx2-1	Cnot3	-0.00604768	0.00604768	9.62418e-05	4.01664
156936	Prdm1	Cnot8	0.0106643	0.0106643	3.79644e-09	8.42062
157268	Id3	Cnpy2	0.0441828	0.0441828	1.90516e-09	8.72007
157343	Id2	Cnpy2	-0.0149779	0.0149779	4.28212e-05	4.36834
157537	Id3	Cnr1	0.00827723	0.00827723	5.08842e-05	4.29342
157565	Pax9	Cnr1	0.0105766	0.0105766	2.28937e-13	12.6403
157571	Prdm1	Cnr1	0.00601878	0.00601878	2.4122e-09	8.61759
157611	Id2	Cnr1	0.00946247	0.00946247	1.62564e-07	6.78898
157826	Pax9	Cntfr	0.0274057	0.0274057	7.09272e-16	15.1492
158090	Nfib	Cntn4	0.00653864	0.00653864	1.98508e-10	9.70222
158380	Pbx1	Cntrl	-0.00569243	0.00569243	0.000673917	3.17139
158505	Id3	Coa3	0.0376805	0.0376805	5.77739e-10	9.23827
158570	Id2	Coa3	0.0189264	0.0189264	2.21039e-06	5.65553
158633	Pax9	Coa4	0.00692442	0.00692442	4.3147e-07	6.36505
158906	Id3	Coa7	0.0216856	0.0216856	5.53119e-11	10.2572
158928	Hoxb4	Coa7	-0.00577876	0.00577876	2.68159e-11	10.5716
159043	Id2	Coa7	-0.017675	0.017675	2.0346e-07	6.69152
159046	Hoxc5	Coa7	0.00565789	0.00565789	1.16593e-06	5.93333
159659	Etv1	Cog2	-0.0087943	0.0087943	1.86034e-14	13.7304
159660	Prdm1	Cog2	0.00887865	0.00887865	4.08858e-12	11.3884
159825	Meis2	Cog4	0.0109132	0.0109132	2.00366e-06	5.69817
159832	Meis1	Cog4	0.00807711	0.00807711	2.84447e-07	6.546
160038	Prdm1	Cog8	0.00553856	0.00553856	9.40428e-07	6.02667
160046	Nkx2-1	Cog8	-0.00717615	0.00717615	9.95779e-06	5.00184
160082	Nkx2-5	Cog8	0.00802586	0.00802586	1.02531e-09	8.98915
160296	Prdm1	Col12a1	0.0137082	0.0137082	3.49866e-15	14.4561
160301	Nfia	Col12a1	-0.00600754	0.00600754	3.30624e-06	5.48067
160347	Sox4	Col12a1	0.0125684	0.0125684	1.18045e-12	11.928
160636	Id3	Col18a1	-0.0181145	0.0181145	0.00011502	3.93923
160645	Meis3	Col18a1	0.00633305	0.00633305	2.0585e-06	5.68645
160671	Bach2	Col18a1	-0.0061173	0.0061173	0.000643109	3.19172
160694	Prdm1	Col18a1	0.0114619	0.0114619	2.28307e-05	4.64148
160713	Nfia	Col18a1	-0.0286032	0.0286032	1.40224e-07	6.85318
160749	Hoxb2	Col18a1	-0.0299916	0.0299916	4.47542e-09	8.34917
160773	Hoxb1	Col18a1	-0.0218981	0.0218981	1.3797e-07	6.86022
160791	Nfib	Col18a1	-0.0801272	0.0801272	8.76895e-14	13.0571
160808	Meis2	Col18a1	0.0159338	0.0159338	1.13772e-05	4.94397
160822	Pbx1	Col18a1	-0.0150672	0.0150672	6.63451e-05	4.17819
160919	Pax9	Col1a2	0.0864857	0.0864857	4.41778e-14	13.3548
160925	Prdm1	Col1a2	0.0295132	0.0295132	3.54773e-06	5.45005
161247	Pax9	Col25a1	0.0211695	0.0211695	1.47644e-13	12.8308
161328	Id3	Col26a1	0.00601932	0.00601932	0.000749545	3.1252
161331	Ybx1	Col26a1	-0.0126602	0.0126602	4.91931e-10	9.3081
161359	Pax9	Col26a1	0.00800475	0.00800475	4.08368e-07	6.38895
161443	Etv1	Col26a1	0.00695826	0.00695826	6.73456e-11	10.1717
161589	Pax9	Col2a1	0.00923572	0.00923572	0.000114811	3.94001
161727	Prdm1	Col4a1	0.0143405	0.0143405	6.0298e-13	12.2197
161840	Prdm1	Col4a2	0.0085903	0.0085903	1.04444e-08	7.98112
162609	Meis1	Col9a1	0.0618556	0.0618556	9.31883e-13	12.0306
162635	Prdm1	Col9a1	-0.0353262	0.0353262	1.89887e-14	13.7215
162970	Id3	Commd3	0.0296654	0.0296654	7.84399e-08	7.10546
162990	Pax9	Commd3	0.013529	0.013529	2.60505e-07	6.58418
162996	Prdm1	Commd3	0.0237407	0.0237407	1.53871e-12	11.8128
163181	Prdm1	Commd6	0.0164665	0.0164665	1.44405e-10	9.84042
163227	Id3	Commd8	0.0211323	0.0211323	3.19388e-09	8.49568
163307	Id2	Commd8	0.0100137	0.0100137	1.96431e-05	4.70679
163409	Id3	Comtd1	0.0156935	0.0156935	1.28486e-08	7.89114
163427	Bach2	Comtd1	-0.00731859	0.00731859	2.3068e-08	7.63699
163519	Meis2	Cope	0.0214911	0.0214911	1.20695e-05	4.91831
163520	Meis3	Cope	0.0306747	0.0306747	5.8997e-10	9.22917
163523	Meis1	Cope	0.0259155	0.0259155	3.58717e-09	8.44525
163675	Prdm1	Coprs	0.0144874	0.0144874	2.80277e-11	10.5524
163687	Nfia	Coprs	-0.0207393	0.0207393	9.02023e-12	11.0448
163910	Nkx2-1	Cops5	0.0130403	0.0130403	4.60752e-07	6.33653
164061	Id3	Cops7a	0.0262052	0.0262052	4.58396e-09	8.33876
164091	Bach2	Cops7a	-0.00755213	0.00755213	4.65905e-07	6.3317
164105	Prdm1	Cops7a	0.00940319	0.00940319	5.94454e-06	5.22588
164180	Etv1	Cops7a	-0.00773164	0.00773164	4.42341e-09	8.35424
164317	Id2	Cops8	0.031849	0.031849	3.66367e-11	10.4361
164367	Nkx2-1	Copz2	0.00741399	0.00741399	9.388e-06	5.02743
164399	Nkx2-5	Copz2	0.0124756	0.0124756	1.49803e-15	14.8245
164637	Ybx1	Coq6	-0.00975882	0.00975882	1.0933e-06	5.96126
164709	Etv1	Coq6	0.00756045	0.00756045	9.53993e-11	10.0205
164719	Bach2	Coq7	-0.0120167	0.0120167	1.85192e-10	9.73238
164818	Id3	Coro1b	-0.0064586	0.0064586	7.18877e-05	4.14335
164913	Id2	Coro1b	0.0212058	0.0212058	1.24447e-08	7.90502
165218	Bach2	Cotl1	-0.0123807	0.0123807	2.82598e-10	9.54883
165292	Id2	Cotl1	-0.0136229	0.0136229	2.22975e-06	5.65174
165348	Etv1	Cox10	-0.00613842	0.00613842	1.38317e-08	7.85912
165499	Nfia	Cox14	0.0158455	0.0158455	3.63168e-06	5.43989
165537	Nfib	Cox14	0.016668	0.016668	5.09908e-06	5.29251
165567	Nfib	Cox15	-0.00515269	0.00515269	1.30975e-06	5.88281
165586	Pax9	Cox15	0.00597798	0.00597798	4.03815e-08	7.39382
165747	Prdm1	Cox17	-0.0131201	0.0131201	3.18006e-08	7.49757
165941	Foxp2	Cox20	-0.0075403	0.0075403	1.09985e-05	4.95867
165994	Prdm1	Cox20	-0.0132824	0.0132824	3.0562e-09	8.51482
166055	Etv1	Cox20	0.00721618	0.00721618	1.45821e-07	6.83618
166215	Etv1	Cox5b	-0.0151554	0.0151554	2.08946e-12	11.68
166280	Prdm1	Cox6b2	-0.0117532	0.0117532	2.41952e-14	13.6163
166397	Meis3	Cox7a2l	0.0132496	0.0132496	8.14426e-09	8.08915
166536	Etv1	Cox8a	-0.0143981	0.0143981	2.47178e-09	8.60699
167117	Hoxb2	Cplx2	0.0311041	0.0311041	1.06665e-09	8.97198
167118	Prdm1	Cplx2	-0.0457527	0.0457527	1.05613e-11	10.9763
167245	Pax9	Cpm	0.144402	0.144402	8.42956e-15	14.0742
167404	Id3	Cpne3	0.0191068	0.0191068	2.27777e-09	8.64249
167512	Id3	Cpne4	0.0161571	0.0161571	1.56018e-06	5.80682
167523	Hoxb4	Cpne4	0.0110213	0.0110213	1.44711e-07	6.8395
167545	Prdm1	Cpne4	-0.0144379	0.0144379	2.30733e-09	8.63689
167596	Hoxc5	Cpne4	-0.00809854	0.00809854	1.63583e-07	6.78626
168073	Id3	Cpsf3	0.0084127	0.0084127	0.000152634	3.81635
168096	Pax9	Cpsf3	0.00506661	0.00506661	8.97502e-05	4.04696
168245	Nkx2-5	Cpsf4	-0.00566841	0.00566841	6.00107e-10	9.22177
168455	Pax9	Cpt1a	0.00803147	0.00803147	3.06188e-11	10.514
168966	Prdm1	Crabp1	0.0692389	0.0692389	3.82231e-08	7.41767
169049	Id3	Crabp2	-0.0611612	0.0611612	3.5916e-09	8.44471
169057	Ybx1	Crabp2	0.0111651	0.0111651	0.000622816	3.20564
169096	Pax9	Crabp2	0.0312896	0.0312896	1.81351e-11	10.7415
169107	Prdm1	Crabp2	0.0358874	0.0358874	1.16685e-11	10.933
169182	Id2	Crabp2	0.0698966	0.0698966	6.80838e-09	8.16696
169202	Meis2	Crabp2	0.057732	0.057732	2.19736e-10	9.6581
169439	Bach2	Crb3	-0.00816214	0.00816214	2.89698e-09	8.53805
169458	Prdm1	Crb3	0.00890854	0.00890854	4.19882e-13	12.3769
169549	Etv1	Crb3	0.00882562	0.00882562	6.85184e-09	8.16419
169605	Meis1	Crbn	0.0228889	0.0228889	4.57183e-10	9.33991
169842	Foxp2	Creb3l4	-0.00611617	0.00611617	9.39346e-14	13.0272
170182	Ybx1	Crebrf	-0.00583048	0.00583048	4.77319e-07	6.32119
170269	Id2	Crebrf	0.0084719	0.0084719	4.3006e-08	7.36647
170318	Meis1	Creg1	0.00992674	0.00992674	2.49275e-08	7.60332
170472	Meis3	Creld2	0.00634956	0.00634956	1.12968e-08	7.94705
170473	Meis1	Creld2	-0.0163805	0.0163805	8.67389e-11	10.0618
170502	Prdm1	Creld2	0.0147595	0.0147595	3.01506e-16	15.5207
170552	Meis2	Creld2	-0.0250518	0.0250518	2.86655e-09	8.54264
170633	Pax9	Crem	0.00668358	0.00668358	4.6613e-09	8.33149
170641	Prdm1	Crem	0.00751111	0.00751111	1.38732e-10	9.85782
171094	Nfia	Crip1	-0.0245087	0.0245087	3.01851e-08	7.52021
171125	Id2	Crip1	0.0156757	0.0156757	3.55903e-06	5.44867
171128	Nfib	Crip1	-0.0363564	0.0363564	2.79293e-12	11.5539
171192	Prdm1	Crip2	0.0281426	0.0281426	2.84779e-13	12.5455
171198	Nfia	Crip2	-0.0333529	0.0333529	2.40459e-14	13.619
171511	Id2	Crispld1	0.0094186	0.0094186	6.23779e-07	6.20497
172247	Pax9	Crot	0.0100096	0.0100096	5.46643e-11	10.2623
172425	Pax9	Crtap	-0.00688845	0.00688845	1.22531e-09	8.91175
172484	Id3	Cry1	0.00644361	0.00644361	3.87692e-06	5.41151
172633	Prdm1	Cryab	-0.00522291	0.00522291	1.53894e-06	5.81278
172700	Pbx1	Cryab	-0.01245	0.01245	1.65917e-12	11.7801
173087	Pax9	Cryl1	0.00815535	0.00815535	1.04046e-11	10.9828
173232	Meis2	Cs	-0.0181358	0.0181358	0.000181021	3.74227
173238	Meis1	Cs	0.012375	0.012375	4.25551e-07	6.37105
173320	Nfia	Csad	-0.00646289	0.00646289	2.07824e-09	8.6823
173494	Prdm1	Csde1	0.0084579	0.0084579	3.84098e-05	4.41556
173910	Pax9	Csgalnact2	0.00736907	0.00736907	1.65155e-10	9.78211
174377	Pax9	Csnk1a1	0.0118304	0.0118304	4.62832e-06	5.33458
174385	Prdm1	Csnk1a1	-0.00749456	0.00749456	2.54047e-06	5.59509
174443	Etv1	Csnk1a1	-0.00521636	0.00521636	8.83503e-06	5.05379
174595	Nfia	Csnk1g1	0.005384	0.005384	2.4635e-07	6.60845
174674	Pax9	Csnk1g2	0.00888978	0.00888978	2.77079e-08	7.5574
174794	Etv1	Csnk1g2	0.00533258	0.00533258	9.26542e-10	9.03313
175189	Irx2	Cspp1	0.00884164	0.00884164	1.25609e-11	10.901
175201	Nkx2-1	Cspp1	0.0201719	0.0201719	2.90684e-11	10.5366
175450	Nfia	Csrnp2	-0.00899196	0.00899196	1.41096e-12	11.8505
175744	Prdm1	Cst3	-0.0141632	0.0141632	5.14515e-07	6.2886
176004	Id3	Cstb	0.0156229	0.0156229	3.01492e-06	5.52072
176035	Nfia	Cstb	-0.0262435	0.0262435	3.25889e-09	8.48693
176064	Id2	Cstb	-0.02794	0.02794	3.72503e-07	6.42887
176069	Nfib	Cstb	0.0150638	0.0150638	3.93794e-05	4.40473
176106	Ybx1	Cstf1	0.0056949	0.0056949	0.000114806	3.94004
176204	Id3	Cstf2	-0.0078348	0.0078348	1.58886e-05	4.79891
176297	Id2	Cstf2	0.0138903	0.0138903	5.5818e-08	7.25323
176363	Prdm1	Ctbp1	0.0149654	0.0149654	2.06089e-11	10.6859
176439	Id3	Ctbp2	-0.00868767	0.00868767	7.71587e-07	6.11261
176489	Prdm1	Ctbp2	0.0113468	0.0113468	4.80624e-12	11.3182
176534	Zfhx3	Ctbp2	-0.00758768	0.00758768	1.08209e-05	4.96574
176559	Id2	Ctbp2	0.0205965	0.0205965	4.05206e-09	8.39232
176627	Id3	Ctc1	0.00987009	0.00987009	1.89977e-05	4.7213
176722	Pax9	Ctdsp1	-0.00845976	0.00845976	9.10556e-10	9.04069
176902	Pbx1	Ctdspl	-0.00708858	0.00708858	1.64967e-11	10.7826
177166	Id2	Cthrc1	-0.0274832	0.0274832	2.59512e-11	10.5858
177483	Id3	Ctnnal1	-0.00669291	0.00669291	0.00023873	3.62209
177564	Id2	Ctnnal1	0.0114694	0.0114694	2.21582e-08	7.65446
177588	Foxp2	Ctnnb1	0.0135206	0.0135206	2.71921e-07	6.56556
177637	Pax9	Ctnnb1	0.0331956	0.0331956	1.38811e-11	10.8576
177641	Prdm1	Ctnnb1	0.0196112	0.0196112	1.34388e-09	8.87164
177649	Nfia	Ctnnb1	-0.0495515	0.0495515	3.58087e-16	15.446
177707	Sox4	Ctnnb1	-0.00520235	0.00520235	0.000958112	3.01858
177753	Pax9	Ctnnbip1	-0.0135332	0.0135332	1.85034e-08	7.73275
177850	Prdm1	Ctnnbl1	0.0086088	0.0086088	2.20686e-07	6.65622
177930	Pbx1	Ctnnd2	-0.00522409	0.00522409	3.97401e-07	6.40077
177984	Meis1	Ctns	0.0108067	0.0108067	3.21727e-12	11.4925
178063	Irx2	Ctps2	0.00564561	0.00564561	1.1605e-10	9.93535
178168	Meis3	Ctsa	0.00916834	0.00916834	6.17401e-09	8.20943
178172	Meis1	Ctsa	0.0108724	0.0108724	2.48293e-05	4.60504
178406	Id3	Ctsb	0.0218802	0.0218802	2.2695e-10	9.64407
178431	Pax9	Ctsb	0.012517	0.012517	1.08116e-07	6.96611
178472	Id2	Ctsb	0.0298203	0.0298203	6.32767e-09	8.19876
178587	Id3	Ctsd	0.020608	0.020608	7.00255e-07	6.15474
178599	Bach2	Ctsd	-0.00843095	0.00843095	1.96169e-05	4.70737
178768	Id2	Ctsf	0.0197204	0.0197204	1.07894e-07	6.967
179044	Pax9	Ctsz	-0.01566	0.01566	1.02181e-06	5.99063
179119	Pax9	Cttn	0.0080759	0.0080759	1.21957e-06	5.91379
179210	Prdm1	Cttnbp2	0.0175669	0.0175669	2.03883e-14	13.6906
179388	Pbx1	Cttnbp2nl	0.00704363	0.00704363	1.45873e-07	6.83602
179537	Prdm1	Ctxn1	0.00679828	0.00679828	0.000740408	3.13053
179605	Id3	Ctxn3	0.0231545	0.0231545	1.13785e-10	9.94392
179610	Hoxb6	Ctxn3	-0.0084985	0.0084985	3.10892e-09	8.50739
179619	Hoxa5	Ctxn3	-0.00667209	0.00667209	1.38133e-07	6.8597
179656	Pax9	Ctxn3	0.0604745	0.0604745	3.50568e-14	13.4552
179667	Prdm1	Ctxn3	0.012293	0.012293	2.07466e-06	5.68305
179731	Hoxb5	Ctxn3	0.00683452	0.00683452	1.47009e-05	4.83266
179751	Id2	Ctxn3	0.0452538	0.0452538	1.36153e-06	5.86597
179779	Hoxa2	Ctxn3	0.0351457	0.0351457	5.41679e-11	10.2663
179884	Prdm1	Cuedc1	-0.00551123	0.00551123	2.48142e-11	10.6053
179898	Nfia	Cuedc1	0.00500969	0.00500969	1.13362e-07	6.94553
180101	Pax9	Cul1	0.0125981	0.0125981	4.76611e-08	7.32184
180120	Nfia	Cul1	-0.0159465	0.0159465	5.11724e-09	8.29096
180164	Nfib	Cul1	0.0124712	0.0124712	3.9222e-05	4.40647
180175	Etv1	Cul1	-0.00557663	0.00557663	1.85664e-07	6.73127
180207	Pax9	Cul2	0.00893694	0.00893694	3.0091e-07	6.52156
180460	Pbx1	Cul9	0.00533679	0.00533679	1.4496e-09	8.83875
180492	Meis3	Cuta	0.00753218	0.00753218	7.63003e-07	6.11747
180509	Bach2	Cuta	0.00534953	0.00534953	3.17235e-08	7.49862
180525	Prdm1	Cuta	0.00798489	0.00798489	2.81332e-07	6.55078
180576	Id2	Cuta	0.01139	0.01139	1.68764e-05	4.77272
180591	Nkx2-5	Cuta	0.00840015	0.00840015	6.53448e-09	8.18479
180644	Pax9	Cutc	-0.00692862	0.00692862	1.25387e-11	10.9017
180654	Nfia	Cutc	-0.00744513	0.00744513	6.06744e-10	9.21699
180768	Pax9	Cux1	0.0206439	0.0206439	1.39055e-07	6.85681
180776	Prdm1	Cux1	0.0121122	0.0121122	1.39437e-11	10.8556
180956	Bach2	Cux2	0.00567215	0.00567215	5.87031e-09	8.23134
180973	Pax9	Cux2	0.00711215	0.00711215	2.16854e-09	8.66383
181007	Nfia	Cux2	0.0101867	0.0101867	7.18481e-11	10.1436
181094	Nfib	Cux2	-0.00608704	0.00608704	1.71977e-05	4.76453
181157	Meis3	Cwc15	-0.0144917	0.0144917	9.63729e-13	12.016
181160	Meis1	Cwc15	-0.0172311	0.0172311	8.98307e-08	7.04658
181236	Etv1	Cwc15	0.00661465	0.00661465	6.68395e-07	6.17497
181344	Hoxb5	Cwc27	0.00550506	0.00550506	7.9821e-11	10.0979
181363	Id2	Cwc27	0.0192802	0.0192802	9.66065e-11	10.015
181697	Prdm1	Cxadr	-0.0124532	0.0124532	8.98482e-10	9.04649
181744	Etv1	Cxadr	0.0076544	0.0076544	1.09716e-11	10.9597
182038	Hoxc5	Cxcl12	-0.00824062	0.00824062	2.14227e-06	5.66913
182717	Id2	Cxcr4	0.0147274	0.0147274	2.51448e-10	9.59955
182814	Foxp2	Cxxc4	-0.0161168	0.0161168	2.77316e-12	11.557
182832	Id3	Cxxc4	-0.0116672	0.0116672	5.87287e-07	6.23115
182884	Prdm1	Cxxc4	0.0128462	0.0128462	3.41809e-12	11.4662
182958	Id2	Cxxc4	0.0273502	0.0273502	7.153e-09	8.14551
183170	Id2	Cxxc5	0.0109624	0.0109624	1.86008e-05	4.73047
183172	Nfib	Cxxc5	-0.00934775	0.00934775	0.000261822	3.58199
183202	Id3	Cxxc5	0.0129531	0.0129531	1.69476e-07	6.77089
183221	Pax9	Cxxc5	0.0123378	0.0123378	3.56912e-09	8.44744
183239	Nfia	Cxxc5	0.00768246	0.00768246	5.62937e-05	4.24954
183287	Meis2	Cxxc5	0.00886484	0.00886484	5.92799e-05	4.22709
183381	Hoxc5	Cxxc5	-0.00634799	0.00634799	8.59354e-07	6.06583
183389	Nkx2-5	Cxxc5	0.00979779	0.00979779	7.19019e-11	10.1433
183392	Pbx1	Cxxc5	0.0164348	0.0164348	6.38689e-09	8.19471
183441	Nfia	Cyb561	-0.0156235	0.0156235	4.28476e-11	10.3681
183589	Meis1	Cyb561d2	0.00921302	0.00921302	1.5598e-08	7.80693
183726	Id3	Cyb5r1	-0.00665118	0.00665118	1.19047e-06	5.92428
183799	Id2	Cyb5r1	0.0208309	0.0208309	3.71761e-13	12.4297
183809	Meis2	Cyb5r1	0.00944062	0.00944062	5.25696e-09	8.27927
183886	Id2	Cyb5rl	-0.00682276	0.00682276	1.63338e-06	5.78691
184063	Pax9	Cyc1	0.0158222	0.0158222	5.04586e-09	8.29706
184206	Meis1	Cyld	0.00909597	0.00909597	4.73038e-11	10.3251
184639	Pax9	Cyp1b1	-0.00502546	0.00502546	0.000152432	3.81692
184649	Prdm1	Cyp1b1	0.0186069	0.0186069	1.12148e-15	14.9502
184761	Id3	Cyp20a1	0.00614163	0.00614163	9.75054e-06	5.01097
184808	Id2	Cyp20a1	0.0172593	0.0172593	1.61784e-09	8.79107
185342	Id3	Cyp2j6	0.0170788	0.0170788	2.78425e-14	13.5553
186230	Nfib	Cyp4f16	0.00610313	0.00610313	1.00818e-05	4.99646
186255	Hoxb2	Cyp4f16	-0.00586193	0.00586193	1.69749e-08	7.77019
186294	Nfia	Cyp4f16	0.00753079	0.00753079	1.47318e-08	7.83174
186523	Meis1	Cyp51	-0.00670363	0.00670363	7.42625e-05	4.12923
186549	Prdm1	Cyp51	0.00621374	0.00621374	3.78763e-06	5.42163
186787	Prdm1	Cyr61	0.00847555	0.00847555	1.09455e-07	6.96076
186796	Nfia	Cyr61	-0.0143546	0.0143546	1.65484e-08	7.78124
186845	Nfib	Cyr61	-0.0202807	0.0202807	3.43107e-11	10.4646
187280	Hoxb4	Cyth2	0.00675406	0.00675406	1.95889e-06	5.70799
187312	Pax9	Cyth2	0.0256555	0.0256555	2.34057e-08	7.63068
187360	Hoxb2	Cyth2	0.0116252	0.0116252	7.50907e-08	7.12441
187395	Hoxc5	Cyth2	0.0110286	0.0110286	3.8841e-10	9.41071
187785	Id3	D10Wsu102e	0.00707032	0.00707032	1.30595e-05	4.88407
187810	Pax9	D10Wsu102e	-0.00542768	0.00542768	9.64214e-06	5.01583
187853	Id2	D10Wsu102e	-0.0069388	0.0069388	0.000231412	3.63561
187885	Meis1	D11Wsu47e	0.00565122	0.00565122	3.35113e-12	11.4748
187909	Prdm1	D11Wsu47e	0.00595819	0.00595819	4.7312e-12	11.325
188227	Id3	D17H6S53E	-0.00763622	0.00763622	1.66733e-07	6.77798
188615	Id2	D330045A20Rik	0.00606744	0.00606744	4.7666e-11	10.3218
188676	Prdm1	D3Ertd751e	0.00790037	0.00790037	1.77956e-09	8.74969
188781	Bach2	D430019H16Rik	0.00895616	0.00895616	5.73984e-13	12.2411
188823	Id2	D430019H16Rik	-0.00749024	0.00749024	2.30395e-06	5.63753
189042	Id3	D430042O09Rik	0.00557511	0.00557511	1.23527e-06	5.90824
189125	Id2	D430042O09Rik	-0.00813638	0.00813638	1.7033e-05	4.76871
189453	Prdm1	D630023F18Rik	-0.00639992	0.00639992	4.90938e-16	15.309
189954	Pax9	D630045J12Rik	-0.00826518	0.00826518	1.63298e-10	9.78702
190239	Hoxc5	D8Ertd738e	0.00740983	0.00740983	6.23247e-10	9.20534
190319	Id2	D8Ertd738e	-0.0363293	0.0363293	2.25844e-10	9.64619
190788	Hoxb6	Daam1	-0.00690215	0.00690215	1.395e-06	5.85543
190815	Bach2	Daam1	0.00823184	0.00823184	9.26208e-09	8.03329
190833	Prdm1	Daam1	-0.00883123	0.00883123	1.72597e-05	4.76297
190879	Zfhx3	Daam1	0.0206056	0.0206056	1.83131e-13	12.7372
190916	Nkx2-5	Daam1	-0.0119228	0.0119228	1.53429e-06	5.81409
190968	Prdm1	Daam2	-0.0070642	0.0070642	4.80153e-08	7.31862
191034	Prdm1	Dab1	-0.00574339	0.00574339	3.85418e-09	8.41407
191117	Prdm1	Dab2	0.0782345	0.0782345	1.57195e-18	17.8036
191158	Pax9	Dach1	0.0218821	0.0218821	1.66961e-14	13.7774
191318	Id3	Dact1	0.0127978	0.0127978	3.38578e-09	8.47034
191414	Nfib	Dact1	0.027495	0.027495	3.15509e-13	12.501
191463	Meis1	Dact2	0.00583839	0.00583839	7.74118e-06	5.11119
191558	Hoxb1	Dact2	0.0152512	0.0152512	1.99854e-10	9.69929
191581	Etv1	Dact2	0.010865	0.010865	4.75172e-10	9.32315
191771	Prdm1	Dad1	0.0179629	0.0179629	2.07416e-08	7.68316
191855	Prdm1	Dag1	-0.00556602	0.00556602	1.72007e-05	4.76445
192111	Pax9	Dap	0.0241351	0.0241351	3.26854e-08	7.48565
192208	Prdm1	Dap3	0.0148515	0.0148515	6.93315e-11	10.1591
192291	Pax9	Dapk1	-0.0066928	0.0066928	6.43638e-06	5.19136
192433	Foxp2	Dapl1	0.00700095	0.00700095	9.48709e-11	10.0229
192627	Sox4	Dapl1	-0.00927796	0.00927796	7.28843e-09	8.13737
192671	Pbx1	Dapp1	0.00667375	0.00667375	2.43067e-12	11.6143
192695	Ybx1	Dars2	-0.00945284	0.00945284	2.01858e-06	5.69495
192988	Id3	Dazap1	0.00768935	0.00768935	0.00068944	3.1615
193019	Bach2	Dazap1	-0.00995788	0.00995788	3.72206e-08	7.42922
193164	Bach2	Dbf4	0.0114653	0.0114653	1.327e-08	7.87713
193213	Hoxb2	Dbf4	-0.00669499	0.00669499	0.0003778	3.42274
193329	Prdm1	Dbn1	-0.0119612	0.0119612	4.36573e-05	4.35994
193616	Pax9	Dbnl	0.00979662	0.00979662	8.88141e-06	5.05152
193791	Nkx2-1	Dbp	0.00927982	0.00927982	1.23847e-11	10.9071
193962	Pax9	Dbt	0.00667031	0.00667031	7.59519e-08	7.11946
194337	Id3	Dcaf13	0.0163784	0.0163784	4.64931e-08	7.33261
194440	Etv1	Dcaf13	-0.00929689	0.00929689	2.96149e-13	12.5285
194587	Pax9	Dcaf4	0.00790313	0.00790313	1.76231e-08	7.75392
194863	Etv1	Dcbld2	0.00646376	0.00646376	8.61168e-15	14.0649
195608	Prdm1	Dclre1b	0.00576999	0.00576999	4.33091e-14	13.3634
195695	Hoxb4	Dcn	-0.00932788	0.00932788	1.48018e-06	5.82968
195730	Irx2	Dcn	-0.0171394	0.0171394	7.03177e-11	10.1529
195747	Hoxb2	Dcn	-0.0394925	0.0394925	1.3052e-13	12.8843
195763	Hoxc5	Dcn	0.00958711	0.00958711	6.0129e-09	8.22092
195833	Pax9	Dcp2	-0.0105958	0.0105958	4.00915e-09	8.39695
195847	Prdm1	Dcp2	0.00848484	0.00848484	1.90983e-08	7.71901
196112	Pax9	Dctd	-0.00510499	0.00510499	3.33454e-05	4.47696
196138	Nkx2-1	Dctd	0.00567821	0.00567821	1.61348e-05	4.79224
196263	Prdm1	Dctn1	-0.00709841	0.00709841	5.98759e-06	5.22275
196300	Hoxb2	Dctn1	0.0057012	0.0057012	9.39243e-06	5.02722
196319	Hoxb1	Dctn1	-0.00505993	0.00505993	0.000916096	3.03806
196399	Prdm1	Dctn2	0.00682311	0.00682311	8.81001e-05	4.05502
196454	Pax9	Dctn3	0.0161758	0.0161758	2.01778e-08	7.69513
196690	Pax9	Dcun1d5	-0.0249948	0.0249948	7.53844e-08	7.12272
196703	Nfia	Dcun1d5	-0.0252115	0.0252115	7.31245e-10	9.13594
196757	Hoxc5	Dcx	-0.0075373	0.0075373	1.99653e-11	10.6997
196774	Zfhx3	Dcx	0.0129769	0.0129769	1.91615e-13	12.7176
196778	Hoxa5	Dcx	-0.00682387	0.00682387	3.9791e-15	14.4002
196782	Hoxb4	Dcx	0.00732615	0.00732615	1.68396e-12	11.7737
196819	Ybx1	Dcxr	-0.00570219	0.00570219	0.000138357	3.859
197156	Pax9	Ddb1	0.00689286	0.00689286	0.000711605	3.14776
197472	Prdm1	Ddi2	-0.0125523	0.0125523	4.24833e-12	11.3718
198055	Nfia	Ddost	-0.0375045	0.0375045	2.71803e-11	10.5657
198089	Nfib	Ddost	-0.0252393	0.0252393	5.4694e-06	5.26206
198099	Etv1	Ddost	0.0171168	0.0171168	1.69883e-11	10.7698
198196	Prdm1	Ddr1	-0.0051828	0.0051828	2.89478e-06	5.53838
198299	Nkx2-5	Ddr1	-0.00615822	0.00615822	4.70633e-08	7.32732
198548	Id2	Ddx11	-0.00543573	0.00543573	1.66461e-05	4.77869
198636	Id2	Ddx18	-0.0276625	0.0276625	5.36674e-05	4.27029
198654	Meis3	Ddx19a	0.00631468	0.00631468	2.98212e-08	7.52548
198879	Nkx2-5	Ddx20	-0.0053892	0.0053892	2.82538e-09	8.54892
199030	Zfhx3	Ddx27	-0.0278223	0.0278223	4.31202e-13	12.3653
199119	Id3	Ddx31	0.00520117	0.00520117	8.59996e-09	8.0655
199243	Id3	Ddx39	0.0457471	0.0457471	9.60424e-10	9.01754
199266	Bach2	Ddx39	-0.0123372	0.0123372	7.1866e-08	7.14348
199274	Pax9	Ddx39	0.0222336	0.0222336	8.00754e-08	7.0965
199281	Prdm1	Ddx39	-0.0136406	0.0136406	1.94483e-06	5.71112
199341	Id2	Ddx39	-0.0515612	0.0515612	4.47107e-10	9.34959
199369	Pbx1	Ddx39	-0.0310718	0.0310718	7.59263e-10	9.11961
199387	Id3	Ddx3x	0.0094999	0.0094999	6.14485e-05	4.21149
199412	Prdm1	Ddx3x	-0.013551	0.013551	4.10599e-07	6.38658
199450	Id2	Ddx3x	-0.0201714	0.0201714	0.00019744	3.70456
199734	Etv1	Ddx47	0.00512157	0.00512157	1.61046e-06	5.79305
199836	Pax9	Ddx50	0.0168832	0.0168832	4.01307e-10	9.39652
199840	Prdm1	Ddx50	0.0211375	0.0211375	4.44516e-14	13.3521
200181	Pax9	Ddx59	0.00686148	0.00686148	1.14055e-11	10.9429
200274	Prdm1	Ddx6	0.00521577	0.00521577	1.8336e-06	5.73669
200570	Id3	Dedd2	-0.0112207	0.0112207	8.82456e-12	11.0543
200631	Id2	Dedd2	0.0131625	0.0131625	9.89103e-08	7.00476
200912	Id3	Degs1	0.00940141	0.00940141	2.73565e-06	5.56294
200986	Nfia	Degs1	-0.0149949	0.0149949	1.16898e-13	12.9322
201060	Nfib	Degs1	-0.0112655	0.0112655	3.36546e-08	7.47296
201287	Pax9	Dennd2a	-0.00661565	0.00661565	4.07835e-06	5.38952
201293	Prdm1	Dennd2a	0.00553975	0.00553975	7.51104e-07	6.1243
202160	Id2	Depdc1b	-0.00505032	0.00505032	1.51122e-10	9.82067
202396	Nkx2-5	Dera	-0.00723424	0.00723424	1.59866e-05	4.79624
202425	Nfia	Dera	-0.0184742	0.0184742	5.41682e-13	12.2663
202434	Nkx2-1	Dera	-0.0083832	0.0083832	1.45886e-06	5.83599
202455	Id3	Derl3	-0.00638226	0.00638226	1.26194e-05	4.89896
202523	Id2	Derl3	0.00833448	0.00833448	2.51796e-06	5.59895
202596	Prdm1	Des	0.0191351	0.0191351	7.36158e-14	13.133
202697	Pax9	Desi1	-0.00527114	0.00527114	7.51562e-06	5.12403
202973	Id3	Dgat2	-0.00562536	0.00562536	5.07141e-09	8.29487
203335	Prdm1	Dgcr8	0.00900975	0.00900975	1.44133e-10	9.84124
203404	Nkx2-5	Dgcr8	0.00735199	0.00735199	9.53321e-12	11.0208
203522	Meis2	Dgka	0.00550664	0.00550664	1.00984e-09	8.99575
203937	Meis2	Dgkz	0.00785355	0.00785355	8.77665e-06	5.05667
203975	Meis3	Dhcr24	-0.00758598	0.00758598	7.89595e-08	7.1026
203978	Meis1	Dhcr24	-0.0134437	0.0134437	1.986e-09	8.70202
204000	Pax9	Dhcr24	-0.0237269	0.0237269	4.22088e-12	11.3746
204021	Nfia	Dhcr24	-0.00963707	0.00963707	5.97305e-07	6.2238
204065	Nfib	Dhcr24	-0.0178971	0.0178971	5.25898e-09	8.2791
204108	Id3	Dhdds	0.00557022	0.00557022	2.00534e-06	5.69781
204294	Meis3	Dhfr	0.0124275	0.0124275	7.26362e-07	6.13885
204296	Meis1	Dhfr	-0.0203014	0.0203014	7.56311e-10	9.1213
204382	Meis2	Dhfr	-0.0487801	0.0487801	4.01494e-10	9.39632
204412	Id3	Dhodh	0.00757289	0.00757289	2.38076e-05	4.62328
204472	Nfia	Dhodh	-0.0061562	0.0061562	6.04664e-09	8.21849
204587	Hoxb4	Dhrs1	0.00669788	0.00669788	6.47819e-10	9.18855
204616	Prdm1	Dhrs1	0.00832334	0.00832334	2.58012e-09	8.58836
204632	Hoxb2	Dhrs1	-0.0167353	0.0167353	6.08986e-13	12.2154
204945	Pax9	Dhrs3	0.0107694	0.0107694	2.75983e-11	10.5591
205211	Pax9	Dhx16	0.00645279	0.00645279	2.07493e-09	8.683
205353	Bach2	Dhx32	0.00520566	0.00520566	1.45158e-08	7.83816
205366	Pax9	Dhx32	0.00714723	0.00714723	2.40389e-09	8.61909
205374	Prdm1	Dhx32	0.00768402	0.00768402	1.22067e-10	9.9134
205399	Nkx2-1	Dhx32	-0.00713045	0.00713045	3.71274e-10	9.43031
205476	Meis2	Dhx32	-0.0103996	0.0103996	8.23764e-08	7.0842
205509	Id3	Dhx33	0.00606119	0.00606119	5.17116e-08	7.28641
205593	Id2	Dhx33	-0.00741315	0.00741315	2.17143e-05	4.66325
206187	Pax9	Diablo	0.0185671	0.0185671	1.89434e-09	8.72254
206207	Etv1	Diablo	-0.00577592	0.00577592	1.57099e-06	5.80383
206208	Prdm1	Diablo	0.0127094	0.0127094	2.34402e-08	7.63004
206263	Id3	Diaph1	0.01682	0.01682	6.44752e-10	9.19061
206556	Id2	Diexf	-0.0103827	0.0103827	1.52107e-09	8.81785
206916	Hoxb2	Dip2c	-0.00905068	0.00905068	8.27916e-14	13.082
207307	Id2	Diras2	-0.00516541	0.00516541	3.83142e-07	6.41664
207862	Nfib	Dkk1	-0.0113854	0.0113854	1.80111e-13	12.7445
207970	Prdm1	Dkk2	0.00719677	0.00719677	1.83619e-11	10.7361
208022	Id3	Dkk3	-0.00800424	0.00800424	1.03961e-07	6.98313
208485	Nfib	Dlc1	0.00792859	0.00792859	1.12364e-09	8.94937
208588	Id3	Dleu7	-0.00621146	0.00621146	4.8157e-08	7.31734
209469	Id3	Dlgap5	0.0257374	0.0257374	3.32717e-10	9.47792
209561	Id2	Dlgap5	-0.0276703	0.0276703	8.99925e-09	8.04579
209572	Etv1	Dlgap5	-0.00669372	0.00669372	4.3091e-07	6.36561
209619	Pax9	Dlk1	0.15619	0.15619	2.95637e-13	12.5292
209624	Prdm1	Dlk1	0.0903292	0.0903292	7.61305e-12	11.1184
210915	Prdm1	Dmap1	-0.0100492	0.0100492	1.47192e-15	14.8321
211571	Prdm1	Dmrt2	-0.0277066	0.0277066	4.2909e-15	14.3675
211922	Pax9	Dmrta1	0.0114916	0.0114916	8.73463e-16	15.0588
212304	Prdm1	Dmtf1	0.0066929	0.0066929	2.95918e-10	9.52883
212578	Ybx1	Dmxl1	0.00993834	0.00993834	7.35919e-09	8.13317
213872	Meis3	Dnaja2	-0.00917015	0.00917015	6.93744e-07	6.1588
213874	Meis1	Dnaja2	-0.00829438	0.00829438	0.000399819	3.39814
213966	Id2	Dnaja2	0.0223097	0.0223097	3.0062e-07	6.52198
213983	Nkx2-5	Dnaja2	-0.00853345	0.00853345	1.05896e-08	7.97512
214186	Pax9	Dnajb4	0.0212342	0.0212342	5.1405e-14	13.289
214194	Prdm1	Dnajb4	-0.0115447	0.0115447	6.35168e-07	6.19711
214437	Meis2	Dnajb5	0.0053536	0.0053536	9.12536e-11	10.0397
214490	Etv1	Dnajb6	0.00853361	0.00853361	4.41188e-08	7.35538
214576	Prdm1	Dnajb9	0.00629593	0.00629593	7.50151e-09	8.12485
214612	Id2	Dnajb9	0.0135162	0.0135162	9.31417e-06	5.03086
214620	Etv1	Dnajb9	0.00516003	0.00516003	2.03146e-09	8.69219
214651	Id3	Dnajc1	0.0101523	0.0101523	0.000111199	3.9539
214695	Prdm1	Dnajc1	0.00516316	0.00516316	1.08298e-06	5.96538
214747	Id2	Dnajc1	-0.00993256	0.00993256	0.000435808	3.3607
214760	Etv1	Dnajc1	-0.00672305	0.00672305	3.73877e-10	9.42727
214911	Nfia	Dnajc12	0.0102245	0.0102245	2.14798e-09	8.66797
214956	Meis1	Dnajc15	0.0178814	0.0178814	2.14152e-09	8.66928
215320	Etv1	Dnajc24	0.00642849	0.00642849	1.06982e-08	7.97069
215616	Prdm1	Dnajc3	0.0160373	0.0160373	1.10415e-10	9.95697
215962	Bach2	Dnajc8	-0.0218267	0.0218267	7.43779e-11	10.1286
216042	Id2	Dnajc8	0.0647626	0.0647626	7.45609e-16	15.1275
216163	Id3	Dnase2a	0.0100841	0.0100841	6.1451e-05	4.21147
216187	Prdm1	Dnase2a	0.00991528	0.00991528	4.29376e-07	6.36716
216227	Id2	Dnase2a	-0.0122934	0.0122934	4.24846e-06	5.37177
216491	Nfib	Dnm3	0.0103367	0.0103367	4.16781e-16	15.3801
216831	Etv1	Dnmt1	0.0145747	0.0145747	1.79127e-08	7.74684
216891	Id3	Dnmt3a	0.0309636	0.0309636	1.99732e-11	10.6996
216925	Bach2	Dnmt3a	0.0084002	0.0084002	1.74919e-06	5.75716
217033	Nfib	Dnmt3a	0.055732	0.055732	3.30864e-16	15.4803
217290	Id2	Dnpep	0.047338	0.047338	1.55862e-07	6.80726
217361	Bach2	Dnph1	-0.00735906	0.00735906	5.74436e-08	7.24076
217380	Nfia	Dnph1	-0.0113968	0.0113968	1.55849e-07	6.8073
217413	Id2	Dnph1	-0.0327349	0.0327349	8.74351e-11	10.0583
217415	Hoxc5	Dnph1	0.00759265	0.00759265	2.44633e-09	8.61149
217418	Nfib	Dnph1	0.0143253	0.0143253	1.31762e-06	5.88021
217477	Pax9	Dnttip1	-0.0107095	0.0107095	8.84219e-08	7.05344
218224	Pax9	Dock9	0.00703604	0.00703604	1.94915e-08	7.71016
218233	Prdm1	Dock9	0.00568035	0.00568035	6.68659e-11	10.1748
218296	Id2	Dock9	-0.00677338	0.00677338	1.04432e-06	5.98117
218389	Pax9	Dohh	0.0279018	0.0279018	1.22814e-14	13.9108
218456	Id2	Dohh	-0.0205243	0.0205243	2.37236e-09	8.62482
218474	Etv1	Dohh	-0.0082447	0.0082447	2.10856e-11	10.676
218477	Meis2	Dohh	0.00859047	0.00859047	2.3111e-05	4.63618
218760	Hoxc5	Dok5	-0.00637728	0.00637728	4.68544e-07	6.32925
219191	Meis2	Dot1l	0.0113202	0.0113202	2.95647e-07	6.52923
219772	Id3	Dph3	0.018833	0.018833	1.74802e-07	6.75745
219776	Meis1	Dph3	-0.0237616	0.0237616	1.60451e-14	13.7947
219836	Id2	Dph3	-0.0229083	0.0229083	7.55156e-08	7.12196
219880	Nfia	Dph7	-0.00928567	0.00928567	1.01894e-15	14.9919
219945	Foxp2	Dpp3	-0.00616924	0.00616924	0.000161442	3.79198
219962	Hoxb6	Dpp3	-0.0113247	0.0113247	5.45297e-10	9.26337
220130	Id3	Dpp8	0.00582383	0.00582383	5.49467e-06	5.26006
220165	Prdm1	Dpp8	0.00565129	0.00565129	1.39796e-08	7.85451
220202	Id2	Dpp8	0.00763496	0.00763496	8.73047e-07	6.05896
220669	Prdm1	Dpy30	-0.0139614	0.0139614	8.54455e-07	6.06831
220871	Hoxa5	Dpysl3	-0.00570799	0.00570799	1.22965e-08	7.91022
220874	Hoxb4	Dpysl3	0.00848179	0.00848179	4.72224e-12	11.3259
220929	Hoxc5	Dpysl3	0.0110805	0.0110805	7.98478e-11	10.0977
221646	Pax9	Drg1	0.00710628	0.00710628	2.7083e-05	4.5673
221710	Id3	Drg2	0.0383942	0.0383942	1.22098e-09	8.91329
221790	Pbx1	Drosha	-0.00540157	0.00540157	3.20751e-05	4.49383
222163	Prdm1	Dscr3	0.00753829	0.00753829	5.21189e-08	7.283
222237	Meis1	Dsel	0.00745424	0.00745424	1.03052e-06	5.98694
222486	Prdm1	Dsg2	-0.00517166	0.00517166	2.13933e-06	5.66972
222624	Prdm1	Dsp	-0.0383687	0.0383687	2.63394e-16	15.5794
222740	Prdm1	Dst	0.0123974	0.0123974	6.83819e-11	10.1651
222864	Hoxb6	Dstn	0.00818729	0.00818729	1.74204e-10	9.75894
222870	Meis1	Dstn	0.00631646	0.00631646	0.000872054	3.05946
222875	Hoxa5	Dstn	-0.0112928	0.0112928	5.05336e-09	8.29642
222958	Hoxb2	Dstn	0.0156219	0.0156219	1.05481e-10	9.97683
222980	Hoxb1	Dstn	0.0114469	0.0114469	1.25666e-08	7.90078
223016	Hoxa2	Dstn	0.013551	0.013551	1.98676e-08	7.70185
223018	Pbx1	Dstn	-0.0225769	0.0225769	1.1384e-09	8.9437
223064	Prdm1	Dstyk	-0.0052438	0.0052438	7.46725e-10	9.12684
223071	Nfia	Dstyk	-0.00945843	0.00945843	1.88899e-10	9.72377
223112	Meis2	Dstyk	0.0117385	0.0117385	7.52985e-10	9.12321
223142	Meis1	Dtl	-0.0367563	0.0367563	1.63035e-12	11.7877
223157	Bach2	Dtl	0.0176838	0.0176838	1.09739e-11	10.9596
223167	Pax9	Dtl	-0.00980056	0.00980056	0.000192702	3.71511
223360	Hoxb5	Dtna	0.00514168	0.00514168	3.19883e-12	11.495
223376	Id2	Dtna	0.0165792	0.0165792	7.87871e-13	12.1035
223441	Bach2	Dtnb	0.0073597	0.0073597	7.3032e-13	12.1365
223818	Prdm1	Dtx3	0.00543079	0.00543079	8.30651e-07	6.08058
224206	Etv1	Dus1l	-0.00612112	0.00612112	1.86147e-07	6.73014
224498	Id3	Dusp1	-0.00664463	0.00664463	7.24318e-07	6.14007
224535	Pax9	Dusp1	0.0120254	0.0120254	5.51864e-08	7.25817
224602	Id2	Dusp1	0.00915377	0.00915377	2.3745e-05	4.62443
224686	Prdm1	Dusp10	0.00868437	0.00868437	3.05767e-14	13.5146
224840	Pax9	Dusp14	0.0067928	0.0067928	6.68259e-12	11.1751
225582	Nfia	Dusp28	-0.00852162	0.00852162	1.33078e-09	8.87589
226047	Id3	Dusp6	-0.011331	0.011331	5.02851e-05	4.29856
226162	Id2	Dusp6	-0.0247048	0.0247048	1.10733e-08	7.95572
226178	Etv1	Dusp6	0.0178944	0.0178944	4.0246e-14	13.3953
226180	Nkx2-5	Dusp6	-0.00837498	0.00837498	3.96772e-06	5.40146
226213	Id3	Dusp7	-0.00739647	0.00739647	2.53332e-07	6.59631
226605	Meis3	Dut	-0.0147297	0.0147297	3.09453e-09	8.5094
226608	Meis1	Dut	-0.0370185	0.0370185	8.42531e-05	4.07441
226611	Hoxa5	Dut	0.00847523	0.00847523	6.27853e-07	6.20214
226618	Hoxb4	Dut	-0.0221649	0.0221649	2.81011e-14	13.5513
226654	Prdm1	Dut	0.0227213	0.0227213	4.66756e-07	6.33091
226668	Irx2	Dut	0.00563998	0.00563998	0.000896013	3.04769
226687	Hoxb2	Dut	0.029865	0.029865	2.89888e-09	8.53777
226947	Id2	Dvl2	0.0285755	0.0285755	4.21515e-08	7.37519
227138	Pax9	Dxo	0.0131241	0.0131241	8.09018e-11	10.092
227697	Prdm1	Dynll1	-0.0179934	0.0179934	1.15685e-05	4.93672
228568	Id2	Dzip1	0.00564805	0.00564805	6.22849e-07	6.20562
228852	Pax9	E130308A19Rik	0.00589892	0.00589892	3.15724e-07	6.50069
228911	Etv1	E130308A19Rik	0.00509319	0.00509319	1.08548e-09	8.96438
228939	Id3	E130309D02Rik	-0.00760422	0.00760422	2.79714e-07	6.55329
229008	Id2	E130309D02Rik	0.00755969	0.00755969	0.000467825	3.32992
229542	Id3	E2f3	0.0168482	0.0168482	1.34457e-08	7.87142
229683	Id2	E2f3	-0.0111704	0.0111704	4.49599e-07	6.34717
229804	Etv1	E2f4	-0.00801319	0.00801319	3.23956e-07	6.48951
230467	Prdm1	Ebf1	-0.00704264	0.00704264	5.60762e-08	7.25122
230670	Foxp2	Ebna1bp2	-0.0176954	0.0176954	1.18195e-07	6.9274
230689	Id3	Ebna1bp2	0.0335865	0.0335865	2.48673e-11	10.6044
230722	Bach2	Ebna1bp2	-0.0122157	0.0122157	2.59211e-07	6.58635
230808	Id2	Ebna1bp2	0.0159129	0.0159129	0.00022966	3.63891
230818	Etv1	Ebna1bp2	-0.00599402	0.00599402	2.55753e-06	5.59218
230855	Prdm1	Ebp	0.00583647	0.00583647	9.60116e-11	10.0177
230895	Prdm1	Ebpl	-0.00852375	0.00852375	2.70618e-10	9.56764
230995	Foxp2	Ece1	0.00700414	0.00700414	3.75489e-08	7.4254
231052	Prdm1	Ece1	-0.00771612	0.00771612	7.67118e-09	8.11514
231182	Hoxb2	Ece2	-0.0119086	0.0119086	5.54281e-11	10.2563
231383	Id3	Echdc2	0.00635182	0.00635182	0.000512472	3.29033
231418	Id2	Echdc2	0.00903569	0.00903569	9.40541e-06	5.02662
231603	Pax9	Ecsit	0.00510697	0.00510697	1.7621e-06	5.75397
231609	Prdm1	Ecsit	-0.00528394	0.00528394	3.92301e-08	7.40638
231697	Meis1	Ect2	-0.0128895	0.0128895	6.66187e-05	4.1764
232011	Nkx2-1	Edc3	-0.011537	0.011537	5.06052e-09	8.29581
232128	Prdm1	Edem1	0.0078602	0.0078602	1.04157e-14	13.9823
232152	Hoxb2	Edem1	0.0104875	0.0104875	6.39922e-10	9.19387
232226	Prdm1	Edf1	-0.0317614	0.0317614	5.56454e-14	13.2546
232377	Prdm1	Edn1	0.0785213	0.0785213	1.87458e-17	16.7271
232398	Sox4	Edn1	-0.0672888	0.0672888	2.04873e-12	11.6885
232858	Prdm1	Eef1a1	0.00819707	0.00819707	0.00010066	3.99714
233004	Bach2	Eef1b2	-0.00923066	0.00923066	1.37765e-05	4.86086
233057	Id2	Eef1b2	-0.100792	0.100792	3.67212e-11	10.4351
233065	Etv1	Eef1b2	-0.016415	0.016415	2.73587e-09	8.56291
233126	Prdm1	Eef1g	0.00981883	0.00981883	1.03453e-05	4.98526
234016	Hoxb2	Efhd2	-0.00563514	0.00563514	3.2607e-06	5.48669
234026	Hoxb5	Efhd2	-0.00723827	0.00723827	1.48212e-09	8.82912
234065	Foxp2	Efna1	-0.00565819	0.00565819	8.22475e-05	4.08488
234084	Id3	Efna1	0.0447524	0.0447524	1.41562e-10	9.84905
234141	Prdm1	Efna1	-0.0111652	0.0111652	1.54909e-08	7.80992
234220	Id2	Efna1	0.0297675	0.0297675	2.23702e-06	5.65033
234298	Prdm1	Efna3	0.00968649	0.00968649	1.71276e-10	9.7663
234366	Hoxb4	Efna5	0.008281	0.008281	1.10622e-07	6.95616
234397	Nkx2-1	Efna5	-0.0268405	0.0268405	2.28546e-07	6.64103
234442	Hoxa2	Efna5	0.0193783	0.0193783	3.81145e-12	11.4189
234478	Id3	Efnb1	0.0107788	0.0107788	0.000103219	3.98624
234526	Id2	Efnb1	-0.0566543	0.0566543	3.16584e-11	10.4995
234733	Prdm1	Efr3a	0.0128724	0.0128724	1.34669e-08	7.87073
235255	Prdm1	Egfl7	-0.00817507	0.00817507	4.8888e-10	9.3108
235526	Id3	Egln1	0.00707034	0.00707034	3.88273e-06	5.41086
235657	Id3	Egln3	0.0124767	0.0124767	4.44296e-11	10.3523
235763	Nfib	Egln3	0.0154928	0.0154928	8.45867e-16	15.0727
236496	Prdm1	Ehd1	-0.0090018	0.0090018	1.76684e-10	9.7528
236544	Id2	Ehd1	-0.0254058	0.0254058	5.72137e-09	8.2425
236781	Id3	Ehmt2	-0.00848887	0.00848887	3.59292e-06	5.44455
236829	Prdm1	Ehmt2	-0.00769026	0.00769026	2.08383e-07	6.68114
236971	Prdm1	Eid1	0.0128263	0.0128263	7.05731e-08	7.15136
237164	Id3	Eif1a	0.0151142	0.0151142	3.66132e-05	4.43636
237205	Pax9	Eif1a	-0.0147952	0.0147952	1.45903e-08	7.83593
237214	Prdm1	Eif1a	0.00697104	0.00697104	4.0567e-06	5.39183
237330	Pax9	Eif1ax	-0.0400828	0.0400828	3.34026e-12	11.4762
237336	Prdm1	Eif1ax	0.0116188	0.0116188	1.99345e-05	4.70039
237542	Pax9	Eif2ak4	-0.00586766	0.00586766	6.04285e-10	9.21876
237696	Pax9	Eif2b2	0.0119564	0.0119564	4.49192e-06	5.34757
237746	Etv1	Eif2b2	-0.00656107	0.00656107	6.6998e-10	9.17394
237768	Pax9	Eif2b3	0.0065447	0.0065447	2.92256e-06	5.53424
237980	Foxp2	Eif2d	0.00578334	0.00578334	1.57211e-07	6.80352
238322	Prdm1	Eif3e	0.0221718	0.0221718	7.2522e-07	6.13953
238326	Meis3	Eif3e	0.0265168	0.0265168	2.45223e-10	9.61044
238328	Meis1	Eif3e	0.0567327	0.0567327	7.02385e-12	11.1534
238377	Id3	Eif3f	-0.13789	0.13789	2.5697e-07	6.59012
238384	Etv1	Eif3f	0.0364144	0.0364144	1.15676e-09	8.93676
238422	Id2	Eif3f	0.247306	0.247306	1.31218e-07	6.88201
238524	Etv1	Eif3i	-0.0219508	0.0219508	1.75982e-12	11.7545
238742	Id2	Eif3k	0.0113011	0.0113011	4.54741e-05	4.34224
238772	Etv1	Eif3l	0.0135388	0.0135388	1.64078e-10	9.78495
238884	Meis1	Eif4a1	0.0142588	0.0142588	3.78091e-05	4.4224
238914	Prdm1	Eif4a1	-0.0190793	0.0190793	2.03699e-06	5.69101
238962	Id2	Eif4a1	0.0428044	0.0428044	2.72295e-06	5.56496
238989	Nfib	Eif4a2	0.033122	0.033122	3.07358e-05	4.51236
239004	Pax9	Eif4a2	0.0697737	0.0697737	5.16467e-15	14.287
239037	Nfia	Eif4a2	-0.0438881	0.0438881	2.00859e-12	11.6971
239127	Bach2	Eif4b	0.0115695	0.0115695	8.81037e-09	8.05501
239356	Pax9	Eif4e3	-0.00545675	0.00545675	1.78387e-07	6.74864
239362	Prdm1	Eif4e3	-0.0102717	0.0102717	2.6528e-11	10.5763
239473	Prdm1	Eif4ebp1	-0.0219053	0.0219053	1.16873e-08	7.93228
239784	Id3	Eif4g2	0.0203803	0.0203803	0.000139489	3.85546
239862	Id2	Eif4g2	0.0500792	0.0500792	1.09341e-11	10.9612
239909	Id3	Eif4h	0.0323862	0.0323862	1.67277e-10	9.77656
239940	Pax9	Eif4h	0.0306615	0.0306615	1.13747e-11	10.9441
239990	Id2	Eif4h	-0.0226645	0.0226645	7.21189e-07	6.14195
240080	Prdm1	Eif5a	-0.00854296	0.00854296	6.52868e-05	4.18517
240096	Nfia	Eif5a	-0.027033	0.027033	3.56367e-12	11.4481
240153	Id2	Eif5a	-0.0398048	0.0398048	6.51615e-09	8.18601
240160	Nfib	Eif5a	-0.0187305	0.0187305	2.80562e-05	4.55197
240318	Hoxb2	Eif6	-0.0129171	0.0129171	6.2917e-08	7.20123
240333	Hoxc5	Eif6	0.0100575	0.0100575	1.24402e-06	5.90517
240351	Pbx1	Eif6	-0.028117	0.028117	1.94806e-13	12.7104
240466	Prdm1	Elac2	-0.00626509	0.00626509	9.92849e-09	8.00312
240512	Pbx1	Elac2	-0.00685813	0.00685813	1.03818e-09	8.98373
240553	Pax9	Elavl1	0.0157372	0.0157372	5.79948e-05	4.23661
240559	Prdm1	Elavl1	-0.0153378	0.0153378	4.65105e-05	4.33245
240640	Id3	Elavl2	-0.0105675	0.0105675	1.96148e-06	5.70742
240685	Pax9	Elavl2	0.0175504	0.0175504	4.80055e-13	12.3187
240709	Nfia	Elavl2	0.00508285	0.00508285	0.000896065	3.04766
240734	Hoxb2	Elavl2	0.00610909	0.00610909	1.3475e-06	5.87047
240766	Nfib	Elavl2	0.00946565	0.00946565	1.77184e-06	5.75158
241062	Id3	Elf1	-0.0070543	0.0070543	2.73108e-09	8.56367
241221	Id2	Elf1	-0.00708079	0.00708079	3.09039e-06	5.50999
241319	Nfia	Elf3	-0.0104213	0.0104213	2.49579e-11	10.6028
241356	Nfib	Elf3	0.00854052	0.00854052	6.15867e-08	7.21051
241386	Id3	Elf5	0.00687897	0.00687897	6.67939e-09	8.17526
241479	Id2	Elf5	-0.0139743	0.0139743	2.19316e-11	10.6589
241816	Hoxb4	Elk3	0.00617684	0.00617684	5.14468e-09	8.28864
241863	Hoxb2	Elk3	-0.00719837	0.00719837	7.72231e-07	6.11225
242085	Pax9	Elmo2	0.0111848	0.0111848	1.15853e-08	7.93609
242184	Nfib	Elmo2	0.0067384	0.0067384	5.30113e-06	5.27563
242654	Meis1	Elof1	-0.0253015	0.0253015	5.02794e-11	10.2986
242687	Id3	Elovl1	0.00826565	0.00826565	2.33087e-06	5.63248
242695	Meis1	Elovl1	0.00500976	0.00500976	1.14271e-05	4.94207
242784	Id2	Elovl1	-0.00945922	0.00945922	1.88094e-05	4.72562
242854	Pax9	Elovl2	0.00849879	0.00849879	3.35565e-08	7.47422
242859	Prdm1	Elovl2	0.00571184	0.00571184	2.82178e-08	7.54948
242923	Id3	Elovl4	0.00645355	0.00645355	3.98474e-05	4.3996
242948	Prdm1	Elovl4	0.00980774	0.00980774	1.22473e-10	9.91196
242982	Id2	Elovl4	0.0244361	0.0244361	7.46745e-13	12.1268
243035	Id3	Elovl5	-0.00986543	0.00986543	1.23844e-05	4.90712
243075	Id2	Elovl5	0.0118774	0.0118774	1.02156e-06	5.99074
243125	Prdm1	Elovl7	-0.00609959	0.00609959	4.94116e-13	12.3062
243219	Pax9	Elp2	-0.00787861	0.00787861	8.36412e-07	6.07758
243582	Hoxa5	Emb	-0.0122002	0.0122002	4.80708e-13	12.3181
243586	Hoxb4	Emb	0.0136374	0.0136374	1.16046e-07	6.93537
243621	Nfia	Emb	-0.0306166	0.0306166	1.44207e-09	8.84101
243640	Hoxb2	Emb	0.0339884	0.0339884	9.721e-12	11.0123
243650	Hoxb5	Emb	0.0136816	0.0136816	3.51286e-08	7.45434
243669	Hoxc5	Emb	-0.0108052	0.0108052	7.37415e-07	6.13229
243739	Bach2	Emc10	-0.00536746	0.00536746	0.000220525	3.65654
243808	Zfhx3	Emc10	0.0143849	0.0143849	3.99203e-08	7.39881
243902	Prdm1	Emc2	0.0110063	0.0110063	8.88914e-10	9.05114
243941	Nkx2-5	Emc2	-0.0056	0.0056	0.000150281	3.8231
243987	Prdm1	Emc3	0.00666674	0.00666674	3.31463e-07	6.47957
244027	Etv1	Emc4	-0.0055558	0.0055558	8.77315e-05	4.05684
244364	Bach2	Eme1	-0.0051398	0.0051398	0.000153375	3.81424
244477	Etv1	Emg1	-0.00796039	0.00796039	1.11247e-06	5.95371
245093	Bach2	Emp1	-0.00840465	0.00840465	1.05711e-12	11.9759
245106	Prdm1	Emp1	-0.00556905	0.00556905	6.28531e-06	5.20167
245158	Id2	Emp1	-0.0105058	0.0105058	4.05039e-06	5.3925
245377	Nfib	Emp3	0.0084811	0.0084811	7.50847e-14	13.1244
245455	Prdm1	Emx1	-0.0133792	0.0133792	7.77203e-08	7.10947
246095	Ybx1	Enah	0.028596	0.028596	2.08593e-10	9.6807
246134	Prdm1	Enah	0.0145937	0.0145937	4.00146e-11	10.3978
246274	Prdm1	Enc1	-0.00635755	0.00635755	4.58871e-15	14.3383
246282	Nfia	Enc1	0.00565015	0.00565015	7.12628e-09	8.14714
246329	Nfib	Enc1	0.00704626	0.00704626	1.03215e-08	7.98626
246383	Id3	Endod1	0.0106204	0.0106204	5.19804e-06	5.28416
246491	Id2	Endod1	0.0124926	0.0124926	5.7177e-06	5.24278
246517	Hoxa2	Endod1	0.00625913	0.00625913	2.32706e-07	6.63319
246540	Id3	Endog	-0.0071299	0.0071299	5.1623e-05	4.28716
246607	Nfib	Endog	0.00570681	0.00570681	2.4918e-06	5.60349
246889	Nfia	Enho	-0.00509965	0.00509965	3.31134e-11	10.48
247128	Pax9	Eno1	-0.0227883	0.0227883	1.1325e-06	5.94596
247442	Id2	Eno3	0.264441	0.264441	2.85891e-18	17.5438
247501	Id3	Enoph1	0.00770669	0.00770669	5.32608e-09	8.27359
247529	Pax9	Enoph1	-0.00832173	0.00832173	4.10705e-09	8.38647
248544	Pax9	Ep400	0.00973065	0.00973065	4.33278e-09	8.36323
248551	Prdm1	Ep400	0.00576639	0.00576639	0.000118953	3.92462
248785	Id3	Epb41	-0.0190646	0.0190646	3.39661e-05	4.46895
248832	Prdm1	Epb41	0.0268376	0.0268376	1.94994e-14	13.71
248899	Id2	Epb41	0.021578	0.021578	7.00964e-05	4.1543
249037	Id2	Epb41l2	-0.00557195	0.00557195	0.000289518	3.53832
249175	Pax9	Epb41l4a	-0.0099504	0.0099504	1.43608e-15	14.8428
249314	Id2	Epb41l4b	-0.00662527	0.00662527	3.01659e-09	8.52048
249354	Pax9	Epb41l5	-0.0177047	0.0177047	3.48039e-10	9.45837
249436	Id3	Epcam	0.0477928	0.0477928	2.43937e-09	8.61272
249447	Prdm1	Epcam	-0.0267569	0.0267569	1.07006e-07	6.97059
249755	Nfib	Epha3	-0.0148215	0.0148215	3.57959e-07	6.44617
249762	Pax9	Epha3	0.0371283	0.0371283	7.52801e-21	20.1233
249781	Nfia	Epha3	-0.0123449	0.0123449	3.99178e-09	8.39883
250074	Prdm1	Epha7	-0.00705665	0.00705665	6.98671e-08	7.15573
250120	Pbx1	Epha7	-0.00919646	0.00919646	9.74575e-14	13.0112
250295	Sox4	Ephb1	0.00533905	0.00533905	7.82393e-11	10.1066
250408	Hoxb2	Ephb4	0.00522024	0.00522024	1.47099e-11	10.8324
250617	Pax9	Epn1	-0.0116272	0.0116272	2.33202e-08	7.63227
250705	Id2	Epn1	0.0102141	0.0102141	4.56034e-05	4.341
250904	Id3	Eps15l1	0.00994374	0.00994374	6.0738e-05	4.21654
251011	Id2	Eps15l1	0.00556508	0.00556508	0.000967958	3.01414
251147	Id3	Eps8l2	-0.0216038	0.0216038	1.66701e-10	9.77806
251184	Pax9	Eps8l2	-0.0117177	0.0117177	5.8281e-10	9.23447
251255	Id2	Eps8l2	0.016313	0.016313	8.34582e-07	6.07853
251456	Prdm1	Erbb2	-0.0137135	0.0137135	1.18532e-13	12.9262
251530	Prdm1	Erbb3	-0.00912543	0.00912543	4.79348e-13	12.3193
251964	Ybx1	Ercc2	-0.00690241	0.00690241	2.67792e-09	8.5722
252285	Id3	Ercc6l	-0.0129921	0.0129921	1.50594e-09	8.82219
252398	Id3	Ercc6l2	0.00548107	0.00548107	0.000772394	3.11216
252464	Id2	Ercc6l2	-0.0119129	0.0119129	2.51834e-07	6.59889
252533	Pax9	Ercc8	0.00557026	0.00557026	2.06341e-08	7.68541
252583	Id2	Ercc8	-0.00594409	0.00594409	1.31261e-05	4.88187
252833	Etv1	Erh	0.0209815	0.0209815	4.94757e-14	13.3056
252947	Prdm1	Eri3	-0.0116491	0.0116491	6.47671e-11	10.1886
253189	Prdm1	Ero1l	-0.0100262	0.0100262	6.81278e-13	12.1667
253196	Irx2	Ero1l	0.00688157	0.00688157	3.46359e-12	11.4605
253394	Prdm1	Errfi1	0.0130946	0.0130946	5.77086e-07	6.23876
253424	Hoxb2	Errfi1	0.0209579	0.0209579	2.81032e-10	9.55124
253430	Zfhx3	Errfi1	0.039533	0.039533	4.63192e-12	11.3342
253589	Pax9	Esco1	0.0132915	0.0132915	4.82632e-13	12.3164
253963	Id2	Espl1	-0.0119085	0.0119085	1.66773e-09	8.77787
254046	Prdm1	Espn	0.0145027	0.0145027	2.17622e-08	7.6623
254293	Id3	Esrp2	-0.00708119	0.00708119	0.000201211	3.69635
254320	Bach2	Esrp2	0.00642729	0.00642729	1.12955e-08	7.9471
254400	Id2	Esrp2	-0.00788644	0.00788644	0.0003742	3.4269
255168	Pax9	Etf1	0.0096539	0.0096539	4.07267e-05	4.39012
255177	Prdm1	Etf1	-0.00680136	0.00680136	2.84241e-06	5.54631
255243	Etv1	Etf1	-0.00875504	0.00875504	7.34771e-08	7.13385
255493	Hoxb6	Etl4	-0.00631323	0.00631323	7.39097e-09	8.1313
255533	Prdm1	Etl4	0.0113995	0.0113995	8.52749e-09	8.06918
255543	Nfia	Etl4	0.00760616	0.00760616	1.26167e-06	5.89905
255577	Nfib	Etl4	-0.00858583	0.00858583	4.36434e-05	4.36008
255595	Hoxa2	Etl4	0.00827823	0.00827823	2.15762e-09	8.66602
255875	Prdm1	Ets1	-0.0127249	0.0127249	1.41071e-18	17.8506
255934	Hoxb4	Ets2	0.0050579	0.0050579	4.01279e-08	7.39655
255956	Prdm1	Ets2	-0.0136177	0.0136177	9.1132e-14	13.0403
256067	Hoxb2	Etv1	0.00987549	0.00987549	0.000432527	3.36399
256079	Hoxb1	Etv1	0.0438745	0.0438745	6.30722e-17	16.2002
256148	Id3	Etv3	-0.0170869	0.0170869	9.95693e-11	10.0019
256343	Pax9	Etv5	0.00519435	0.00519435	4.73534e-05	4.32465
256351	Prdm1	Etv5	0.017832	0.017832	5.21453e-15	14.2828
256365	Nfia	Etv5	0.00544596	0.00544596	3.39293e-05	4.46943
256593	Id3	Eva1a	-0.00593048	0.00593048	3.60612e-06	5.44296
256632	Prdm1	Eva1a	-0.0056277	0.0056277	2.34205e-10	9.6304
256773	Id2	Eva1b	-0.0156137	0.0156137	2.88276e-10	9.54019
257032	Pax9	Evl	-0.00585466	0.00585466	3.6742e-07	6.43484
257572	Etv1	Exoc3	-0.00780439	0.00780439	1.49847e-10	9.82435
257585	Meis1	Exoc3	-0.0188888	0.0188888	5.24388e-12	11.2803
257846	Id3	Exosc1	0.0245049	0.0245049	1.24644e-13	12.9043
257932	Id2	Exosc1	-0.0340719	0.0340719	7.66522e-09	8.11548
258188	Prdm1	Exosc3	0.0136173	0.0136173	4.98008e-10	9.30276
258409	Id2	Exosc5	-0.0160049	0.0160049	1.37139e-05	4.86284
258447	Pax9	Exosc7	0.020252	0.020252	5.57978e-11	10.2534
258503	Id2	Exosc7	0.0138331	0.0138331	0.000955944	3.01957
259373	Id3	Ezr	0.0154475	0.0154475	1.07343e-07	6.96923
259394	Bach2	Ezr	0.00998603	0.00998603	1.59535e-06	5.79714
259404	Pax9	Ezr	-0.0228135	0.0228135	2.67896e-10	9.57203
259439	Hoxb2	Ezr	-0.0191045	0.0191045	5.77224e-09	8.23866
259550	Prdm1	F11r	0.015527	0.015527	8.29766e-11	10.081
259559	Irx2	F11r	0.013629	0.013629	8.68628e-09	8.06117
259731	Bach2	F2r	-0.00789384	0.00789384	2.13781e-07	6.67003
259745	Prdm1	F2r	0.0127608	0.0127608	5.92055e-10	9.22764
259911	Id3	F3	-0.0160096	0.0160096	3.74811e-05	4.42619
259937	Bach2	F3	-0.0067317	0.0067317	1.18498e-08	7.92629
260022	Id2	F3	0.0241596	0.0241596	8.98908e-09	8.04628
260374	Pax9	Faap100	-0.00559006	0.00559006	3.08922e-08	7.51015
260390	Nfia	Faap100	-0.00632749	0.00632749	7.7676e-09	8.10971
260395	Nkx2-1	Faap100	0.0134286	0.0134286	6.38717e-12	11.1947
260470	Id3	Faap24	-0.0113975	0.0113975	1.12484e-08	7.94891
260501	Id2	Faap24	0.0064249	0.0064249	4.58665e-05	4.3385
260535	Id3	Fabp3	-0.00973194	0.00973194	2.63841e-07	6.57866
260622	Id2	Fabp3	0.0204221	0.0204221	4.10303e-11	10.3869
260701	Prdm1	Fabp5	0.0116357	0.0116357	4.55365e-05	4.34164
260979	Prdm1	Fads1	0.00968095	0.00968095	6.82487e-10	9.16591
261068	Id3	Fads2	0.0062478	0.0062478	9.1049e-12	11.0407
261632	Etv1	Fam104a	-0.0100149	0.0100149	1.50052e-08	7.82376
261763	Prdm1	Fam107b	0.0106593	0.0106593	6.30196e-12	11.2005
261846	Id3	Fam109a	0.00618151	0.00618151	0.000116872	3.93229
262438	Prdm1	Fam118b	0.00751361	0.00751361	7.3339e-09	8.13466
262492	Id2	Fam118b	0.0104015	0.0104015	3.62208e-08	7.44104
262557	Prdm1	Fam120a	-0.00765544	0.00765544	8.49797e-08	7.07068
262563	Nfia	Fam120a	0.0134736	0.0134736	4.68017e-10	9.32974
262740	Pax9	Fam122a	-0.00625379	0.00625379	2.79594e-06	5.55347
262759	Prdm1	Fam122a	0.00597906	0.00597906	3.82841e-07	6.41698
263680	Hoxb6	Fam13c	0.00626191	0.00626191	2.17786e-09	8.66197
263710	Prdm1	Fam13c	0.0129338	0.0129338	1.40456e-10	9.85246
264853	Meis1	Fam174b	-0.0241523	0.0241523	1.81249e-11	10.7417
264860	Hoxb4	Fam174b	0.00906396	0.00906396	1.5344e-09	8.81406
264939	Hoxc5	Fam174b	-0.00537409	0.00537409	1.90155e-06	5.72089
264954	Meis2	Fam174b	-0.0410478	0.0410478	7.01702e-14	13.1538
265005	Id3	Fam185a	-0.00594982	0.00594982	5.52427e-09	8.25773
265226	Pax9	Fam193b	0.0108146	0.0108146	4.91964e-14	13.3081
265347	Id3	Fam198b	-0.00537916	0.00537916	2.53675e-06	5.59572
265415	Id3	Fam199x	-0.00539891	0.00539891	0.000917645	3.03733
265446	Prdm1	Fam199x	-0.00833884	0.00833884	4.7616e-09	8.32225
265477	Id2	Fam199x	0.0267098	0.0267098	5.99031e-13	12.2226
265638	Id2	Fam19a4	-0.00655538	0.00655538	4.40923e-07	6.35564
265699	Pax9	Fam19a5	0.0199932	0.0199932	3.39514e-11	10.4691
265707	Prdm1	Fam19a5	0.00898354	0.00898354	2.81894e-08	7.54991
265914	Prdm1	Fam206a	-0.00528108	0.00528108	5.32237e-10	9.27389
265996	Pax9	Fam207a	0.0142528	0.0142528	1.39937e-08	7.85407
266000	Prdm1	Fam207a	-0.010924	0.010924	8.01058e-13	12.0963
266009	Nfia	Fam207a	-0.00536558	0.00536558	0.000419753	3.37701
266036	Nfib	Fam207a	-0.0124828	0.0124828	8.1934e-06	5.08654
266046	Meis2	Fam207a	0.00797214	0.00797214	2.86678e-05	4.54261
266099	Prdm1	Fam208a	-0.00530235	0.00530235	1.07795e-07	6.9674
266424	Prdm1	Fam210b	-0.0291009	0.0291009	4.43781e-12	11.3528
266595	Id3	Fam213a	0.0128799	0.0128799	5.28759e-07	6.27674
266643	Id2	Fam213a	-0.0341083	0.0341083	1.022e-13	12.9905
266767	Prdm1	Fam214a	0.00645086	0.00645086	3.19346e-11	10.4957
266826	Id2	Fam214a	0.00929448	0.00929448	2.73036e-10	9.56378
266877	Bach2	Fam214b	0.00601708	0.00601708	3.31178e-12	11.4799
267376	Prdm1	Fam220a	0.00519114	0.00519114	0.000167479	3.77604
267982	Hoxb4	Fam32a	0.00641808	0.00641808	5.32542e-08	7.27365
268012	Nfia	Fam32a	-0.00550726	0.00550726	0.000654817	3.18388
268039	Etv1	Fam32a	-0.00841968	0.00841968	4.83419e-12	11.3157
268172	Id3	Fam3c	-0.0634915	0.0634915	3.40819e-15	14.4675
268229	Id2	Fam3c	0.0876574	0.0876574	1.45661e-15	14.8367
268335	Id3	Fam43b	-0.0291321	0.0291321	9.75484e-09	8.01078
268396	Pax9	Fam43b	0.0341806	0.0341806	6.59325e-14	13.1809
268495	Id2	Fam43b	-0.0129159	0.0129159	0.000133671	3.87396
268517	Etv1	Fam43b	-0.00599295	0.00599295	4.89445e-06	5.3103
268631	Prdm1	Fam46a	-0.00840401	0.00840401	1.16593e-14	13.9333
268639	Nfia	Fam46a	-0.00609555	0.00609555	6.92713e-10	9.15945
269036	Pax9	Fam49a	0.00755875	0.00755875	9.30492e-11	10.0313
269118	Hoxa5	Fam49b	0.0106888	0.0106888	1.17937e-16	15.9284
269125	Hoxb4	Fam49b	-0.00711369	0.00711369	8.07019e-09	8.09312
269148	Pax9	Fam49b	-0.00528139	0.00528139	0.000880456	3.05529
269249	Hoxa2	Fam49b	0.00869971	0.00869971	7.07413e-09	8.15033
270815	Prdm1	Fam84b	0.00885366	0.00885366	3.35367e-08	7.47448
270936	Prdm1	Fam92a	0.0252602	0.0252602	3.63128e-14	13.4399
271151	Id3	Fam96b	0.0225029	0.0225029	3.78155e-07	6.42233
271181	Prdm1	Fam96b	-0.00989402	0.00989402	7.78134e-07	6.10895
271224	Id2	Fam96b	-0.0123125	0.0123125	0.000143632	3.84275
272039	Prdm1	Fancm	0.00573834	0.00573834	6.05561e-10	9.21784
272051	Meis1	Fancm	0.00546064	0.00546064	2.45689e-06	5.60961
272163	Pax9	Far1	0.0170248	0.0170248	2.22558e-10	9.65256
272362	Pax9	Farp1	-0.00890792	0.00890792	3.80256e-10	9.41992
272437	Pax9	Fars2	-0.0072436	0.0072436	1.62821e-08	7.78829
272548	Id3	Farsb	0.0246635	0.0246635	1.2372e-09	8.90756
272604	Id2	Farsb	-0.0196244	0.0196244	3.73456e-07	6.42776
272772	Prdm1	Fasn	0.0147175	0.0147175	3.53065e-10	9.45215
273104	Prdm1	Fat1	-0.0340715	0.0340715	1.40568e-14	13.8521
273125	Nfib	Fat4	0.00806207	0.00806207	4.55954e-11	10.3411
273423	Id2	Fbl	-0.0390205	0.0390205	1.55472e-06	5.80835
273435	Etv1	Fbl	-0.00814632	0.00814632	2.88758e-07	6.53947
273587	Bach2	Fbln1	-0.0260823	0.0260823	2.92738e-14	13.5335
273596	Pax9	Fbln1	0.0116693	0.0116693	4.76658e-08	7.32179
273642	Id2	Fbln1	-0.0335924	0.0335924	1.00664e-08	7.99713
273839	Nkx2-5	Fbln7	0.00546059	0.00546059	8.73546e-13	12.0587
273846	Hoxa2	Fbln7	0.00688454	0.00688454	3.84538e-07	6.41506
273964	Id3	Fbn2	-0.0308985	0.0308985	2.06281e-10	9.68554
273995	Pax9	Fbn2	0.0212518	0.0212518	6.31152e-10	9.19987
274070	Id2	Fbn2	0.0175541	0.0175541	1.27617e-05	4.89409
274254	Prdm1	Fbrsl1	0.00522073	0.00522073	4.2932e-10	9.36722
274648	Nfia	Fbxl18	0.00770023	0.00770023	4.54051e-07	6.3429
275155	Hoxb2	Fbxl3	0.00666614	0.00666614	2.5344e-11	10.5961
275430	Pax9	Fbxo11	0.00553313	0.00553313	6.50237e-05	4.18693
275437	Prdm1	Fbxo11	0.00564515	0.00564515	4.16909e-05	4.37996
275486	Hoxc5	Fbxo11	0.0065287	0.0065287	1.01847e-08	7.99205
275745	Prdm1	Fbxo17	0.00571913	0.00571913	2.35309e-08	7.62836
276152	Ybx1	Fbxo25	-0.0157338	0.0157338	4.54482e-11	10.3425
276347	Prdm1	Fbxo3	0.00572969	0.00572969	1.1444e-06	5.94142
276599	Meis2	Fbxo32	0.00511655	0.00511655	2.49092e-09	8.60364
277223	Prdm1	Fbxo44	0.00596422	0.00596422	8.16681e-07	6.08795
277273	Nfib	Fbxo44	0.0168322	0.0168322	1.24234e-12	11.9058
277455	Pax9	Fbxo46	0.0058878	0.0058878	1.53127e-06	5.81495
277461	Prdm1	Fbxo46	-0.00505656	0.00505656	3.91614e-06	5.40714
277866	Etv1	Fbxo5	0.00914473	0.00914473	1.58113e-05	4.80103
277967	Etv1	Fbxw2	0.00560074	0.00560074	3.02721e-10	9.51896
278577	Nfia	Fcho2	-0.0117097	0.0117097	3.61934e-10	9.44137
278613	Nfib	Fcho2	0.00919435	0.00919435	1.16109e-06	5.93513
278825	Prdm1	Fdft1	0.00643319	0.00643319	1.33824e-05	4.87346
278832	Nfia	Fdft1	-0.0058833	0.0058833	7.18078e-05	4.14383
278850	Hoxb2	Fdft1	0.013851	0.013851	1.05859e-11	10.9753
278984	Id3	Fdx1l	0.0188479	0.0188479	1.82948e-06	5.73767
279009	Prdm1	Fdx1l	-0.00500831	0.00500831	0.000276498	3.55831
279049	Id2	Fdx1l	-0.0195413	0.0195413	1.52083e-06	5.81792
279057	Etv1	Fdx1l	-0.00982208	0.00982208	8.90009e-11	10.0506
279461	Id2	Fem1a	0.00511863	0.00511863	3.2853e-07	6.48342
279570	Id3	Fen1	-0.0591594	0.0591594	4.89879e-08	7.30991
279581	Bach2	Fen1	0.0252266	0.0252266	4.02409e-09	8.39533
279638	Id2	Fen1	0.0441751	0.0441751	9.60947e-10	9.0173
279823	Hoxa2	Fermt1	-0.0176332	0.0176332	6.36775e-11	10.196
279826	Hoxb4	Fermt1	-0.0141101	0.0141101	5.16472e-11	10.287
279891	Prdm1	Fermt2	-0.0221846	0.0221846	8.61662e-10	9.06466
280623	Id3	Fgd2	0.0115423	0.0115423	1.65279e-05	4.78178
280754	Id2	Fgd2	0.00869203	0.00869203	0.000596223	3.22459
280772	Meis2	Fgd2	0.0436675	0.0436675	2.42937e-10	9.61451
281140	Prdm1	Fgf1	0.00737265	0.00737265	4.67909e-11	10.3298
281212	Pax9	Fgf10	0.00524611	0.00524611	9.38135e-08	7.02773
281413	Id2	Fgf11	0.00527496	0.00527496	1.60341e-08	7.79496
281696	Pax9	Fgf13	-0.00662931	0.00662931	1.03678e-08	7.98432
282192	Meis1	Fgf20	0.0192474	0.0192474	3.25301e-11	10.4877
282392	Prdm1	Fgf3	0.00977597	0.00977597	2.5295e-14	13.597
282790	Prdm1	Fgf8	0.0406925	0.0406925	2.98841e-10	9.52456
282795	Irx2	Fgf8	0.0332299	0.0332299	1.91419e-10	9.71802
282803	Nkx2-1	Fgf8	-0.0962286	0.0962286	7.46995e-13	12.1267
283123	Pax9	Fgfr1op	0.0114985	0.0114985	1.67613e-11	10.7757
283198	Hoxb4	Fgfr2	-0.00617494	0.00617494	2.6332e-07	6.57952
283207	Bach2	Fgfr2	0.00894327	0.00894327	7.07656e-09	8.15018
283210	Meox1	Fgfr2	-0.00952423	0.00952423	1.61128e-13	12.7928
283232	Hoxb2	Fgfr2	-0.00963156	0.00963156	1.69939e-10	9.76971
283259	Hoxa2	Fgfr2	-0.0113328	0.0113328	1.51951e-09	8.8183
283613	Id2	Fgfrl1	0.00540724	0.00540724	4.28435e-06	5.36811
283910	Pax9	Fh1	0.00761322	0.00761322	4.37164e-05	4.35936
283920	Prdm1	Fh1	0.00769553	0.00769553	8.79677e-07	6.05568
284870	Prdm1	Fign	-0.0123692	0.0123692	1.40046e-10	9.85373
284997	Hoxc5	Fignl1	0.00505032	0.00505032	0.000356253	3.44824
285166	Id2	Filip1	-0.00863375	0.00863375	3.75879e-09	8.42495
285374	Prdm1	Fip1l1	-0.0108394	0.0108394	8.27442e-11	10.0823
285505	Id3	Fiz1	0.012673	0.012673	6.78094e-08	7.16871
285806	Id2	Fjx1	-0.00548232	0.00548232	2.61472e-08	7.58257
285846	Id3	Fkbp10	0.00937587	0.00937587	3.97299e-05	4.40088
285885	Prdm1	Fkbp10	-0.0088245	0.0088245	7.00495e-13	12.1546
285970	Id3	Fkbp11	-0.00645438	0.00645438	2.98817e-05	4.52459
286195	Prdm1	Fkbp4	0.0142639	0.0142639	4.41692e-10	9.35488
286570	Id2	Fkbp8	-0.0189014	0.0189014	0.000125981	3.89969
286614	Hoxb6	Fkbp9	-0.00565778	0.00565778	3.47316e-05	4.45927
286624	Hoxb4	Fkbp9	-0.00935811	0.00935811	1.17221e-11	10.931
287205	Id3	Flrt1	-0.0093765	0.0093765	6.52894e-08	7.18516
287279	Prdm1	Flrt1	0.00655768	0.00655768	2.78622e-07	6.55498
287307	Nkx2-1	Flrt1	0.0149102	0.0149102	3.19473e-11	10.4956
287379	Id2	Flrt1	0.0094355	0.0094355	6.21045e-06	5.20688
287385	Nfib	Flrt1	-0.0162114	0.0162114	1.92717e-09	8.71508
287403	Nkx2-5	Flrt1	-0.00593369	0.00593369	1.77258e-06	5.75139
287416	Pbx1	Flrt1	0.0156179	0.0156179	3.02582e-09	8.51916
287429	Nfib	Flrt2	0.0204193	0.0204193	7.19673e-13	12.1429
287445	Id3	Flrt2	0.00932562	0.00932562	0.000901607	3.04498
287470	Nfia	Flrt2	-0.0120603	0.0120603	1.26295e-07	6.89861
287475	Id2	Flrt2	0.0286506	0.0286506	1.08667e-09	8.9639
287668	Pbx1	Flywch2	0.0238636	0.0238636	2.17465e-10	9.66261
288053	Prdm1	Fn1	0.0379822	0.0379822	1.2313e-10	9.90964
288096	Nkx2-5	Fn1	0.021478	0.021478	0.000936538	3.02847
288286	Pax9	Fnbp1l	0.00643482	0.00643482	3.09771e-07	6.50896
288583	Pax9	Fndc3b	-0.0204584	0.0204584	4.29492e-14	13.367
288680	Ybx1	Fndc3c1	0.0149918	0.0149918	1.94766e-10	9.71049
288978	Bach2	Fnip1	0.00994443	0.00994443	1.27662e-14	13.8939
289037	Id2	Fnip1	0.00780968	0.00780968	8.23859e-07	6.08415
289189	Prdm1	Fnta	0.013358	0.013358	2.01993e-08	7.69466
289262	Id3	Fntb	0.0164584	0.0164584	4.74106e-10	9.32412
289346	Id2	Fntb	-0.010097	0.010097	3.64201e-08	7.43866
289529	Prdm1	Fos	-0.0163393	0.0163393	4.19226e-09	8.37755
289594	Id2	Fos	0.103191	0.103191	6.10374e-10	9.2144
289957	Foxp2	Foxa1	0.00861196	0.00861196	1.49242e-09	8.82611
290005	Hoxb2	Foxa1	0.00694259	0.00694259	5.62009e-11	10.2503
290094	Nfia	Foxa1	-0.00684514	0.00684514	7.90777e-09	8.10195
290225	Hoxa2	Foxa1	-0.0054946	0.0054946	4.99701e-09	8.30129
290262	Id3	Foxa2	0.0236066	0.0236066	2.05888e-13	12.6864
290275	Meis3	Foxa2	-0.00514808	0.00514808	2.88992e-05	4.53911
290285	Hoxa5	Foxa2	-0.00948241	0.00948241	2.1674e-10	9.66406
290337	Pax9	Foxa2	-0.00602525	0.00602525	8.5089e-05	4.07013
290352	Prdm1	Foxa2	-0.00903537	0.00903537	1.12306e-09	8.9496
290462	Hoxb1	Foxa2	0.0184677	0.0184677	7.23193e-12	11.1407
290479	Hoxc5	Foxa2	-0.00879744	0.00879744	1.14795e-08	7.94008
[truncated: 4,675 more rows]

## Sheet: thyroid_filtered_grn
Unnamed: 0	source	target	coef_mean	coef_abs	p	-logp
580	Klf6	A330069E16Rik	-0.00512638	0.00512638	1.00548e-14	13.9976
755	Maf	A430105I19Rik	0.00509072	0.00509072	1.18563e-11	10.9261
1147	Sp3	A630072M18Rik	0.00528633	0.00528633	4.14788e-12	11.3822
1306	Nr3c1	A730017C20Rik	-0.00953875	0.00953875	1.22613e-08	7.91146
1356	Sox9	A730017C20Rik	-0.00574719	0.00574719	4.18353e-10	9.37846
1366	Hoxb2	A730017C20Rik	-0.00611209	0.00611209	4.80967e-06	5.31788
1393	Fos	A730017C20Rik	0.00512559	0.00512559	3.54811e-07	6.45
1744	Nr3c1	A930011G23Rik	0.0176528	0.0176528	1.76847e-10	9.7524
1750	Heyl	A930011G23Rik	0.0126219	0.0126219	2.75525e-08	7.55984
1752	Id3	A930011G23Rik	0.0186854	0.0186854	1.93444e-06	5.71344
1810	Nr4a2	A930011G23Rik	-0.00776176	0.00776176	9.92446e-08	7.00329
1825	Foxe1	A930011G23Rik	0.00612692	0.00612692	4.06278e-08	7.39118
1842	Sp3	A930011G23Rik	0.0100757	0.0100757	4.42535e-09	8.35405
1849	Klf6	A930011G23Rik	0.00603424	0.00603424	0.000113761	3.94401
2683	Jun	AI646519	-0.00606425	0.00606425	3.54701e-06	5.45014
2812	Hoxb2	AI646519	-0.00885063	0.00885063	3.14766e-12	11.502
2827	Klf6	AI646519	-0.00587571	0.00587571	2.36558e-10	9.62606
3146	Sp3	AU022252	-0.0101084	0.0101084	9.24229e-08	7.03422
3257	Ets1	AU041133	0.00684975	0.00684975	2.50851e-14	13.6006
3455	Ets1	AW209491	-0.00856979	0.00856979	5.55557e-12	11.2553
3469	Maf	AW209491	0.00500601	0.00500601	9.64803e-06	5.01556
3534	Klf6	AW549877	0.0104309	0.0104309	1.84314e-10	9.73444
3548	Fos	AW549877	0.00908476	0.00908476	1.30777e-07	6.88347
3642	Hoxb2	Aaas	0.00523669	0.00523669	9.32753e-05	4.03023
3644	Egr1	Aaas	0.00556338	0.00556338	3.01577e-06	5.5206
3649	Sp3	Aaas	0.00532096	0.00532096	3.75183e-06	5.42576
3694	Pax8	Aacs	0.0207163	0.0207163	3.372e-07	6.47211
3715	Egr1	Aacs	0.0213148	0.0213148	2.01453e-08	7.69583
3732	Klf6	Aacs	-0.027109	0.027109	8.69293e-14	13.0608
3922	Nr3c1	Aamdc	0.0115212	0.0115212	1.42812e-09	8.84524
3966	Fosb	Aamdc	0.00852772	0.00852772	1.83959e-08	7.73528
3997	Fos	Aamdc	0.00889714	0.00889714	6.15783e-05	4.21057
4017	Nr3c1	Aamp	-0.0107618	0.0107618	4.61196e-05	4.33611
4022	Heyl	Aamp	0.0129943	0.0129943	1.08517e-05	4.9645
4069	Ets1	Aamp	0.00632039	0.00632039	1.24694e-05	4.90415
4095	Egr1	Aamp	0.0126755	0.0126755	9.1613e-06	5.03804
4099	Sp3	Aamp	-0.00654392	0.00654392	2.45281e-06	5.61034
4140	Fos	Aamp	-0.0211807	0.0211807	2.03445e-08	7.69155
4199	Elf3	Aar2	0.00784482	0.00784482	2.14056e-08	7.66947
4202	Ets1	Aar2	0.00897789	0.00897789	2.67047e-14	13.5734
4319	Heyl	Aars	0.0265327	0.0265327	3.62376e-12	11.4408
4329	Id1	Aars	0.0186667	0.0186667	1.31848e-09	8.87993
4443	Nkx2-1	Aars2	0.00726815	0.00726815	4.11581e-10	9.38554
4515	Jun	Aasdhppt	0.0109204	0.0109204	1.96332e-05	4.70701
4548	Id1	Aasdhppt	0.00810857	0.00810857	8.61098e-05	4.06495
4563	Fosb	Aasdhppt	-0.00813552	0.00813552	1.38413e-06	5.85882
4564	Batf3	Aasdhppt	-0.00760346	0.00760346	2.86264e-08	7.54323
4576	Sp3	Aasdhppt	-0.00549442	0.00549442	4.60221e-05	4.33703
4585	Creb5	Aasdhppt	-0.00641051	0.00641051	3.97495e-07	6.40067
4633	Egr1	Aass	0.00744487	0.00744487	8.10902e-13	12.091
4676	Id3	Abat	-0.00595122	0.00595122	1.30484e-07	6.88444
4835	Id1	Abca1	-0.0139079	0.0139079	1.60393e-09	8.79482
4855	Egr1	Abca1	0.0122034	0.0122034	7.94261e-09	8.10004
4857	Sp3	Abca1	0.0077633	0.0077633	1.01322e-09	8.9943
4938	Egr1	Abca2	0.00638724	0.00638724	1.01695e-06	5.9927
5325	Id3	Abcb6	0.00598496	0.00598496	6.90877e-05	4.1606
5405	Tbx3	Abcb6	0.00522597	0.00522597	3.93413e-08	7.40515
5428	Jun	Abcb8	-0.0117775	0.0117775	4.4901e-10	9.34774
5474	Foxe1	Abcb8	0.00862934	0.00862934	2.91079e-11	10.536
6065	Nr3c1	Abcd3	0.0108354	0.0108354	1.15989e-05	4.93558
6072	Jun	Abcd3	0.011437	0.011437	9.80258e-05	4.00866
6117	Nr4a2	Abcd3	-0.00583428	0.00583428	1.09571e-06	5.96031
6130	Batf3	Abcd3	0.00593809	0.00593809	9.76931e-07	6.01014
6149	Klf6	Abcd3	-0.0146817	0.0146817	5.70655e-13	12.2436
6176	Fos	Abcd3	0.0143087	0.0143087	3.23392e-07	6.49027
6190	Crem	Abcd3	0.00666811	0.00666811	3.02595e-07	6.51914
6281	Maf	Abce1	-0.0141499	0.0141499	3.43458e-12	11.4641
6290	Egr1	Abce1	-0.00923654	0.00923654	3.85078e-07	6.41445
6299	Klf6	Abce1	-0.0158635	0.0158635	1.19132e-09	8.92397
6309	Creb5	Abce1	-0.00750572	0.00750572	3.76861e-06	5.42382
6360	Nr3c1	Abcf1	-0.0131627	0.0131627	3.23415e-07	6.49024
6365	Heyl	Abcf1	0.0306669	0.0306669	1.32636e-09	8.87734
6400	Id1	Abcf1	0.047681	0.047681	3.39408e-09	8.46928
6412	Foxe1	Abcf1	-0.00644495	0.00644495	4.8317e-05	4.3159
6414	Fosb	Abcf1	0.0148354	0.0148354	7.31767e-12	11.1356
6415	Batf3	Abcf1	0.0100809	0.0100809	4.61246e-08	7.33607
6460	Junb	Abcf1	-0.0195231	0.0195231	1.7307e-09	8.76178
6469	Nr3c1	Abcf2	-0.00554383	0.00554383	3.60972e-05	4.44253
6489	Bcl11b	Abcf2	-0.0177965	0.0177965	2.60404e-09	8.58435
6531	Egr1	Abcf2	-0.00571584	0.00571584	0.00029128	3.53569
6545	Creb5	Abcf2	-0.00999887	0.00999887	6.53348e-11	10.1849
6560	Elf3	Abcf2	0.0102126	0.0102126	6.63668e-08	7.17805
6564	Junb	Abcf2	-0.0207609	0.0207609	2.66279e-09	8.57466
6583	Id3	Abcf3	0.0169867	0.0169867	5.51978e-08	7.25808
6649	Egr1	Abcf3	0.00601892	0.00601892	3.49767e-06	5.45622
6658	Klf6	Abcf3	0.00770722	0.00770722	3.41864e-06	5.46615
6670	Creb5	Abcf3	-0.005682	0.005682	3.209e-06	5.49363
6743	Egr1	Abcg1	-0.00559005	0.00559005	8.90268e-08	7.05048
6755	Elf3	Abcg1	-0.0054421	0.0054421	3.54796e-10	9.45002
7027	Nr3c1	Abhd10	0.00850921	0.00850921	6.55653e-08	7.18333
7097	Egr1	Abhd10	0.00941471	0.00941471	3.93764e-08	7.40476
7098	Sp3	Abhd10	0.0064386	0.0064386	3.94637e-06	5.4038
7245	Heyl	Abhd12	-0.00534378	0.00534378	1.5938e-06	5.79757
7246	Id3	Abhd12	0.00541472	0.00541472	0.000848337	3.07143
7305	Egr1	Abhd12	0.00792461	0.00792461	1.27716e-05	4.89376
7364	Nr3c1	Abhd14b	0.00759609	0.00759609	1.75971e-10	9.75456
7369	Heyl	Abhd14b	0.0150863	0.0150863	4.2902e-10	9.36752
7662	Klf6	Abhd17a	-0.00535641	0.00535641	5.17326e-09	8.28624
7699	Fos	Abhd17a	-0.00940206	0.00940206	4.06565e-10	9.39087
7717	Nr3c1	Abhd18	0.00654117	0.00654117	8.32338e-08	7.0797
7835	Sp3	Abhd2	0.00606661	0.00606661	4.19584e-06	5.37718
7862	Foxp2	Abhd4	-0.0248783	0.0248783	6.72449e-09	8.17234
7917	Maf	Abhd4	0.0203222	0.0203222	5.03438e-10	9.29805
7923	Egr1	Abhd4	-0.0218686	0.0218686	2.7448e-07	6.56149
7931	Klf6	Abhd4	0.0291549	0.0291549	3.56044e-14	13.4485
8038	Klf6	Abhd8	-0.015025	0.015025	1.24087e-11	10.9063
8051	Nfib	Abhd8	-0.0106957	0.0106957	1.87123e-06	5.72787
8090	Nr3c1	Abi1	0.0124655	0.0124655	8.45803e-11	10.0727
8121	Ets1	Abi1	0.00514761	0.00514761	2.11947e-07	6.67377
8133	Klf6	Abi1	-0.00587734	0.00587734	2.76066e-07	6.55899
8285	Egr1	Abl1	-0.00887636	0.00887636	4.91326e-07	6.30863
8496	Pax8	Ablim1	-0.00524065	0.00524065	8.24102e-08	7.08402
8653	Id3	Abr	0.00829904	0.00829904	1.1788e-08	7.92856
8926	Nr3c1	Abracl	0.0189412	0.0189412	3.91209e-05	4.40759
8934	Sp3	Abracl	-0.0150315	0.0150315	1.29815e-05	4.88668
8957	Nr3c1	Abt1	-0.0100609	0.0100609	0.000119743	3.92175
9016	Klf6	Abt1	-0.00714731	0.00714731	2.16456e-06	5.66463
9036	Fos	Abt1	-0.0052039	0.0052039	0.000145243	3.8379
9042	Junb	Abt1	0.0131272	0.0131272	4.07713e-09	8.38965
9172	Id3	Abtb2	-0.00762188	0.00762188	5.84041e-08	7.23356
9219	Sox9	Abtb2	0.00593223	0.00593223	9.2424e-08	7.03422
9280	Nr3c1	Acaa1a	0.0251395	0.0251395	3.40555e-11	10.4678
9326	Pax8	Acaa1a	0.0236682	0.0236682	2.91785e-15	14.5349
9363	Foxe1	Acaa1a	0.00763574	0.00763574	1.24213e-09	8.90583
9366	Batf3	Acaa1a	0.00650088	0.00650088	1.21446e-05	4.91562
9378	Egr1	Acaa1a	0.0120412	0.0120412	1.02158e-09	8.99073
9388	Klf6	Acaa1a	-0.0162632	0.0162632	3.55641e-08	7.44899
9397	Creb5	Acaa1a	-0.00861565	0.00861565	4.6387e-08	7.3336
9405	Nfib	Acaa1a	-0.0194026	0.0194026	9.58282e-08	7.01851
9423	Fos	Acaa1a	-0.00732184	0.00732184	0.000150646	3.82204
9520	Heyl	Acaa2	-0.0188907	0.0188907	7.37056e-07	6.1325
9521	Id3	Acaa2	0.0168804	0.0168804	4.12698e-05	4.38437
9554	Pax8	Acaa2	0.0237134	0.0237134	1.27591e-09	8.89418
9604	Sp3	Acaa2	0.00974882	0.00974882	4.49149e-05	4.34761
9681	Egr1	Acad8	-0.00739529	0.00739529	1.62803e-09	8.78834
9736	Nr3c1	Acad9	-0.00902318	0.00902318	8.76491e-14	13.0573
9750	Egr1	Acad9	0.00576638	0.00576638	2.88672e-08	7.5396
9760	Elf3	Acad9	0.00835583	0.00835583	5.61244e-11	10.2508
9790	Nr3c1	Acadl	0.00526758	0.00526758	0.000650707	3.18661
9843	Mecom	Acadl	0.0134323	0.0134323	1.04854e-14	13.9794
9875	Maf	Acadl	0.00740268	0.00740268	1.35799e-10	9.8671
9883	Egr1	Acadl	0.0105786	0.0105786	8.12461e-09	8.0902
9893	Klf6	Acadl	0.00834607	0.00834607	2.78419e-08	7.5553
9910	Nfib	Acadl	0.02041	0.02041	2.20047e-10	9.65748
9951	Batf3	Acadm	-0.00727065	0.00727065	5.58205e-09	8.25321
9955	Pax8	Acadm	0.0098506	0.0098506	0.000250866	3.60056
9962	Nr3c1	Acadm	0.0103852	0.0103852	5.95366e-07	6.22522
9977	Egr1	Acadm	0.0074873	0.0074873	3.10047e-07	6.50857
10021	Nr3c1	Acadsb	0.00770391	0.00770391	1.00358e-08	7.99845
10025	Jun	Acadsb	0.01043	0.01043	8.72036e-06	5.05947
10070	Fosb	Acadsb	-0.00575944	0.00575944	1.07182e-08	7.96988
10082	Egr1	Acadsb	0.0139458	0.0139458	6.31586e-10	9.19957
10112	Fos	Acadsb	-0.00743366	0.00743366	0.000109314	3.96133
10129	Fosb	Acadvl	0.00988149	0.00988149	1.98511e-05	4.70222
10138	Nr3c1	Acadvl	0.0245252	0.0245252	1.1978e-10	9.92162
10150	Jun	Acadvl	0.00848526	0.00848526	0.000208534	3.68082
10155	Mecom	Acadvl	0.0238112	0.0238112	7.86395e-13	12.1044
10157	Egr1	Acadvl	-0.0236823	0.0236823	6.68785e-12	11.1747
10161	Sp3	Acadvl	0.0111962	0.0111962	2.18928e-09	8.6597
10165	Ets1	Acadvl	0.00545215	0.00545215	2.00721e-06	5.69741
10174	Klf6	Acadvl	-0.00539792	0.00539792	7.38541e-05	4.13163
10366	Nr3c1	Acat1	0.00895697	0.00895697	2.02833e-05	4.69286
10370	Heyl	Acat1	0.0233514	0.0233514	6.18247e-12	11.2088
10371	Id3	Acat1	0.0213981	0.0213981	5.00921e-07	6.30023
10475	Nr3c1	Acat2	-0.0105183	0.0105183	0.000127692	3.89384
10479	Elk3	Acat2	0.00523282	0.00523282	3.78186e-06	5.42229
10506	Pax8	Acat2	0.0116487	0.0116487	7.80243e-06	5.10777
10516	Ets1	Acat2	0.00641448	0.00641448	1.83356e-07	6.7367
10518	Nr4a2	Acat2	0.00764918	0.00764918	0.000209622	3.67856
10527	Foxe1	Acat2	-0.00770524	0.00770524	2.46633e-07	6.60795
10535	Egr1	Acat2	0.0105763	0.0105763	2.5743e-07	6.58934
10536	Sp3	Acat2	-0.00929403	0.00929403	0.000127937	3.893
10540	Klf6	Acat2	-0.0381848	0.0381848	4.36808e-11	10.3597
10562	Elf3	Acat2	0.00942738	0.00942738	8.22318e-07	6.08496
10652	Heyl	Acbd3	0.0169764	0.0169764	5.63646e-14	13.249
10704	Egr1	Acbd3	0.00733363	0.00733363	8.72073e-06	5.05945
10731	Elf3	Acbd3	-0.00529837	0.00529837	6.92156e-07	6.1598
10748	Jun	Acbd4	-0.00876165	0.00876165	3.20676e-12	11.4939
10868	Bcl11b	Acbd5	0.00661255	0.00661255	3.3848e-08	7.47047
10931	Egr1	Acbd5	-0.00676007	0.00676007	6.12303e-05	4.21303
10970	Elf3	Acbd5	-0.00682564	0.00682564	1.5517e-09	8.80919
11003	Heyl	Acbd6	0.0193271	0.0193271	1.20033e-07	6.9207
11011	Egr1	Acbd6	-0.0321228	0.0321228	3.14914e-14	13.5018
11189	Rora	Acer2	0.00738914	0.00738914	2.38618e-09	8.6223
11197	Heyl	Acer2	-0.0125958	0.0125958	2.22302e-07	6.65306
11226	Pax8	Acer2	0.0180131	0.0180131	5.08169e-11	10.294
11259	Fosb	Acer2	-0.00925965	0.00925965	2.2228e-10	9.6531
11260	Batf3	Acer2	0.0051101	0.0051101	9.09407e-06	5.04124
11272	Egr1	Acer2	0.0169026	0.0169026	9.14668e-08	7.03874
11279	Bach1	Acer2	0.00529062	0.00529062	2.23216e-07	6.65127
11303	Fos	Acer2	-0.022991	0.022991	7.50132e-12	11.1249
11313	Junb	Acer2	0.0120349	0.0120349	1.71915e-07	6.76469
11376	Cux1	Acer3	0.00704491	0.00704491	1.2051e-09	8.91898
11404	Egr1	Acer3	0.00769759	0.00769759	2.47997e-08	7.60555
11408	Klf6	Acer3	0.00517921	0.00517921	3.90994e-08	7.40783
11738	Elk3	Acin1	0.00903847	0.00903847	1.24843e-06	5.90364
11745	Egr1	Acin1	-0.0111748	0.0111748	0.000163016	3.78777
11757	Ets1	Acin1	0.0154842	0.0154842	1.05444e-12	11.977
11760	Elf3	Acin1	-0.014271	0.014271	7.3917e-05	4.13126
11772	Klf6	Acin1	0.0119158	0.0119158	5.60331e-08	7.25156
11792	Maf	Acin1	-0.0249461	0.0249461	3.36867e-17	16.4725
11801	Nr3c1	Ackr3	-0.00652357	0.00652357	2.33549e-07	6.63162
11866	Sp3	Ackr3	0.00545286	0.00545286	2.28022e-06	5.64202
11887	Nfib	Ackr3	-0.0103257	0.0103257	1.96924e-05	4.7057
11920	Nr3c1	Acly	-0.0232347	0.0232347	2.11223e-13	12.6753
11925	Heyl	Acly	0.00805279	0.00805279	3.48977e-05	4.4572
11977	Egr1	Acly	0.0105455	0.0105455	2.05391e-05	4.68742
11980	Sp3	Acly	0.00921921	0.00921921	1.19712e-07	6.92186
12009	Fos	Acly	-0.0112083	0.0112083	2.77545e-07	6.55667
12012	Elf3	Acly	0.0151754	0.0151754	4.90668e-07	6.30921
12044	Pax8	Aco1	0.0253663	0.0253663	5.73723e-13	12.2413
12083	Klf6	Aco1	-0.0222799	0.0222799	7.35821e-11	10.1332
12123	Jun	Aco2	0.0140035	0.0140035	3.09006e-05	4.51003
12133	Tcf4	Aco2	-0.0130977	0.0130977	2.0014e-07	6.69867
12162	Ets1	Aco2	0.00841106	0.00841106	1.64331e-08	7.78428
12184	Batf3	Aco2	-0.00541829	0.00541829	5.99598e-07	6.22214
12243	Pax8	Acot1	0.0261739	0.0261739	5.49839e-12	11.2598
12263	Egr1	Acot1	0.0355324	0.0355324	1.86475e-14	13.7294
12476	Nr3c1	Acot13	0.0375631	0.0375631	1.90597e-13	12.7199
12479	Heyl	Acot13	0.0246304	0.0246304	3.63716e-10	9.43924
12505	Pax8	Acot13	0.0381358	0.0381358	3.12862e-10	9.50465
12535	Foxe1	Acot13	0.010028	0.010028	3.32525e-08	7.47818
12566	Fos	Acot13	0.024682	0.024682	3.68805e-08	7.4332
12783	Pax8	Acot7	-0.00690128	0.00690128	3.54497e-06	5.45039
12822	Egr1	Acot7	0.0152762	0.0152762	1.86967e-12	11.7282
12868	Fosb	Acp1	0.0188875	0.0188875	3.29862e-10	9.48167
12879	Nr3c1	Acp1	-0.021812	0.021812	2.2224e-10	9.65318
12899	Fos	Acp1	-0.0229547	0.0229547	5.82514e-10	9.23469
12906	Nr4a2	Acp1	0.00554624	0.00554624	0.000375775	3.42507
12914	Klf6	Acp1	0.0122044	0.0122044	2.07212e-07	6.68359
12926	Junb	Acp1	-0.0172244	0.0172244	6.51486e-05	4.18609
12940	Pax8	Acp2	0.00998644	0.00998644	8.30124e-07	6.08086
12949	Nr3c1	Acp2	0.0155662	0.0155662	8.12472e-14	13.0902
12956	Elk3	Acp2	0.00919155	0.00919155	3.34837e-10	9.47517
12959	Nfe2l2	Acp2	0.00926183	0.00926183	8.0296e-08	7.09531
12975	Elf3	Acp2	0.00613837	0.00613837	3.50575e-06	5.45522
13179	Nr3c1	Acsl1	0.010712	0.010712	2.28713e-09	8.64071
13206	Pax8	Acsl1	0.0119708	0.0119708	3.10158e-08	7.50842
13252	Klf6	Acsl1	0.00753709	0.00753709	6.31798e-10	9.19942
13361	Egr1	Acsl3	0.0228609	0.0228609	2.25299e-11	10.6472
13362	Sp3	Acsl3	0.00590146	0.00590146	0.00010224	3.99038
13366	Klf6	Acsl3	0.00685741	0.00685741	0.000408792	3.3885
13402	Maf	Acsl3	0.0164235	0.0164235	6.63712e-10	9.17802
13406	Nr3c1	Acsl5	-0.0181221	0.0181221	2.00027e-09	8.69891
13418	Egr1	Acsl5	0.0117076	0.0117076	0.000128639	3.89063
13651	Foxe1	Actb	-0.0708081	0.0708081	5.85798e-13	12.2323
13668	Nr3c1	Actb	-0.0525256	0.0525256	1.32538e-10	9.87766
13689	Sp3	Actb	0.0419835	0.0419835	2.77725e-05	4.55639
13692	Fos	Actb	-0.0356283	0.0356283	0.000540271	3.26739
13906	Jun	Actl6a	0.0135871	0.0135871	2.02633e-06	5.69329
13971	Egr1	Actl6a	0.0127094	0.0127094	3.07541e-06	5.5121
13972	Sp3	Actl6a	-0.00568619	0.00568619	0.000242536	3.61522
13977	Klf6	Actl6a	-0.00825406	0.00825406	9.5184e-05	4.02144
14128	Ets1	Actn1	0.0137161	0.0137161	3.15735e-15	14.5007
14151	Klf6	Actn1	-0.00888288	0.00888288	0.000125206	3.90238
14170	Fos	Actn1	-0.0276104	0.0276104	3.4603e-10	9.46089
14357	Egr1	Actn4	0.0204273	0.0204273	2.16167e-09	8.66521
14362	Sp3	Actn4	0.00884743	0.00884743	1.87727e-05	4.72647
14364	Ets1	Actn4	-0.00908276	0.00908276	2.62584e-08	7.58073
14370	Klf6	Actn4	-0.00872854	0.00872854	7.23697e-07	6.14044
14424	Egr1	Actr10	-0.00932945	0.00932945	0.000412418	3.38466
14431	Fos	Actr10	0.00939476	0.00939476	2.60587e-05	4.58405
14452	Creb5	Actr10	-0.0117971	0.0117971	1.41873e-08	7.8481
14475	Nr3c1	Actr1a	0.0105593	0.0105593	3.3567e-07	6.47409
14482	Egr1	Actr1a	-0.00688728	0.00688728	2.0776e-06	5.68244
14483	Ets1	Actr1a	0.00913408	0.00913408	7.00653e-11	10.1545
14501	Fosb	Actr1b	0.0116572	0.0116572	2.12025e-07	6.67361
14529	Jun	Actr1b	0.0164602	0.0164602	4.21888e-06	5.3748
14540	Ets1	Actr1b	0.00748178	0.00748178	6.21562e-08	7.20652
14566	Junb	Actr1b	-0.0347113	0.0347113	3.30429e-09	8.48092
14604	Nfe2l2	Actr2	0.00960903	0.00960903	4.44543e-05	4.35209
14606	Egr1	Actr2	-0.0265014	0.0265014	7.8387e-08	7.10576
14611	Sp3	Actr2	0.028471	0.028471	3.23712e-12	11.4898
14616	Ets1	Actr2	0.00684263	0.00684263	4.75759e-08	7.32261
14617	Fos	Actr2	0.0235566	0.0235566	2.61027e-07	6.58331
14621	Elf3	Actr2	-0.0111812	0.0111812	6.8349e-13	12.1653
14941	Sp3	Acvr1b	0.00554821	0.00554821	1.27994e-12	11.8928
15115	Nr3c1	Acvr2a	0.00639813	0.00639813	4.13283e-09	8.38375
15118	Heyl	Acvr2a	0.00536888	0.00536888	3.17993e-05	4.49758
15208	Fos	Acvr2a	-0.00603638	0.00603638	5.30442e-07	6.27536
15312	Egr1	Acvr2b	-0.00713322	0.00713322	3.92038e-08	7.40667
15348	Tbx3	Acvr2b	-0.00604699	0.00604699	2.3165e-07	6.63517
15404	Heyl	Acy1	0.00864802	0.00864802	7.07704e-09	8.15015
15581	Egr1	Acyp1	0.0128207	0.0128207	9.03744e-10	9.04395
15589	Fos	Acyp1	0.00602374	0.00602374	0.000931977	3.03059
15605	Klf6	Acyp1	0.00562416	0.00562416	5.84086e-07	6.23352
15963	Foxp2	Adam10	0.009144	0.009144	3.0975e-08	7.50899
16024	Id1	Adam10	-0.00521975	0.00521975	0.000133369	3.87494
16055	Egr1	Adam10	-0.00934667	0.00934667	4.25064e-06	5.37155
16060	Klf6	Adam10	0.00864089	0.00864089	9.86908e-06	5.00572
16084	Fos	Adam10	0.00829839	0.00829839	5.43154e-06	5.26508
16974	Bcl11b	Adamts1	-0.00919825	0.00919825	2.68314e-12	11.5714
16991	Id1	Adamts1	0.0158278	0.0158278	1.27195e-14	13.8955
17131	Sp3	Adamts10	0.00837908	0.00837908	2.29513e-12	11.6392
17135	Klf6	Adamts10	-0.00527609	0.00527609	1.14267e-07	6.94208
17148	Nfib	Adamts10	0.00506362	0.00506362	1.62676e-07	6.78868
17162	Fos	Adamts10	-0.00935561	0.00935561	2.90013e-09	8.53758
18218	Tbx3	Adamtsl1	0.00571914	0.00571914	1.32771e-09	8.8769
18227	Fos	Adamtsl1	0.00514817	0.00514817	1.92722e-06	5.71507
18956	Klf6	Adat1	0.00513016	0.00513016	8.49751e-09	8.07071
18976	Pax8	Adat2	0.00539489	0.00539489	7.46716e-08	7.12684
18996	Sp3	Adat2	0.0058574	0.0058574	9.7621e-13	12.0105
19264	Nr3c1	Adcy6	0.0068719	0.0068719	2.78126e-12	11.5558
19675	Egr1	Add1	-0.00916363	0.00916363	6.76189e-09	8.16993
19768	Nr3c1	Add3	0.012571	0.012571	1.07227e-07	6.9697
19772	Jun	Add3	0.0217023	0.0217023	4.70635e-09	8.32732
19795	Pax8	Add3	0.0524803	0.0524803	2.97911e-15	14.5259
19830	Fosb	Add3	0.00741449	0.00741449	0.000321149	3.49329
19831	Batf3	Add3	0.0143229	0.0143229	7.86401e-09	8.10436
19841	Egr1	Add3	-0.0151785	0.0151785	7.53722e-05	4.12279
19844	Sp3	Add3	0.00821206	0.00821206	8.68979e-07	6.06099
19857	Creb5	Add3	-0.00952747	0.00952747	6.24194e-08	7.20468
19890	Junb	Add3	0.0161427	0.0161427	1.40758e-07	6.85153
20169	Id3	Adgra3	-0.018855	0.018855	2.41629e-11	10.6169
20272	Fos	Adgra3	-0.00544622	0.00544622	1.68808e-07	6.77261
20724	Nfib	Adgrg1	0.010131	0.010131	8.10254e-10	9.09138
21087	Junb	Adgrl3	0.00968796	0.00968796	8.24455e-11	10.0838
21230	Isl1	Adgrv1	0.0112094	0.0112094	1.28567e-12	11.8909
21377	Foxp2	Adi1	-0.00574544	0.00574544	2.1958e-06	5.65841
21393	Heyl	Adi1	-0.00549914	0.00549914	5.04502e-07	6.29714
21424	Pax8	Adi1	-0.00652215	0.00652215	3.21743e-07	6.49249
21440	Nr4a2	Adi1	-0.00884439	0.00884439	5.60987e-10	9.25105
21653	Nr3c1	Adipor2	0.00560233	0.00560233	3.58506e-05	4.4455
21677	Pax8	Adipor2	-0.00756239	0.00756239	4.19411e-08	7.37736
21766	Heyl	Adk	0.00611003	0.00611003	5.15369e-05	4.28788
21767	Id3	Adk	0.0215576	0.0215576	3.7838e-09	8.42207
21768	Jun	Adk	0.0111182	0.0111182	5.45197e-06	5.26345
21811	Pax8	Adk	-0.0208549	0.0208549	2.48464e-08	7.60474
21826	Id1	Adk	-0.00998729	0.00998729	4.52916e-05	4.34398
21837	Nr4a2	Adk	-0.00538297	0.00538297	0.000183849	3.73554
21852	Fosb	Adk	0.0114503	0.0114503	6.78693e-11	10.1683
21861	Hoxb2	Adk	-0.00616005	0.00616005	8.20424e-05	4.08596
21928	Junb	Adk	-0.0141528	0.0141528	1.26817e-05	4.89682
21931	Maf	Adk	-0.00739884	0.00739884	1.93543e-08	7.71322
22145	Jun	Ado	-0.0145737	0.0145737	2.05676e-09	8.68682
22184	Nr4a2	Ado	0.00987351	0.00987351	3.41341e-08	7.46681
22196	Fosb	Ado	-0.00598188	0.00598188	6.40492e-07	6.19349
22210	Egr1	Ado	0.0116353	0.0116353	7.87983e-07	6.10348
22217	Klf6	Ado	-0.00598061	0.00598061	1.29313e-05	4.88836
22255	Elf3	Ado	-0.0127587	0.0127587	2.51338e-09	8.59974
22476	Nfib	Adora2b	-0.00624566	0.00624566	2.10025e-08	7.67773
22521	Nr3c1	Adpgk	0.0108518	0.0108518	1.10598e-06	5.95625
22536	Egr1	Adpgk	-0.0134496	0.0134496	7.82196e-10	9.10668
22600	Pax8	Adprh	0.0309495	0.0309495	4.07764e-10	9.38959
22634	Egr1	Adprh	0.0226286	0.0226286	4.32962e-08	7.36355
22642	Klf6	Adprh	-0.00798911	0.00798911	0.000143354	3.84359
22704	Nfe2l2	Adprhl2	0.0110643	0.0110643	8.07103e-09	8.09307
22716	Ets1	Adprhl2	0.011965	0.011965	3.36667e-12	11.4728
22735	Nkx2-1	Adprhl2	-0.00726037	0.00726037	1.41949e-07	6.84787
23405	Nfe2l2	Adrm1	0.0064156	0.0064156	4.69728e-08	7.32815
23462	Sp3	Adrm1	-0.00884822	0.00884822	5.28573e-11	10.2769
23530	Egr1	Adsl	-0.0121131	0.0121131	7.15044e-05	4.14567
23544	Klf6	Adsl	-0.0103042	0.0103042	1.43285e-09	8.8438
23619	Egr1	Aes	0.019411	0.019411	7.88463e-09	8.10322
23620	Sp3	Aes	0.0103328	0.0103328	1.52029e-06	5.81807
23624	Klf6	Aes	-0.0224372	0.0224372	2.72364e-10	9.56485
23665	Heyl	Afap1	0.015828	0.015828	1.56767e-07	6.80474
23666	Id3	Afap1	0.0165612	0.0165612	6.66433e-06	5.17624
23710	Maf	Afap1	0.0105989	0.0105989	4.71431e-07	6.32658
23723	Klf6	Afap1	0.013172	0.013172	7.92741e-10	9.10087
23734	Arntl	Afap1	0.00642256	0.00642256	5.69086e-08	7.24482
23843	Id3	Afap1l2	0.0138826	0.0138826	4.30253e-09	8.36628
23853	Tcf4	Afap1l2	0.00584433	0.00584433	6.33285e-11	10.1984
23855	Lef1	Afap1l2	0.00522967	0.00522967	1.47366e-07	6.8316
23870	Id1	Afap1l2	-0.0147452	0.0147452	4.83545e-12	11.3156
24264	Nr3c1	Afg3l1	0.0103488	0.0103488	1.54659e-10	9.81062
24270	Heyl	Afg3l1	-0.00728102	0.00728102	6.63053e-05	4.17845
24447	Klf6	Afg3l2	-0.00562277	0.00562277	6.84355e-09	8.16472
24586	Heyl	Aftph	0.00786971	0.00786971	4.72774e-09	8.32535
24591	Nfe2l2	Aftph	-0.00629168	0.00629168	1.05339e-07	6.97741
24642	Ets1	Aftph	-0.00858711	0.00858711	5.25864e-15	14.2791
24674	Egr1	Aftph	0.0063727	0.0063727	1.00201e-06	5.99913
24682	Klf6	Aftph	0.00505078	0.00505078	8.91952e-06	5.04966
24720	Elf3	Aftph	-0.00513051	0.00513051	2.82339e-07	6.54923
24747	Nr3c1	Aga	0.00708834	0.00708834	7.05286e-09	8.15163
24758	Egr1	Aga	0.00812151	0.00812151	1.97616e-06	5.70418
24872	Egr1	Agap1	-0.00614165	0.00614165	7.56345e-08	7.12128
25113	Nr3c1	Agbl2	0.00593002	0.00593002	2.73161e-10	9.56358
25240	Nr3c1	Agbl5	0.00800443	0.00800443	2.4575e-15	14.6095
25370	Jun	Ager	0.0227535	0.0227535	1.72424e-10	9.7634
25421	Sp3	Ager	-0.0147823	0.0147823	1.18862e-08	7.92496
25427	Klf6	Ager	0.0127918	0.0127918	5.86233e-07	6.23193
25532	Nr3c1	Agl	0.00820566	0.00820566	1.70581e-07	6.76807
25571	Foxe1	Agl	0.00596988	0.00596988	2.28786e-10	9.64057
25601	Fos	Agl	-0.00588632	0.00588632	1.46534e-05	4.83406
25603	Elf3	Agl	0.008499	0.008499	2.54451e-09	8.5944
25816	Heyl	Agpat3	0.0757035	0.0757035	7.15088e-13	12.1456
25832	Pax8	Agpat3	0.028164	0.028164	5.02918e-07	6.2985
25869	Klf6	Agpat3	0.0104318	0.0104318	4.8611e-05	4.31327
25896	Fos	Agpat3	-0.0125567	0.0125567	1.54004e-05	4.81247
25902	Elf3	Agpat3	0.0153548	0.0153548	1.69196e-07	6.77161
25919	Nr3c1	Agpat4	-0.0121438	0.0121438	0.000192756	3.71499
25922	Jun	Agpat4	0.0217321	0.0217321	8.48637e-07	6.07128
25941	Bcl11b	Agpat4	-0.0125526	0.0125526	5.47132e-08	7.26191
25974	Foxe1	Agpat4	0.0134062	0.0134062	4.71039e-08	7.32694
25976	Fosb	Agpat4	-0.00587065	0.00587065	1.95779e-05	4.70823
25981	Egr1	Agpat4	-0.012975	0.012975	0.000736457	3.13285
25982	Sp3	Agpat4	0.00974671	0.00974671	3.96348e-06	5.40192
25984	Klf6	Agpat4	0.0394166	0.0394166	2.54743e-13	12.5939
26015	Junb	Agpat4	-0.0338784	0.0338784	2.20935e-10	9.65574
26030	Heyl	Agpat5	-0.00679638	0.00679638	4.03992e-06	5.39363
26053	Pax8	Agpat5	-0.00573316	0.00573316	1.88355e-06	5.72502
26091	Egr1	Agpat5	0.00528004	0.00528004	1.90912e-05	4.71917
26127	Fos	Agpat5	0.00555283	0.00555283	1.55288e-07	6.80886
26187	Fos	Agps	0.00710005	0.00710005	8.36502e-12	11.0775
26363	Nr3c1	Agrn	-0.00579941	0.00579941	0.000111198	3.9539
26366	Heyl	Agrn	-0.00820649	0.00820649	1.56396e-06	5.80577
26425	Egr1	Agrn	0.00875967	0.00875967	0.000877955	3.05653
26430	Klf6	Agrn	0.00689149	0.00689149	3.12926e-08	7.50456
26453	Fos	Agrn	-0.0187444	0.0187444	1.54697e-10	9.81052
26658	Egr1	Ahcy	0.00855272	0.00855272	4.26987e-11	10.3696
26716	Heyl	Ahi1	0.00899327	0.00899327	4.54011e-07	6.34293
26718	Jun	Ahi1	0.0128707	0.0128707	1.95008e-09	8.70995
26745	Bcl11b	Ahi1	0.00813529	0.00813529	1.41827e-08	7.84824
26799	Batf3	Ahi1	0.00535751	0.00535751	2.1016e-08	7.67745
26811	Sp3	Ahi1	-0.00657373	0.00657373	4.97894e-08	7.30286
26859	Junb	Ahi1	0.00519954	0.00519954	7.65576e-05	4.11601
26903	Fos	Ahnak	-0.0134673	0.0134673	2.7928e-10	9.55396
26904	Ets1	Ahnak	0.00545933	0.00545933	6.59106e-09	8.18104
26916	Klf6	Ahnak	0.0117814	0.0117814	2.51355e-11	10.5997
26924	Lef1	Ahnak	-0.0110975	0.0110975	1.13717e-10	9.94417
27028	Nr3c1	Ahsa1	-0.0287398	0.0287398	1.29225e-08	7.88865
27049	Sp3	Ahsa1	-0.0102622	0.0102622	5.91044e-05	4.22838
27052	Ets1	Ahsa1	0.0108684	0.0108684	2.94975e-07	6.53022
27065	Klf6	Ahsa1	-0.0259942	0.0259942	1.27368e-11	10.8949
27100	Nr3c1	Ahsa2	-0.0149287	0.0149287	2.14753e-06	5.66806
27117	Egr1	Ahsa2	0.0108368	0.0108368	6.08036e-06	5.21607
27124	Sp3	Ahsa2	0.0093801	0.0093801	3.40646e-07	6.4677
27128	Ets1	Ahsa2	0.0071114	0.0071114	1.41159e-07	6.85029
27139	Klf6	Ahsa2	-0.0120922	0.0120922	2.78681e-10	9.55489
27167	Nr3c1	Aida	-0.00619119	0.00619119	1.21951e-06	5.91382
27173	Id3	Aida	0.0090578	0.0090578	0.000769017	3.11406
27176	Nfe2l2	Aida	0.00962935	0.00962935	9.16651e-10	9.0378
27219	Egr1	Aida	-0.0104797	0.0104797	4.01208e-09	8.39663
27220	Sp3	Aida	-0.00823013	0.00823013	2.42585e-09	8.61514
27325	Nr3c1	Aifm1	0.00617398	0.00617398	2.78702e-06	5.55486
27330	Id3	Aifm1	-0.00826892	0.00826892	0.000250427	3.60132
27389	Foxe1	Aifm1	0.00849661	0.00849661	7.89917e-09	8.10242
27399	Egr1	Aifm1	0.00956639	0.00956639	2.27899e-07	6.64226
27453	Jun	Aifm2	0.00644008	0.00644008	1.14905e-07	6.93966
27692	Jun	Aig1	0.00829717	0.00829717	6.19587e-05	4.2079
27763	Foxe1	Aig1	0.00788559	0.00788559	2.06788e-14	13.6845
27776	Egr1	Aig1	0.00805601	0.00805601	3.1095e-05	4.50731
27793	Creb5	Aig1	0.00731396	0.00731396	2.75793e-07	6.55942
27813	Fos	Aig1	-0.017154	0.017154	3.62594e-06	5.44058
27867	Ets1	Aimp1	0.0116418	0.0116418	4.5229e-11	10.3446
27883	Fosb	Aimp1	0.0163557	0.0163557	4.55738e-09	8.34128
27892	Sp3	Aimp1	-0.0104098	0.0104098	1.02662e-06	5.98859
27903	Creb5	Aimp1	-0.0236366	0.0236366	1.4446e-14	13.8403
27917	Elf3	Aimp1	0.0188057	0.0188057	1.04871e-10	9.97934
27921	Junb	Aimp1	-0.0146491	0.0146491	0.00028686	3.54233
27926	Foxp2	Aip	-0.0085086	0.0085086	1.9956e-05	4.69993
27938	Nr3c1	Aip	0.00626194	0.00626194	2.42837e-06	5.61469
28056	Fos	Aip	-0.00647201	0.00647201	9.88448e-06	5.00505
28058	Elf3	Aip	0.0082193	0.0082193	1.12455e-07	6.94902
28146	Nr3c1	Airn	0.0101903	0.0101903	8.51996e-11	10.0696
28206	Sp3	Airn	0.00828212	0.00828212	2.56536e-10	9.59085
28249	Heyl	Ajap1	0.00566035	0.00566035	5.38561e-11	10.2688
28412	Heyl	Ajuba	0.00709884	0.00709884	2.1259e-07	6.67246
28420	Rorc	Ajuba	-0.00555344	0.00555344	5.97746e-13	12.2235
28452	Ets1	Ajuba	-0.00589542	0.00589542	7.78609e-11	10.1087
28456	Nr4a2	Ajuba	0.00745879	0.00745879	2.01609e-07	6.69549
28466	Sox9	Ajuba	-0.00722625	0.00722625	1.16445e-06	5.93388
28506	Fos	Ajuba	-0.00780201	0.00780201	3.75559e-05	4.42532
28536	Nr3c1	Ak1	0.0057075	0.0057075	0.000190984	3.719
28544	Heyl	Ak1	0.0152976	0.0152976	1.24984e-09	8.90315
28568	Tcf4	Ak1	0.0106849	0.0106849	5.64261e-05	4.24852
28593	Pax8	Ak1	0.0116972	0.0116972	4.72232e-05	4.32584
28613	Id1	Ak1	0.00769675	0.00769675	0.000280392	3.55223
28651	Sox9	Ak1	0.0135799	0.0135799	3.74308e-09	8.42677
28658	Fosb	Ak1	-0.00517615	0.00517615	2.33047e-05	4.63256
28660	Batf3	Ak1	-0.00545722	0.00545722	2.39568e-07	6.62057
28678	Egr1	Ak1	0.00995132	0.00995132	6.5012e-05	4.18701
28764	Junb	Ak1	0.0117788	0.0117788	6.92132e-07	6.15981
28945	Heyl	Akap1	-0.005688	0.005688	3.77761e-08	7.42278
28994	Id1	Akap1	-0.00867621	0.00867621	5.24029e-08	7.28064
29107	Heyl	Akap10	0.0052687	0.0052687	1.45465e-07	6.83724
29109	Id3	Akap10	-0.00561831	0.00561831	0.000164156	3.78474
29222	Elf3	Akap10	-0.00504744	0.00504744	6.56281e-09	8.18291
29245	Nr3c1	Akap12	0.016447	0.016447	9.15205e-09	8.03848
29255	Id3	Akap12	-0.0267635	0.0267635	2.04533e-11	10.6892
29256	Jun	Akap12	0.0111415	0.0111415	2.25662e-05	4.64654
29317	Id1	Akap12	-0.0159415	0.0159415	9.51729e-10	9.02149
29322	Cux1	Akap12	-0.00847864	0.00847864	2.05104e-05	4.68803
29328	Nr4a2	Akap12	0.0106307	0.0106307	6.65058e-07	6.17714
29351	Foxe1	Akap12	0.0172285	0.0172285	9.94191e-13	12.0025
29356	Batf3	Akap12	0.00634511	0.00634511	5.89207e-08	7.22973
29364	Maf	Akap12	-0.0122025	0.0122025	4.49661e-07	6.34711
29375	Egr1	Akap12	-0.0142547	0.0142547	8.31044e-08	7.08038
29380	Sp3	Akap12	-0.00608921	0.00608921	3.43133e-06	5.46454
29401	Creb5	Akap12	0.00931995	0.00931995	6.69109e-08	7.1745
29431	Fos	Akap12	-0.0118358	0.0118358	7.0568e-05	4.15139
29448	Junb	Akap12	-0.010874	0.010874	5.70915e-05	4.24343
29500	Hoxb2	Akap13	-0.00685828	0.00685828	5.65043e-06	5.24792
29720	Id3	Akap5	0.00669369	0.00669369	2.02832e-05	4.69286
29846	Nfe2l2	Akap8l	0.00777562	0.00777562	2.35024e-08	7.62889
29883	Foxe1	Akap8l	0.0115551	0.0115551	4.45185e-10	9.35146
29897	Bach1	Akap8l	0.00726307	0.00726307	1.18822e-08	7.9251
29898	Klf6	Akap8l	0.0105222	0.0105222	6.45967e-08	7.18979
29911	Fos	Akap8l	-0.0140404	0.0140404	6.13723e-09	8.21203
29933	Jun	Akap9	0.0162038	0.0162038	0.000190022	3.7212
29952	Pax8	Akap9	0.0133741	0.0133741	2.18682e-06	5.66019
29966	Ets1	Akap9	0.00683465	0.00683465	5.20331e-05	4.28372
29979	Egr1	Akap9	-0.012145	0.012145	2.15277e-07	6.667
29985	Klf6	Akap9	0.033512	0.033512	1.27518e-12	11.8944
30007	Fos	Akap9	-0.0153144	0.0153144	2.36759e-05	4.62569
30120	Nr3c1	Akr1b10	0.00620614	0.00620614	1.22429e-08	7.91212
30121	Jun	Akr1b10	-0.00644094	0.00644094	1.84237e-09	8.73462
30284	Elf3	Akr1b8	0.00583155	0.00583155	2.57372e-10	9.58944
30383	Nr4a2	Akr1c19	0.00857161	0.00857161	1.70953e-09	8.76712
30396	Maf	Akr1c19	0.0116649	0.0116649	2.56709e-18	17.5906
30426	Fos	Akr1e1	0.0184677	0.0184677	1.71404e-13	12.766
30427	Ets1	Akr1e1	-0.00602	0.00602	7.06266e-07	6.15103
30434	Nr4a2	Akr1e1	0.00965661	0.00965661	4.89724e-06	5.31005
30436	Klf6	Akr1e1	0.00819148	0.00819148	4.53733e-05	4.3432
30452	Foxp2	Akt1	-0.00581309	0.00581309	8.7894e-05	4.05604
30460	Nr3c1	Akt1	0.00824627	0.00824627	6.3267e-10	9.19882
30529	Egr1	Akt1	-0.00664168	0.00664168	0.000168543	3.77329
30550	Nfib	Akt1	0.00944765	0.00944765	5.61675e-05	4.25051
30582	Nr3c1	Akt2	0.0230648	0.0230648	9.63549e-12	11.0161
30650	Nr4a2	Akt2	-0.0130206	0.0130206	1.03423e-07	6.98538
30812	Ets1	Aktip	0.00613293	0.00613293	2.5232e-07	6.59805
30836	Egr1	Aktip	-0.0157195	0.0157195	2.59037e-10	9.58664
30846	Klf6	Aktip	0.023043	0.023043	2.2261e-14	13.6525
30857	Creb5	Aktip	-0.00979112	0.00979112	3.80655e-09	8.41947
30879	Fos	Aktip	0.00553617	0.00553617	0.000931579	3.03078
30907	Heyl	Alad	0.0116743	0.0116743	4.03376e-08	7.39429
30908	Id3	Alad	0.0248296	0.0248296	1.06577e-08	7.97233
30957	Foxe1	Alad	0.00746753	0.00746753	5.58977e-08	7.25261
30971	Egr1	Alad	0.0144907	0.0144907	2.56404e-07	6.59108
30973	Sp3	Alad	-0.00710457	0.00710457	5.47282e-10	9.26179
30978	Klf6	Alad	-0.0129727	0.0129727	4.31386e-09	8.36513
31023	Pax8	Alcam	0.0595245	0.0595245	1.05695e-15	14.9759
31034	Nr3c1	Alcam	0.0446973	0.0446973	1.16057e-08	7.93533
31051	Egr1	Alcam	0.0430774	0.0430774	4.93877e-10	9.30638
31057	Sp3	Alcam	0.0361711	0.0361711	1.2294e-10	9.91031
31071	Klf6	Alcam	0.0211289	0.0211289	1.75913e-07	6.7547
31187	Heyl	Aldh18a1	0.015265	0.015265	1.69804e-13	12.7701
31188	Id3	Aldh18a1	0.0177695	0.0177695	1.31324e-11	10.8817
31390	Rora	Aldh1a3	0.0131925	0.0131925	1.05853e-10	9.9753
31394	Elk3	Aldh1a3	0.00764375	0.00764375	5.71444e-10	9.24303
31426	Ets1	Aldh1a3	0.00697716	0.00697716	6.276e-06	5.20232
31434	Hivep3	Aldh1a3	0.0235473	0.0235473	2.25377e-17	16.6471
31435	Foxe1	Aldh1a3	0.0133777	0.0133777	6.98514e-11	10.1558
31443	Egr1	Aldh1a3	0.0157012	0.0157012	2.4464e-07	6.61147
31444	Sp3	Aldh1a3	-0.0130771	0.0130771	4.25456e-08	7.37115
31449	Klf6	Aldh1a3	-0.0169574	0.0169574	2.86746e-08	7.5425
31496	Jun	Aldh1a7	-0.00691273	0.00691273	8.24099e-05	4.08402
31700	Egr1	Aldh2	0.0218577	0.0218577	1.81424e-07	6.74131
31722	Fos	Aldh2	-0.020453	0.020453	3.22367e-09	8.49165
31724	Elf3	Aldh2	0.0131979	0.0131979	2.29168e-07	6.63985
32054	Foxe1	Aldh5a1	0.00624601	0.00624601	1.37856e-09	8.86057
32069	Nr3c1	Aldh5a1	0.00755266	0.00755266	4.3915e-09	8.35739
32078	Heyl	Aldh5a1	0.0126835	0.0126835	2.71355e-11	10.5665
32089	Fos	Aldh5a1	0.00598912	0.00598912	1.63851e-09	8.78555
32098	Nr4a2	Aldh5a1	0.00997562	0.00997562	9.91871e-11	10.0035
32188	Id1	Aldh6a1	-0.0100034	0.0100034	1.48649e-06	5.82784
32215	Maf	Aldh6a1	0.0099362	0.0099362	2.01745e-11	10.6952
32264	Fos	Aldh6a1	0.0113883	0.0113883	2.09219e-12	11.6794
32282	Nr3c1	Aldh7a1	0.0252115	0.0252115	9.36477e-10	9.0285
32310	Mecom	Aldh7a1	0.0142683	0.0142683	3.99634e-10	9.39834
32317	Ets1	Aldh7a1	0.00743678	0.00743678	1.63386e-07	6.78679
32336	Sp3	Aldh7a1	-0.00566468	0.00566468	0.000927858	3.03252
32405	Egr1	Aldh9a1	0.0175372	0.0175372	1.19107e-05	4.92406
32415	Fos	Aldh9a1	-0.0156777	0.0156777	1.53662e-07	6.81343
32422	Elf3	Aldh9a1	0.00683372	0.00683372	3.65032e-07	6.43767
32463	Nr3c1	Aldoa	0.0251591	0.0251591	1.94909e-08	7.71017
32470	Nfe2l2	Aldoa	0.0209372	0.0209372	6.66796e-06	5.17601
32501	Ets1	Aldoa	-0.0116749	0.0116749	0.000107761	3.96754
32521	Egr1	Aldoa	0.0356604	0.0356604	2.94277e-05	4.53124
32526	Bach1	Aldoa	0.0104231	0.0104231	1.51071e-07	6.82082
32529	Klf6	Aldoa	-0.0236902	0.0236902	5.99135e-07	6.22248
32547	Fos	Aldoa	0.0224452	0.0224452	1.15676e-05	4.93676
32558	Maf	Aldoa	0.0146548	0.0146548	3.11774e-05	4.50616
32562	Nfib	Aldoc	-0.0178883	0.0178883	2.6606e-13	12.575
32564	Pax8	Aldoc	0.0110099	0.0110099	6.10323e-09	8.21444
32571	Nr3c1	Aldoc	0.00878254	0.00878254	8.79193e-09	8.05592
32594	Sp3	Aldoc	-0.00814707	0.00814707	2.61096e-10	9.5832
32596	Ets1	Aldoc	0.00504256	0.00504256	1.40192e-07	6.85328
32610	Tcf4	Aldoc	0.00514713	0.00514713	3.51511e-07	6.45406
32638	Nr3c1	Alg1	0.00695689	0.00695689	1.04422e-10	9.98121
32642	Heyl	Alg1	0.00504752	0.00504752	0.000117842	3.9287
32643	Id3	Alg1	-0.00561797	0.00561797	5.10761e-05	4.29178
32836	Fos	Alg11	-0.00578763	0.00578763	3.17059e-06	5.49886
32952	Nr3c1	Alg13	0.00636088	0.00636088	4.23141e-08	7.37352
32964	Jun	Alg13	-0.0121139	0.0121139	8.87397e-08	7.05188
33014	Nr3c1	Alg3	-0.00716242	0.00716242	2.75395e-06	5.56004
33019	Id3	Alg3	-0.0126157	0.0126157	8.05597e-06	5.09388
33020	Jun	Alg3	0.0233653	0.0233653	2.62074e-08	7.58158
33066	Foxe1	Alg3	0.0072297	0.0072297	1.24919e-11	10.9034
33075	Hoxb2	Alg3	-0.00902063	0.00902063	0.000766402	3.11554
33079	Sp3	Alg3	0.0122978	0.0122978	3.45706e-09	8.46129
33082	Klf6	Alg3	-0.00947104	0.00947104	1.31459e-08	7.88121
33107	Junb	Alg3	-0.00967403	0.00967403	8.69888e-07	6.06054
33131	Heyl	Alg6	-0.0101351	0.0101351	1.01955e-08	7.99159
33138	Egr1	Alg6	0.00865073	0.00865073	1.17478e-07	6.93004
33146	Sp3	Alg6	0.00732353	0.00732353	1.07698e-10	9.96779
33147	Ets1	Alg6	-0.00503573	0.00503573	2.67761e-10	9.57225
33154	Nr4a2	Alg6	0.0063369	0.0063369	3.44812e-08	7.46242
33205	Heyl	Alg8	-0.0110842	0.0110842	7.32055e-08	7.13546
33208	Id3	Alg8	-0.0110635	0.0110635	2.82116e-05	4.54957
33214	Egr1	Alg8	0.0106373	0.0106373	1.02295e-07	6.99015
33215	Id1	Alg8	0.00565205	0.00565205	0.000421804	3.37489
33227	Elf3	Alg8	-0.0122184	0.0122184	1.21233e-11	10.9164
33270	Jun	Alg9	-0.0119618	0.0119618	1.46806e-12	11.8333
33273	Egr1	Alg9	0.00540136	0.00540136	9.59406e-06	5.018
33276	Sp3	Alg9	0.00585065	0.00585065	1.54905e-08	7.80993
33385	Nr3c1	Alkbh1	-0.0163896	0.0163896	1.06567e-07	6.97238
33390	Heyl	Alkbh1	-0.0132077	0.0132077	6.79737e-06	5.16766
33425	Mecom	Alkbh1	-0.00764257	0.00764257	3.49002e-06	5.45717
33427	Id1	Alkbh1	0.0172164	0.0172164	1.18396e-10	9.92666
33450	Egr1	Alkbh1	0.0119904	0.0119904	9.37129e-10	9.0282
33474	Nfib	Alkbh1	0.0154737	0.0154737	1.5588e-08	7.80721
33507	Sp3	Alkbh3	-0.00780857	0.00780857	2.1772e-11	10.6621
33647	Pax8	Alkbh5	-0.0189112	0.0189112	3.15131e-08	7.50151
33665	Nfe2l2	Alkbh5	-0.00851521	0.00851521	6.50536e-06	5.18673
33671	Sp3	Alkbh5	0.0246092	0.0246092	2.94612e-10	9.53075
33700	Isl1	Alkbh5	-0.0201742	0.0201742	4.17005e-08	7.37986
33714	Foxe1	Alkbh6	-0.0117516	0.0117516	5.49944e-11	10.2597
33740	Nr3c1	Alkbh6	0.00712235	0.00712235	0.00042629	3.37029
33750	Egr1	Alkbh6	0.010497	0.010497	1.14027e-06	5.94299
33756	Sp3	Alkbh6	0.0109068	0.0109068	1.98383e-08	7.70249
33757	Ets1	Alkbh6	0.00730073	0.00730073	4.75592e-08	7.32277
33805	Id3	Alkbh7	0.0161826	0.0161826	3.78342e-05	4.42212
33851	Egr1	Alkbh7	0.0167812	0.0167812	1.18858e-10	9.92497
33854	Bach1	Alkbh7	-0.00708626	0.00708626	1.44448e-09	8.84029
33895	Nr3c1	Alms1	0.010244	0.010244	1.5217e-08	7.81767
33948	Cux1	Alms1	0.00656429	0.00656429	3.31367e-10	9.47969
33980	Egr1	Alms1	0.0103371	0.0103371	3.01005e-10	9.52143
35132	Mecom	Alyref2	0.00980719	0.00980719	2.09786e-12	11.6782
35168	Egr1	Alyref2	0.00624195	0.00624195	1.207e-07	6.91829
35331	Id3	Amd1	-0.00914403	0.00914403	5.61146e-07	6.25092
35332	Jun	Amd1	-0.00683498	0.00683498	9.0181e-09	8.04488
35354	Id1	Amd1	0.00738167	0.00738167	1.2508e-07	6.90281
35424	Nr3c1	Amdhd2	0.00622576	0.00622576	8.50733e-06	5.07021
35429	Heyl	Amdhd2	0.0302427	0.0302427	2.92849e-14	13.5334
35474	Sp3	Amdhd2	-0.00905594	0.00905594	2.8999e-11	10.5376
35581	Maf	Amer1	-0.00748859	0.00748859	5.03983e-09	8.29758
35588	Egr1	Amer1	-0.00776145	0.00776145	7.41928e-08	7.12964
35602	Nfib	Amer1	0.0123034	0.0123034	8.67091e-09	8.06194
35701	Heyl	Amigo1	0.00674016	0.00674016	1.13892e-10	9.94351
35795	Heyl	Amigo2	0.00588051	0.00588051	5.55185e-10	9.25556
35871	Sp3	Amigo2	-0.00530494	0.00530494	4.22037e-10	9.37465
35930	Heyl	Ammecr1	-0.0117153	0.0117153	9.54751e-10	9.02011
35941	Egr1	Ammecr1	0.00544368	0.00544368	1.39921e-05	4.85412
36056	Fosb	Amn1	-0.0111226	0.0111226	2.83893e-08	7.54685
36062	Pax8	Amn1	-0.0141007	0.0141007	1.77081e-07	6.75183
36073	Nr3c1	Amn1	-0.0137333	0.0137333	9.26242e-07	6.03328
36082	Elk3	Amn1	-0.00778539	0.00778539	1.75565e-09	8.75556
36083	Jun	Amn1	0.0251356	0.0251356	3.81819e-12	11.4181
36087	Egr1	Amn1	-0.0113065	0.0113065	8.73388e-06	5.05879
36092	Sp3	Amn1	-0.00888123	0.00888123	4.21102e-08	7.37561
36098	Elf3	Amn1	0.0094379	0.0094379	3.26778e-08	7.48575
36109	Klf6	Amn1	0.00891594	0.00891594	2.40374e-07	6.61911
36116	Creb5	Amn1	0.0134591	0.0134591	3.64605e-13	12.4382
36117	Crem	Amn1	0.00826031	0.00826031	3.5784e-08	7.44631
36139	Heyl	Amot	-0.0189475	0.0189475	4.25668e-07	6.37093
36140	Id3	Amot	-0.0183496	0.0183496	2.17318e-06	5.6629
36143	Hoxb2	Amot	-0.0123209	0.0123209	1.65673e-07	6.78075
36146	Egr1	Amot	-0.00763946	0.00763946	1.96682e-05	4.70623
36148	Id1	Amot	0.0117282	0.0117282	0.000255711	3.59225
36157	Elf3	Amot	-0.0101154	0.0101154	2.13043e-05	4.67153
36235	Foxe1	Amotl1	0.00708948	0.00708948	1.97761e-08	7.70386
36243	Egr1	Amotl1	-0.0115756	0.0115756	5.33639e-08	7.27275
36250	Klf6	Amotl1	0.0112147	0.0112147	3.14085e-07	6.50295
36291	Nr3c1	Amotl2	-0.0142252	0.0142252	3.21762e-13	12.4925
36474	Heyl	Ampd2	0.00648705	0.00648705	1.88846e-08	7.72389
36591	Nfib	Ampd2	-0.00534157	0.00534157	0.000477425	3.32109
36644	Egr1	Amt	-0.010739	0.010739	9.55089e-07	6.01996
36648	Sp3	Amt	0.0122141	0.0122141	2.39379e-05	4.62091
36694	Nr3c1	Anapc1	-0.00958293	0.00958293	1.90387e-05	4.72036
36706	Egr1	Anapc1	0.00937585	0.00937585	2.84369e-10	9.54612
36710	Sp3	Anapc1	-0.00508123	0.00508123	1.36355e-05	4.86533
36712	Ets1	Anapc1	0.00987846	0.00987846	1.65708e-10	9.78066
36757	Jun	Anapc10	0.00993452	0.00993452	1.9647e-05	4.7067
36799	Ets1	Anapc10	0.00545089	0.00545089	3.56086e-09	8.44845
36815	Batf3	Anapc10	0.00550854	0.00550854	1.29705e-07	6.88704
36832	Klf6	Anapc10	-0.00555739	0.00555739	2.27058e-06	5.64386
36865	Fos	Anapc10	0.0126105	0.0126105	5.07291e-06	5.29474
36897	Nr3c1	Anapc13	0.0150995	0.0150995	1.79652e-06	5.74557
36908	Elk3	Anapc13	0.015378	0.015378	3.21313e-11	10.4931
36910	Egr1	Anapc13	0.0297807	0.0297807	4.47991e-11	10.3487
36914	Sp3	Anapc13	0.0162117	0.0162117	1.88798e-06	5.724
36920	Ets1	Anapc13	0.0110943	0.0110943	4.91965e-07	6.30807
36929	Nr4a2	Anapc13	-0.0353332	0.0353332	2.11534e-09	8.67462
36930	Klf6	Anapc13	-0.0269044	0.0269044	1.47069e-09	8.83248
36953	Crem	Anapc13	-0.0251798	0.0251798	2.66388e-10	9.57448
36972	Nr3c1	Anapc15	-0.00857242	0.00857242	1.49986e-06	5.82395
36996	Egr1	Anapc15	0.0144343	0.0144343	8.81334e-08	7.05486
37015	Elf3	Anapc15	-0.019136	0.019136	2.18698e-12	11.6602
37023	Klf6	Anapc15	-0.00959945	0.00959945	5.17543e-05	4.28605
37067	Maf	Anapc2	0.00855554	0.00855554	1.45848e-09	8.8361
37087	Sp3	Anapc2	0.0155099	0.0155099	1.15293e-11	10.9382
37099	Klf6	Anapc2	0.00851057	0.00851057	5.47626e-09	8.26152
37120	Nr3c1	Anapc5	-0.0177338	0.0177338	1.47855e-07	6.83016
37150	Ets1	Anapc5	0.0103377	0.0103377	3.37259e-08	7.47204
37158	Foxe1	Anapc5	0.00639883	0.00639883	8.49121e-05	4.07103
37169	Egr1	Anapc5	-0.0119182	0.0119182	0.000182053	3.7398
37170	Sp3	Anapc5	-0.021451	0.021451	5.75894e-09	8.23966
37215	Heyl	Anapc7	0.00625156	0.00625156	7.00649e-05	4.1545
37256	Id1	Anapc7	0.01355	0.01355	3.98509e-09	8.39956
37274	Foxe1	Anapc7	0.00769538	0.00769538	8.48261e-13	12.0715
37445	Maf	Angel2	0.010928	0.010928	1.25765e-08	7.90044
37458	Sp3	Angel2	0.00817397	0.00817397	1.05773e-07	6.97562
37472	Klf6	Angel2	0.0125067	0.0125067	8.23393e-10	9.08439
37499	Nr3c1	Angpt1	-0.0105688	0.0105688	1.08463e-11	10.9647
37553	Nr4a2	Angpt1	0.00696289	0.00696289	8.27419e-06	5.08227
37564	Foxe1	Angpt1	0.00523873	0.00523873	1.14673e-09	8.94054
37592	Fos	Angpt1	-0.0055006	0.0055006	0.000484569	3.31464
37614	Nr3c1	Angpt2	-0.0134477	0.0134477	5.74542e-11	10.2407
37633	Pax8	Angpt2	0.0119997	0.0119997	2.97385e-09	8.52668
37640	Mecom	Angpt2	0.00683186	0.00683186	2.26296e-07	6.64532
37654	Nkx2-1	Angpt2	-0.00651296	0.00651296	1.75776e-06	5.75504
37667	Sp3	Angpt2	-0.00514126	0.00514126	1.57139e-05	4.80372
37677	Isl1	Angpt2	0.018567	0.018567	1.15721e-10	9.93659
37952	Batf3	Angptl2	0.00766361	0.00766361	3.76455e-12	11.4243
37972	Jun	Angptl2	0.00782176	0.00782176	4.16626e-07	6.38025
37987	Klf6	Angptl2	-0.00816552	0.00816552	2.7325e-11	10.5634
38108	Jun	Ank	0.0056382	0.0056382	6.16316e-08	7.2102
38407	Egr1	Ank2	0.00715594	0.00715594	4.58505e-06	5.33866
38474	Nr3c1	Ank3	0.00820191	0.00820191	1.40741e-05	4.85158
38481	Heyl	Ank3	-0.0139912	0.0139912	6.24325e-08	7.20459
38486	Jun	Ank3	0.0252042	0.0252042	8.44079e-10	9.07362
38544	Id1	Ank3	-0.0190115	0.0190115	3.19316e-10	9.49578
38575	Foxe1	Ank3	0.00777508	0.00777508	6.29957e-06	5.20069
38581	Batf3	Ank3	0.00854884	0.00854884	4.08823e-08	7.38846
38590	Hoxb2	Ank3	-0.0167855	0.0167855	3.10105e-08	7.50849
38596	Sp3	Ank3	0.00739635	0.00739635	2.54283e-06	5.59468
38601	Bach1	Ank3	0.00522853	0.00522853	4.73595e-07	6.32459
38642	Fos	Ank3	0.0134523	0.0134523	2.10453e-06	5.67685
38732	Nr3c1	Ankib1	0.00666993	0.00666993	6.66002e-09	8.17652
38779	Sp3	Ankib1	-0.00528472	0.00528472	1.85898e-09	8.73073
38916	Klf6	Ankle1	0.0116722	0.0116722	3.77808e-11	10.4227
39012	Id3	Ankmy2	0.00850523	0.00850523	1.89838e-06	5.72162
39108	Sp3	Ankmy2	0.00742026	0.00742026	2.38685e-08	7.62217
39116	Klf6	Ankmy2	-0.00878917	0.00878917	6.18744e-07	6.20849
39213	Klf6	Ankra2	0.00774839	0.00774839	1.51732e-09	8.81892
39272	Nr3c1	Ankrd11	0.0175109	0.0175109	1.48948e-08	7.82697
39340	Klf6	Ankrd11	0.00736749	0.00736749	1.75798e-06	5.75499
39362	Fos	Ankrd11	-0.0111457	0.0111457	1.83932e-05	4.73534
39389	Heyl	Ankrd12	0.0198807	0.0198807	8.89394e-12	11.0509
39390	Elk3	Ankrd12	-0.00603253	0.00603253	6.73888e-09	8.17141
39391	Id3	Ankrd12	0.0268189	0.0268189	4.46289e-09	8.35038
39428	Nr4a2	Ankrd12	-0.0126301	0.0126301	2.88553e-08	7.53977
39458	Bach1	Ankrd12	0.011746	0.011746	2.78712e-13	12.5548
39460	Klf6	Ankrd12	0.00925594	0.00925594	1.08084e-08	7.96624
39486	Elf3	Ankrd12	0.00893717	0.00893717	1.99492e-06	5.70007
39529	Nr4a2	Ankrd13a	0.00538498	0.00538498	2.64732e-07	6.57719
39572	Fos	Ankrd13a	-0.00759495	0.00759495	1.39732e-11	10.8547
39676	Nfib	Ankrd13b	0.0061115	0.0061115	9.93717e-08	7.00274
40410	Klf6	Ankrd37	-0.0124814	0.0124814	1.16122e-09	8.93509
40436	Fos	Ankrd37	-0.00724579	0.00724579	1.97172e-06	5.70515
40456	Nr3c1	Ankrd39	-0.00786249	0.00786249	3.00005e-05	4.52287
40487	Maf	Ankrd39	0.00924667	0.00924667	2.05513e-11	10.6872
40503	Heyl	Ankrd40	-0.009746	0.009746	1.67821e-11	10.7752
40593	Klf6	Ankrd40	0.00543632	0.00543632	7.83173e-08	7.10614
40656	Heyl	Ankrd44	0.00927697	0.00927697	5.54378e-06	5.25619
40657	Elk3	Ankrd44	0.005051	0.005051	3.81199e-11	10.4188
40660	Nfe2l2	Ankrd44	0.0120393	0.0120393	1.20856e-14	13.9177
40852	Fosb	Ankrd49	0.00794885	0.00794885	9.88204e-13	12.0052
40867	Nr3c1	Ankrd49	0.00677887	0.00677887	1.09599e-07	6.96019
40879	Jun	Ankrd49	-0.00573686	0.00573686	1.40376e-05	4.85271
40890	Fos	Ankrd49	-0.00834274	0.00834274	6.40875e-08	7.19323
40926	Nr3c1	Ankrd50	0.00809547	0.00809547	2.81001e-05	4.55129
40929	Heyl	Ankrd50	-0.00666405	0.00666405	2.29018e-06	5.64013
40982	Sox9	Ankrd50	0.01279	0.01279	3.15445e-10	9.50108
40996	Egr1	Ankrd50	0.00966202	0.00966202	2.51996e-07	6.59861
41002	Klf6	Ankrd50	0.0115258	0.0115258	5.29781e-11	10.2759
41476	Sox9	Ankrd6	-0.00732854	0.00732854	8.90223e-12	11.0505
41634	Egr1	Ankrd9	-0.00506897	0.00506897	6.20894e-11	10.207
42135	Jun	Ano2	0.00586419	0.00586419	1.85735e-08	7.73111
42404	Heyl	Anp32b	0.0307316	0.0307316	3.06237e-07	6.51394
42405	Id3	Anp32b	-0.0744888	0.0744888	3.65408e-10	9.43722
42441	Id1	Anp32b	0.0201233	0.0201233	0.000631607	3.19955
42459	Foxe1	Anp32b	0.0228478	0.0228478	1.90533e-10	9.72003
42476	Klf6	Anp32b	-0.0393758	0.0393758	5.56388e-12	11.2546
42502	Fos	Anp32b	-0.0413355	0.0413355	1.60115e-08	7.79557
42622	Klf6	Antxr1	0.00700609	0.00700609	4.58252e-06	5.3389
42715	Hoxb2	Anxa1	0.0185979	0.0185979	2.2365e-07	6.65043
42746	Nfat5	Anxa1	-0.00678012	0.00678012	4.64677e-08	7.33285
42753	Junb	Anxa1	0.0136244	0.0136244	2.88852e-05	4.53932
42768	Jun	Anxa2	0.0606579	0.0606579	1.32467e-10	9.87789
42820	Nr4a2	Anxa2	-0.0375167	0.0375167	4.24809e-09	8.37181
42834	Foxe1	Anxa2	-0.00960869	0.00960869	0.000389219	3.40981
42837	Fosb	Anxa2	-0.0145888	0.0145888	1.1212e-06	5.95032
42844	Egr1	Anxa2	0.0390368	0.0390368	6.21842e-11	10.2063
42847	Sp3	Anxa2	-0.0210447	0.0210447	7.29417e-10	9.13702
42868	Nfib	Anxa2	0.100508	0.100508	1.07372e-12	11.9691
42876	Nfic	Anxa2	0.0170459	0.0170459	8.09026e-11	10.092
42910	Nr3c1	Anxa3	-0.0088556	0.0088556	3.4299e-07	6.46472
42975	Egr1	Anxa3	-0.00581128	0.00581128	8.71011e-06	5.05998
42978	Sp3	Anxa3	-0.00643035	0.00643035	1.16483e-07	6.93374
42981	Klf6	Anxa3	0.00789229	0.00789229	2.36934e-08	7.62537
42985	Isl1	Anxa3	-0.0100626	0.0100626	3.23304e-07	6.49039
43014	Foxe1	Anxa4	0.00566996	0.00566996	1.66988e-06	5.77731
43055	Klf6	Anxa4	0.00522363	0.00522363	2.23775e-09	8.65019
43057	Tcf4	Anxa4	-0.0100443	0.0100443	8.22674e-08	7.08477
43096	Heyl	Anxa6	0.0301492	0.0301492	1.2196e-10	9.91378
43097	Id3	Anxa6	0.0304242	0.0304242	7.59634e-07	6.1194
43125	Id1	Anxa6	0.0165865	0.0165865	4.92505e-05	4.30759
43128	Nr4a2	Anxa6	-0.0106404	0.0106404	0.000143107	3.84434
43138	Fosb	Anxa6	-0.0142928	0.0142928	2.45007e-08	7.61082
43139	Batf3	Anxa6	0.0068664	0.0068664	1.18695e-05	4.92557
43150	Egr1	Anxa6	0.0166963	0.0166963	2.93617e-05	4.53222
43154	Klf6	Anxa6	-0.00664204	0.00664204	0.000103897	3.9834
43160	Creb5	Anxa6	-0.0151317	0.0151317	3.93813e-08	7.40471
43164	Arntl	Anxa6	0.00862535	0.00862535	7.66454e-14	13.1155
43183	Junb	Anxa6	-0.0155532	0.0155532	3.4469e-07	6.46257
43195	Pax8	Anxa7	0.00585303	0.00585303	7.59833e-05	4.11928
43215	Heyl	Anxa7	-0.00540278	0.00540278	7.17157e-05	4.14439
43225	Egr1	Anxa7	0.00803652	0.00803652	7.30699e-08	7.13626
43230	Sp3	Anxa7	-0.00817031	0.00817031	5.64731e-08	7.24816
43272	Nr3c1	Anxa8	0.00892101	0.00892101	9.37897e-12	11.0278
43509	Heyl	Ap1ar	0.00784035	0.00784035	5.79888e-06	5.23666
43517	Egr1	Ap1ar	0.0111437	0.0111437	1.12513e-06	5.9488
43524	Sp3	Ap1ar	-0.00544964	0.00544964	1.30216e-06	5.88533
43528	Ets1	Ap1ar	-0.00595564	0.00595564	1.59058e-08	7.79845
43544	Klf6	Ap1ar	-0.00506409	0.00506409	0.000152571	3.81653
43576	Nr3c1	Ap1b1	0.00624341	0.00624341	2.38654e-06	5.62223
43648	Ets1	Ap1b1	0.00530308	0.00530308	3.13149e-11	10.5042
43682	Egr1	Ap1b1	-0.0075829	0.0075829	1.52177e-09	8.81765
43772	Sp3	Ap1g1	0.00877065	0.00877065	3.85028e-09	8.41451
43773	Fos	Ap1g1	0.00564999	0.00564999	8.45538e-06	5.07287
43786	Klf6	Ap1g1	0.0086476	0.0086476	2.27504e-09	8.64301
43836	Egr1	Ap1m1	-0.00704432	0.00704432	1.72469e-06	5.76329
43844	Sp3	Ap1m1	0.00550237	0.00550237	7.8234e-07	6.1066
43922	Nr4a2	Ap1m2	-0.00648865	0.00648865	5.49926e-06	5.2597
43926	Klf6	Ap1m2	0.00781998	0.00781998	8.22822e-06	5.08469
43963	Nr3c1	Ap1s1	0.0189174	0.0189174	5.01746e-10	9.29952
43988	Ets1	Ap1s1	0.0065639	0.0065639	1.07272e-05	4.96951
43998	Klf6	Ap1s1	-0.0194566	0.0194566	1.35106e-07	6.86933
44031	Heyl	Ap1s2	-0.00884512	0.00884512	2.04495e-08	7.68932
44033	Id3	Ap1s2	0.0248748	0.0248748	6.21211e-10	9.20676
44115	Elf3	Ap1s2	-0.00601705	0.00601705	1.41429e-09	8.84946
44168	Ets1	Ap1s3	0.00710672	0.00710672	5.91654e-13	12.2279
44219	Nr3c1	Ap2a2	0.0186294	0.0186294	2.75721e-10	9.55953
44247	Fos	Ap2a2	-0.0238092	0.0238092	9.56892e-10	9.01914
44284	Nr3c1	Ap2b1	0.0133289	0.0133289	3.88017e-11	10.4111
44289	Jun	Ap2b1	-0.00573747	0.00573747	0.000338287	3.47071
44352	Sp3	Ap2b1	0.00610356	0.00610356	4.24925e-05	4.37169
44393	Nr3c1	Ap2m1	-0.0171472	0.0171472	2.90704e-08	7.53655
44399	Heyl	Ap2m1	-0.00967498	0.00967498	0.000539852	3.26772
44401	Id3	Ap2m1	0.0416229	0.0416229	2.50063e-09	8.60195
44404	Nfe2l2	Ap2m1	0.0243788	0.0243788	3.79039e-08	7.42132
44462	Egr1	Ap2m1	0.0262538	0.0262538	4.66651e-10	9.33101
44465	Sp3	Ap2m1	-0.0109126	0.0109126	8.1987e-05	4.08626
44469	Bach1	Ap2m1	-0.00547207	0.00547207	4.6106e-05	4.33624
44483	Creb5	Ap2m1	-0.00928678	0.00928678	4.95822e-05	4.30467
44514	Crem	Ap2m1	0.0106985	0.0106985	9.35925e-10	9.02876
44516	Maf	Ap2m1	-0.00811895	0.00811895	2.59796e-08	7.58537
44526	Nr3c1	Ap2s1	-0.0129205	0.0129205	3.53236e-07	6.45193
44591	Klf6	Ap2s1	-0.00985159	0.00985159	9.15758e-06	5.03822
44624	Elf3	Ap2s1	0.0137285	0.0137285	1.39758e-09	8.85462
44652	Heyl	Ap3b1	0.00745578	0.00745578	1.93458e-06	5.71341
44658	Nfe2l2	Ap3b1	0.00886404	0.00886404	4.8297e-07	6.31608
44659	Egr1	Ap3b1	-0.00954017	0.00954017	3.05082e-07	6.51558
44711	Heyl	Ap3d1	0.00574715	0.00574715	0.000126487	3.89795
44713	Jun	Ap3d1	0.010058	0.010058	2.25569e-05	4.64672
44747	Pax8	Ap3d1	-0.00555195	0.00555195	1.61374e-05	4.79217
44810	Egr1	Ap3d1	-0.00988128	0.00988128	1.17854e-07	6.92865
44859	Fos	Ap3d1	-0.00537732	0.00537732	0.000272973	3.56388
44869	Junb	Ap3d1	0.00578564	0.00578564	2.27931e-05	4.6422
44902	Egr1	Ap3s1	0.044114	0.044114	4.05523e-14	13.392
44908	Ets1	Ap3s1	0.00599824	0.00599824	0.000224906	3.648
44953	Egr1	Ap3s2	0.0114987	0.0114987	4.58909e-14	13.3383
44956	Ets1	Ap3s2	-0.00838866	0.00838866	2.58032e-11	10.5883
44958	Elf3	Ap3s2	0.00506703	0.00506703	4.83539e-05	4.31557
45054	Fos	Ap4b1	-0.0061118	0.0061118	1.76138e-08	7.75415
45071	Nr3c1	Ap4m1	0.00515421	0.00515421	0.000188562	3.72454
45112	Ets1	Ap4m1	0.00632799	0.00632799	1.03671e-08	7.98434
45129	Egr1	Ap4m1	0.0119412	0.0119412	1.91016e-06	5.71893
45151	Fos	Ap4m1	-0.00729394	0.00729394	1.00293e-05	4.99873
45170	Heyl	Ap5z1	0.0059347	0.0059347	4.08163e-08	7.38917
45258	Fos	Ap5z1	-0.00521672	0.00521672	8.14095e-06	5.08932
45388	Egr1	Apba2	0.00799872	0.00799872	3.80354e-10	9.41981
45417	Fos	Apba2	-0.00906171	0.00906171	7.48308e-14	13.1259
45487	Id1	Apba3	-0.00549973	0.00549973	1.3311e-05	4.87579
45508	Batf3	Apba3	0.00550376	0.00550376	9.18498e-10	9.03692
45519	Egr1	Apba3	-0.00796542	0.00796542	2.23284e-06	5.65114
45564	Junb	Apba3	-0.00616439	0.00616439	6.68123e-06	5.17514
45664	Ets1	Apbb2	0.00683804	0.00683804	2.95702e-10	9.52915
45690	Egr1	Apbb2	0.00618611	0.00618611	0.000293765	3.532
45696	Klf6	Apbb2	-0.0102902	0.0102902	5.82522e-10	9.23469
45750	Nr3c1	Apeh	0.00634416	0.00634416	1.12183e-06	5.95007
45842	Maf	Apeh	0.00525854	0.00525854	1.20818e-07	6.91787
46006	Nfib	Apela	-0.00811602	0.00811602	1.52087e-07	6.81791
46054	Heyl	Apex1	-0.0171197	0.0171197	7.27747e-07	6.13802
46086	Id1	Apex1	0.0125737	0.0125737	1.44792e-05	4.83926
46101	Fosb	Apex1	0.0104447	0.0104447	3.16501e-05	4.49963
46117	Sp3	Apex1	-0.00623977	0.00623977	0.000623118	3.20543
46119	Bach1	Apex1	-0.0101677	0.0101677	2.00735e-06	5.69738
46120	Klf6	Apex1	-0.0146229	0.0146229	1.61825e-06	5.79095
46152	Junb	Apex1	-0.0185171	0.0185171	1.19455e-06	5.92279
46153	Crem	Apex1	-0.00656075	0.00656075	2.39815e-06	5.62012
46155	Maf	Apex1	-0.0202016	0.0202016	5.88964e-09	8.22991
46191	Elf3	Apex2	0.0104349	0.0104349	1.04862e-10	9.97938
46250	Egr1	Aph1a	-0.00701437	0.00701437	3.76458e-06	5.42428
46255	Sp3	Aph1a	-0.00701467	0.00701467	3.31141e-06	5.47999
46258	Ets1	Aph1a	0.0106936	0.0106936	4.78004e-12	11.3206
46318	Sp3	Aph1b	0.00628663	0.00628663	3.6424e-13	12.4386
46357	Pax8	Apip	0.0302165	0.0302165	3.01294e-13	12.521
46379	Egr1	Apip	0.01704	0.01704	2.69364e-10	9.56966
46389	Ets1	Apip	0.00985106	0.00985106	2.15902e-11	10.6657
46391	Elf3	Apip	-0.0118447	0.0118447	2.85919e-10	9.54376
46400	Klf6	Apip	-0.0160469	0.0160469	5.35041e-10	9.27161
46647	Pax8	Aplp2	0.0299069	0.0299069	2.19049e-08	7.65946
46680	Foxe1	Aplp2	0.00939435	0.00939435	1.00786e-05	4.9966
46697	Egr1	Aplp2	0.0144259	0.0144259	4.20957e-07	6.37576
46700	Sp3	Aplp2	0.0192389	0.0192389	5.86359e-11	10.2318
46709	Klf6	Aplp2	0.0124588	0.0124588	6.46999e-05	4.1891
46996	Nr3c1	Apoe	-0.0060649	0.0060649	4.05158e-07	6.39238
47041	Klf6	Apoe	0.00925034	0.00925034	5.47659e-10	9.26149
47089	Heyl	Apopt1	0.0109176	0.0109176	3.53325e-06	5.45183
47090	Elk3	Apopt1	0.0110675	0.0110675	6.66642e-11	10.1761
47092	Jun	Apopt1	0.00666979	0.00666979	6.843e-05	4.16475
47123	Ets1	Apopt1	0.00752782	0.00752782	2.65531e-10	9.57588
47142	Klf6	Apopt1	-0.00734391	0.00734391	3.49638e-08	7.45638
47168	Fos	Apopt1	-0.00751376	0.00751376	0.000313639	3.50357
47175	Junb	Apopt1	0.00997389	0.00997389	6.1076e-07	6.21413
47196	Nr3c1	App	0.0119009	0.0119009	2.2572e-05	4.64643
47209	Egr1	App	0.0117272	0.0117272	3.75772e-05	4.42508
47213	Ets1	App	0.0151734	0.0151734	1.59425e-07	6.79744
47220	Tcf4	App	0.0233716	0.0233716	2.25724e-11	10.6464
47235	Maf	App	0.00524409	0.00524409	1.3216e-05	4.8789
47241	Nr3c1	Appbp2	0.0204496	0.0204496	4.37625e-11	10.3589
47245	Heyl	Appbp2	0.0139687	0.0139687	9.52515e-11	10.0211
47246	Jun	Appbp2	-0.00950724	0.00950724	7.31609e-05	4.13572
47295	Sp3	Appbp2	-0.00567313	0.00567313	1.94242e-06	5.71166
47298	Klf6	Appbp2	-0.00777505	0.00777505	3.10582e-06	5.50782
47330	Crem	Appbp2	0.011185	0.011185	3.82925e-10	9.41689
47450	Nr3c1	Appl1	-0.0069991	0.0069991	4.42076e-07	6.3545
47470	Sp3	Appl1	0.00536749	0.00536749	9.12991e-06	5.03953
47472	Fos	Appl1	0.00657461	0.00657461	3.51259e-05	4.45437
47500	Junb	Appl1	-0.00857973	0.00857973	2.78847e-05	4.55463
47514	Pax8	Appl2	0.0125116	0.0125116	9.12541e-10	9.03975
47541	Nfe2l2	Appl2	0.00738739	0.00738739	5.82717e-08	7.23454
47542	Egr1	Appl2	-0.0146639	0.0146639	1.61498e-05	4.79183
47550	Fos	Appl2	0.0141313	0.0141313	2.40894e-06	5.61817
47555	Elf3	Appl2	-0.0113483	0.0113483	3.44521e-14	13.4628
47639	Bcl11b	Aqp1	0.00527919	0.00527919	4.51198e-07	6.34563
47703	Sp3	Aqp1	-0.00523335	0.00523335	4.32152e-13	12.3644
47710	Klf6	Aqp1	-0.00548879	0.00548879	1.38084e-06	5.85986
48174	Elf3	Aqr	0.0094324	0.0094324	1.48445e-09	8.82843
48176	Klf6	Aqr	-0.00891792	0.00891792	5.22916e-08	7.28157
48355	Nr3c1	Arap2	0.0114035	0.0114035	2.23254e-12	11.6512
48387	Pax8	Arap2	0.0120898	0.0120898	1.78288e-10	9.74888
48426	Egr1	Arap2	0.00579294	0.00579294	1.33535e-05	4.8744
48428	Sp3	Arap2	0.00520026	0.00520026	2.34405e-07	6.63003
48666	Egr1	Arc	0.0071914	0.0071914	9.65828e-12	11.0151
48762	Egr1	Arcn1	-0.00956133	0.00956133	5.64417e-05	4.2484
48764	Sp3	Arcn1	0.00853768	0.00853768	4.5103e-09	8.34579
48769	Klf6	Arcn1	-0.00567827	0.00567827	2.91088e-06	5.53598
48781	Nfib	Arcn1	0.0133692	0.0133692	3.70313e-07	6.43143
48796	Fos	Arcn1	0.00757908	0.00757908	9.51808e-06	5.02145
48881	Jun	Arel1	0.00710332	0.00710332	2.18554e-07	6.66044
48957	Foxe1	Arf2	0.010154	0.010154	7.09046e-07	6.14933
48995	Fos	Arf2	0.00599516	0.00599516	0.000145563	3.83695
49006	Klf6	Arf2	-0.00685451	0.00685451	1.80438e-07	6.74367
49036	Nr3c1	Arf3	0.0149295	0.0149295	2.87757e-11	10.541
49127	Nr3c1	Arf5	0.0361622	0.0361622	4.89021e-08	7.31067
49131	Heyl	Arf5	0.0349533	0.0349533	1.38752e-10	9.85776
49187	Sp3	Arf5	0.0144535	0.0144535	1.55887e-06	5.80719
49215	Nfic	Arf5	0.00790643	0.00790643	1.65185e-05	4.78203
49221	Fos	Arf5	0.0150948	0.0150948	0.000170576	3.76808
49255	Elk3	Arfgap1	0.00760172	0.00760172	1.98893e-15	14.7014
49260	Egr1	Arfgap1	0.00853278	0.00853278	1.34135e-08	7.87246
49266	Ets1	Arfgap1	0.00620186	0.00620186	2.69235e-07	6.56987
49308	Pax8	Arfgap2	0.0104689	0.0104689	1.48863e-08	7.82721
49322	Nr3c1	Arfgap2	-0.00786479	0.00786479	3.0368e-06	5.51758
49338	Egr1	Arfgap2	-0.0083683	0.0083683	5.54516e-07	6.25609
49360	Klf6	Arfgap2	0.0136353	0.0136353	6.28183e-14	13.2019
49381	Nr3c1	Arfgap3	0.00665104	0.00665104	4.42292e-07	6.35429
49434	Sp3	Arfgap3	-0.0121042	0.0121042	7.35082e-14	13.1337
49481	Pax8	Arfgef1	-0.0099186	0.0099186	3.88549e-10	9.41055
49615	Nr3c1	Arfip2	-0.00897969	0.00897969	4.20227e-06	5.37652
49624	Nfe2l2	Arfip2	0.00963447	0.00963447	3.41244e-09	8.46693
49685	Egr1	Arfip2	-0.00685376	0.00685376	0.000300319	3.52242
49727	Elf3	Arfip2	-0.0106947	0.0106947	1.76315e-11	10.7537
49759	Id3	Arfrp1	0.0139972	0.0139972	1.51183e-07	6.8205
49790	Bcl11b	Arfrp1	0.0118377	0.0118377	1.9631e-11	10.7071
49797	Pax8	Arfrp1	-0.00969255	0.00969255	3.01779e-07	6.52031
49848	Foxe1	Arfrp1	0.00610172	0.00610172	1.04262e-08	7.98187
49915	Fos	Arfrp1	0.00959859	0.00959859	6.48078e-08	7.18837
49947	Nr3c1	Arg1	-0.00646694	0.00646694	1.00345e-09	8.99851
49959	Id3	Arg1	-0.0111613	0.0111613	1.76748e-08	7.75265
50051	Foxe1	Arg1	-0.00814083	0.00814083	1.395e-11	10.8554
50143	Junb	Arg1	0.00543731	0.00543731	0.000310005	3.50863
50153	Fosb	Arg2	0.0142486	0.0142486	4.64533e-15	14.333
50207	Klf6	Arg2	-0.0133148	0.0133148	1.87635e-11	10.7267
50224	Junb	Arg2	0.0084526	0.0084526	2.99025e-06	5.52429
50264	Egr1	Arglu1	0.0152942	0.0152942	7.46729e-05	4.12684
50270	Ets1	Arglu1	0.00539659	0.00539659	0.000290468	3.5369
50364	Egr1	Arhgap10	0.00519098	0.00519098	4.68302e-05	4.32947
50394	Junb	Arhgap10	-0.00938	0.00938	1.14272e-08	7.94206
50449	Batf3	Arhgap11a	-0.00994731	0.00994731	9.33424e-13	12.0299
50455	Egr1	Arhgap11a	0.00911886	0.00911886	5.02312e-05	4.29903
50463	Isl1	Arhgap11a	0.0204584	0.0204584	3.52438e-06	5.45292
50482	Fos	Arhgap11a	-0.0148856	0.0148856	5.02356e-09	8.29899
50491	Junb	Arhgap11a	-0.0162024	0.0162024	2.73959e-06	5.56231
50503	Nr3c1	Arhgap12	-0.0110442	0.0110442	4.95863e-09	8.30464
50508	Heyl	Arhgap12	-0.0136635	0.0136635	2.51569e-11	10.5993
50545	Ets1	Arhgap12	-0.00777519	0.00777519	3.52408e-12	11.453
50573	Egr1	Arhgap12	-0.00522798	0.00522798	0.000177227	3.75147
50575	Sp3	Arhgap12	0.0063482	0.0063482	2.30017e-08	7.63824
50679	Sp3	Arhgap17	-0.00871087	0.00871087	1.54705e-10	9.8105
50680	Klf6	Arhgap17	-0.00501536	0.00501536	2.26819e-05	4.64432
50719	Fosb	Arhgap18	0.00992575	0.00992575	2.97511e-10	9.5265
50728	Nr3c1	Arhgap18	0.00635901	0.00635901	5.70113e-06	5.24404
50736	Jun	Arhgap18	-0.00917405	0.00917405	0.000554881	3.2558
50761	Junb	Arhgap18	0.0150035	0.0150035	8.71727e-06	5.05962
50764	Maf	Arhgap18	0.0105653	0.0105653	1.20233e-12	11.92
50777	Nr3c1	Arhgap19	-0.0161147	0.0161147	5.35248e-14	13.2714
50790	Egr1	Arhgap19	0.0106215	0.0106215	2.67292e-07	6.57301
50793	Sp3	Arhgap19	-0.0106578	0.0106578	2.25483e-12	11.6469
50807	Klf6	Arhgap19	0.0122508	0.0122508	7.12818e-10	9.14702
50829	Nr3c1	Arhgap20	0.00799321	0.00799321	1.09573e-06	5.96029
50922	Nfib	Arhgap20	0.00904732	0.00904732	7.83795e-08	7.1058
51151	Nfib	Arhgap24	0.00747654	0.00747654	1.72535e-10	9.76312
51278	Heyl	Arhgap28	0.00668966	0.00668966	2.89259e-05	4.53871
51279	Id3	Arhgap28	-0.0085982	0.0085982	5.6938e-05	4.2446
51296	Pax8	Arhgap28	0.00588751	0.00588751	4.65108e-06	5.33245
51329	Sp3	Arhgap28	-0.0056633	0.0056633	5.92201e-08	7.22753
51379	Heyl	Arhgap29	-0.00502555	0.00502555	3.95317e-05	4.40305
51395	Tcf4	Arhgap29	-0.0068522	0.0068522	2.30718e-06	5.63692
51422	Id1	Arhgap29	0.0153808	0.0153808	2.0803e-09	8.68187
51432	Nr4a2	Arhgap29	-0.00688784	0.00688784	6.6802e-07	6.17521
51552	Egr1	Arhgap31	0.0109182	0.0109182	2.12911e-12	11.6718
51555	Sp3	Arhgap31	0.0059677	0.0059677	2.57177e-08	7.58977
51607	Jun	Arhgap32	-0.00608481	0.00608481	5.94707e-10	9.2257
51773	Tcf4	Arhgap33	0.00576311	0.00576311	1.07283e-08	7.96947
51840	Sp3	Arhgap33	0.00516456	0.00516456	2.83659e-10	9.5472
51870	Fos	Arhgap33	-0.00541882	0.00541882	1.09857e-09	8.95917
51946	Id3	Arhgap35	-0.00670777	0.00670777	0.000545431	3.26326
51947	Jun	Arhgap35	-0.011718	0.011718	7.67745e-07	6.11478
51983	Id1	Arhgap35	0.0069824	0.0069824	2.17884e-06	5.66177
52012	Egr1	Arhgap35	-0.00801635	0.00801635	7.63014e-08	7.11747
52116	Fos	Arhgap36	0.00998046	0.00998046	1.52292e-09	8.81732
52674	Foxe1	Arhgdib	-0.00561984	0.00561984	7.13566e-10	9.14657
52723	Nfib	Arhgdib	0.00612577	0.00612577	6.27745e-07	6.20222
52770	Heyl	Arhgdig	0.00522194	0.00522194	2.33176e-05	4.63232
52771	Id3	Arhgdig	0.00861654	0.00861654	3.70077e-07	6.43171
52815	Id1	Arhgdig	0.0093339	0.0093339	4.53992e-07	6.34295
52887	Fos	Arhgdig	-0.0076385	0.0076385	2.45579e-08	7.60981
53035	Heyl	Arhgef16	0.0171556	0.0171556	5.5308e-10	9.25721
53054	Pax8	Arhgef16	0.0202872	0.0202872	1.81992e-11	10.7399
53090	Egr1	Arhgef16	-0.0132525	0.0132525	1.31977e-08	7.8795
53097	Klf6	Arhgef16	-0.00701322	0.00701322	0.000388181	3.41097
53140	Nr3c1	Arhgef19	0.00529813	0.00529813	3.65444e-07	6.43718
53211	Sp3	Arhgef19	-0.00601903	0.00601903	9.35068e-10	9.02916
53265	Nr3c1	Arhgef26	-0.00610256	0.00610256	1.15162e-14	13.9387
53388	Egr1	Arhgef28	0.0118512	0.0118512	1.81304e-10	9.74159
53597	Nr3c1	Arhgef40	-0.00566882	0.00566882	0.000156603	3.8052
53653	Sp3	Arhgef40	0.00554032	0.00554032	0.000132764	3.87692
53676	Fos	Arhgef40	0.00794834	0.00794834	0.000359094	3.44479
53691	Nr3c1	Arid1b	0.00968431	0.00968431	2.17084e-07	6.66337
53694	Heyl	Arid1b	0.0230553	0.0230553	4.95041e-09	8.30536
53711	Bcl11b	Arid1b	0.0147793	0.0147793	6.20343e-07	6.20737
53749	Egr1	Arid1b	-0.00553718	0.00553718	5.60124e-05	4.25172
53754	Klf6	Arid1b	0.0127215	0.0127215	1.0602e-10	9.97461
53792	Nr3c1	Arid3a	-0.0134336	0.0134336	6.0328e-10	9.21948
53826	Ets1	Arid3a	-0.00880794	0.00880794	9.42178e-12	11.0259
53843	Egr1	Arid3a	-0.0155217	0.0155217	1.53258e-13	12.8146
53849	Klf6	Arid3a	0.00643932	0.00643932	5.30107e-06	5.27564
53909	Id3	Arid3b	0.007328	0.007328	2.95417e-06	5.52957
53981	Id1	Arid3b	-0.00658597	0.00658597	6.09492e-07	6.21503
53991	Nr4a2	Arid3b	-0.00510293	0.00510293	1.83811e-07	6.73563
54048	Sp3	Arid3b	0.00525682	0.00525682	2.74336e-06	5.56172
54125	Junb	Arid3b	-0.00602965	0.00602965	8.15063e-07	6.08881
54281	Nr3c1	Arid4a	0.0160064	0.0160064	7.21602e-09	8.1417
54311	Pax8	Arid4a	-0.00603155	0.00603155	3.03682e-06	5.51758
54340	Foxe1	Arid4a	0.0135563	0.0135563	1.27561e-12	11.8943
54380	Fos	Arid4a	0.00578682	0.00578682	0.00015795	3.80148
54410	Nfe2l2	Arid4b	-0.00825135	0.00825135	1.04812e-06	5.97959
54430	Pax8	Arid4b	0.014966	0.014966	8.43779e-08	7.07377
54447	Ets1	Arid4b	-0.00734828	0.00734828	6.76418e-10	9.16978
54476	Sp3	Arid4b	-0.0112957	0.0112957	1.80504e-08	7.74351
54512	Fos	Arid4b	-0.0107047	0.0107047	0.00014701	3.83265
54521	Maf	Arid4b	0.0106411	0.0106411	3.34032e-09	8.47621
54652	Foxp2	Arih2	-0.0120335	0.0120335	5.33363e-12	11.273
54671	Nr3c1	Arih2	-0.00691896	0.00691896	3.5122e-07	6.45442
54725	Foxe1	Arl1	0.0162542	0.0162542	4.22878e-10	9.37378
54747	Egr1	Arl1	0.0298856	0.0298856	6.99517e-11	10.1552
54764	Klf6	Arl1	0.00912663	0.00912663	0.000100813	3.99648
54788	Nr3c1	Arl10	-0.00657974	0.00657974	8.6096e-13	12.065
54841	Egr1	Arl14ep	0.00904856	0.00904856	3.44599e-12	11.4627
54845	Sp3	Arl14ep	-0.00879126	0.00879126	4.7466e-09	8.32362
54852	Elf3	Arl14ep	-0.0131576	0.0131576	4.35684e-10	9.36083
54933	Egr1	Arl15	0.00542165	0.00542165	5.61805e-10	9.25041
54963	Fos	Arl15	-0.00540761	0.00540761	8.57105e-13	12.067
54997	Nr3c1	Arl16	0.00661385	0.00661385	7.7239e-06	5.11216
55014	Nfe2l2	Arl16	0.0115971	0.0115971	1.53532e-09	8.8138
55074	Heyl	Arl2	0.0219221	0.0219221	6.43703e-11	10.1913
55116	Sox9	Arl2	0.0136332	0.0136332	2.45587e-07	6.60979
55129	Egr1	Arl2	0.0165811	0.0165811	5.05589e-08	7.2962
55132	Bach1	Arl2	-0.0123344	0.0123344	5.25793e-11	10.2792
55133	Klf6	Arl2	-0.00577961	0.00577961	0.000574794	3.24049
55151	Fos	Arl2	-0.0226858	0.0226858	2.09313e-10	9.6792
55168	Nr3c1	Arl2bp	0.0110207	0.0110207	2.85911e-07	6.54377
55221	Egr1	Arl2bp	-0.0103198	0.0103198	3.91213e-08	7.40759
55226	Klf6	Arl2bp	-0.016467	0.016467	7.07399e-08	7.15034
55289	Pax8	Arl4a	-0.00560539	0.00560539	4.37908e-05	4.35862
55329	Egr1	Arl4a	0.00584391	0.00584391	2.02823e-05	4.69288
55336	Klf6	Arl4a	-0.00902871	0.00902871	6.90729e-11	10.1607
55501	Jun	Arl4d	0.0215913	0.0215913	2.59618e-12	11.5857
55517	Klf6	Arl4d	-0.00584353	0.00584353	9.39284e-08	7.0272
55526	Junb	Arl4d	-0.00529257	0.00529257	3.50115e-05	4.45579
55632	Hoxb2	Arl6	-0.0205071	0.0205071	5.95861e-13	12.2249
55633	Egr1	Arl6	0.00963532	0.00963532	4.19289e-05	4.37749
55676	Nr3c1	Arl6ip1	-0.0701995	0.0701995	9.4497e-12	11.0246
55714	Ets1	Arl6ip1	0.0360076	0.0360076	1.98798e-09	8.70159
55723	Foxe1	Arl6ip1	0.00999453	0.00999453	0.000972712	3.01202
55737	Klf6	Arl6ip1	0.097641	0.097641	1.2365e-14	13.9078
55759	Fos	Arl6ip1	-0.0259547	0.0259547	0.000721553	3.14173
55784	Nr3c1	Arl6ip4	-0.0106661	0.0106661	5.63585e-05	4.24904
55792	Heyl	Arl6ip4	-0.0170783	0.0170783	1.58969e-08	7.79869
55798	Nfe2l2	Arl6ip4	-0.00794055	0.00794055	4.93683e-08	7.30655
55808	Sp3	Arl6ip4	-0.0123584	0.0123584	1.75839e-09	8.75488
55809	Fos	Arl6ip4	-0.0128617	0.0128617	4.05359e-08	7.39216
55810	Ets1	Arl6ip4	0.00604031	0.00604031	1.16278e-05	4.9345
55823	Klf6	Arl6ip4	-0.0132245	0.0132245	4.7425e-08	7.32399
55852	Fosb	Arl6ip5	-0.0185184	0.0185184	1.49575e-10	9.82514
55856	Batf3	Arl6ip5	0.00594214	0.00594214	3.90441e-06	5.40844
55866	Nr3c1	Arl6ip5	0.00948795	0.00948795	3.23349e-06	5.49033
55880	Jun	Arl6ip5	0.0335765	0.0335765	2.24882e-08	7.64805
55890	Fos	Arl6ip5	-0.0171068	0.0171068	0.000245662	3.60966
55914	Creb5	Arl6ip5	0.00592317	0.00592317	3.28309e-05	4.48372
55920	Bcl11b	Arl6ip5	-0.00769513	0.00769513	3.30134e-06	5.48131
55950	Nr3c1	Arl6ip6	0.0267942	0.0267942	2.26132e-09	8.64564
55979	Nr4a2	Arl6ip6	0.0224943	0.0224943	1.73589e-09	8.76048
55982	Klf6	Arl6ip6	-0.0247534	0.0247534	3.25548e-11	10.4874
56007	Foxe1	Armc1	-0.00859301	0.00859301	5.38177e-06	5.26908
56032	Mecom	Armc1	0.0151546	0.0151546	1.85169e-09	8.73243
56042	Sp3	Armc1	0.0185719	0.0185719	5.8043e-13	12.2363
56046	Ets1	Armc1	0.0137145	0.0137145	3.21594e-11	10.4927
56056	Klf6	Armc1	0.0103035	0.0103035	6.10887e-06	5.21404
56159	Egr1	Armc6	0.00503003	0.00503003	3.39118e-06	5.46965
56214	Nr3c1	Armc7	0.00528702	0.00528702	1.20063e-09	8.92059
56284	Id3	Armc9	0.00652382	0.00652382	8.22065e-07	6.08509
56403	Id3	Armcx1	0.0159797	0.0159797	3.0465e-06	5.5162
56516	Nr3c1	Armcx2	-0.0223321	0.0223321	2.28689e-12	11.6408
56534	Id1	Armcx2	0.0129517	0.0129517	5.72965e-05	4.24187
56538	Sp3	Armcx2	0.00516099	0.00516099	0.000349642	3.45638
56574	Arntl	Armcx2	-0.00524282	0.00524282	7.80081e-07	6.10786
56585	Nr3c1	Armcx3	-0.00509732	0.00509732	1.53765e-05	4.81314
56590	Heyl	Armcx3	-0.0100262	0.0100262	1.59353e-08	7.79764
56591	Id3	Armcx3	-0.0158556	0.0158556	2.33542e-09	8.63164
56665	Maf	Armcx3	-0.00612713	0.00612713	2.65021e-08	7.57672
56746	Id3	Armcx4	-0.00539811	0.00539811	0.00060223	3.22024
56785	Id1	Armcx4	0.00937082	0.00937082	1.68992e-08	7.77213
56819	Sp3	Armcx4	0.00566743	0.00566743	2.68112e-07	6.57168
56824	Bach1	Armcx4	-0.00524733	0.00524733	1.80662e-11	10.7431
56828	Klf6	Armcx4	-0.00537334	0.00537334	1.0994e-08	7.95885
56854	Fos	Armcx4	0.013931	0.013931	2.77069e-10	9.55741
56872	Fosb	Arnt	-0.00561186	0.00561186	4.27984e-09	8.36857
56885	Nr3c1	Arnt	0.00774931	0.00774931	1.68409e-12	11.7736
56896	Jun	Arnt	0.00931823	0.00931823	7.70463e-09	8.11325
56906	Sp3	Arnt	0.00688986	0.00688986	7.64808e-10	9.11645
56919	Klf6	Arnt	0.00746179	0.00746179	2.02785e-12	11.693
56934	Junb	Arnt	-0.00924697	0.00924697	3.07254e-06	5.5125
56968	Egr1	Arnt2	0.00997469	0.00997469	4.07761e-11	10.3896
57047	Foxe1	Arntl	0.00543815	0.00543815	1.33041e-07	6.87602
57055	Egr1	Arntl	0.0106652	0.0106652	0.000107423	3.9689
57061	Klf6	Arntl	-0.00628395	0.00628395	7.22241e-05	4.14132
57080	Fos	Arntl	0.0119877	0.0119877	1.4932e-06	5.82588
57088	Maf	Arntl	0.0166869	0.0166869	5.34016e-14	13.2724
57141	Ets1	Arpc1a	0.0056424	0.0056424	4.15613e-06	5.38131
57150	Sox9	Arpc1a	-0.0168827	0.0168827	4.48342e-06	5.34839
57161	Egr1	Arpc1a	0.0321624	0.0321624	4.72587e-07	6.32552
57163	Sp3	Arpc1a	-0.00584145	0.00584145	3.67996e-05	4.43416
57166	Klf6	Arpc1a	0.0101025	0.0101025	2.33549e-06	5.63162
57190	Fos	Arpc1a	-0.0383311	0.0383311	2.13092e-11	10.6714
57244	Ets1	Arpc1b	-0.00646657	0.00646657	1.85157e-08	7.73246
57291	Fos	Arpc1b	0.00577332	0.00577332	3.66847e-05	4.43552
57313	Elk3	Arpc4	0.0125962	0.0125962	1.47567e-10	9.83101
57317	Nfe2l2	Arpc4	0.0111918	0.0111918	3.49027e-07	6.45714
57354	Nr4a2	Arpc4	-0.0215388	0.0215388	3.91915e-12	11.4068
57374	Sp3	Arpc4	0.0147623	0.0147623	1.63517e-07	6.78644
57408	Elf3	Arpc4	0.0130525	0.0130525	1.91729e-07	6.71731
57435	Heyl	Arpc5	-0.0172303	0.0172303	1.51689e-07	6.81905
57471	Pax8	Arpc5	0.0090787	0.0090787	3.07283e-05	4.51246
57484	Id1	Arpc5	-0.0173809	0.0173809	1.59535e-07	6.79715
57493	Nr4a2	Arpc5	-0.023095	0.023095	2.51978e-10	9.59864
57525	Bach1	Arpc5	-0.00595889	0.00595889	1.76469e-05	4.75333
57527	Klf6	Arpc5	0.0102158	0.0102158	8.38561e-07	6.07647
57588	Nr3c1	Arpc5l	0.0170267	0.0170267	8.57586e-08	7.06672
57597	Heyl	Arpc5l	-0.0093428	0.0093428	6.24026e-05	4.2048
57599	Elk3	Arpc5l	0.0102861	0.0102861	4.84806e-10	9.31443
57603	Nfe2l2	Arpc5l	0.01077	0.01077	1.75335e-06	5.75613
57604	Egr1	Arpc5l	0.00972997	0.00972997	6.89406e-07	6.16152
57609	Sp3	Arpc5l	-0.0099154	0.0099154	3.13498e-07	6.50377
57626	Klf6	Arpc5l	-0.0197168	0.0197168	1.24772e-11	10.9039
57650	Nr3c1	Arpp19	0.00919632	0.00919632	2.99904e-06	5.52302
57702	Fosb	Arpp19	-0.0120155	0.0120155	9.84284e-07	6.00688
57703	Batf3	Arpp19	-0.00663073	0.00663073	6.53923e-06	5.18447
57711	Hoxb2	Arpp19	0.0194343	0.0194343	2.65614e-07	6.57575
57713	Egr1	Arpp19	0.0114625	0.0114625	0.000617784	3.20916
57714	Sp3	Arpp19	0.0127801	0.0127801	1.17525e-05	4.92987
57718	Klf6	Arpp19	-0.0313319	0.0313319	1.79501e-13	12.7459
57743	Fos	Arpp19	0.0156385	0.0156385	3.27124e-06	5.48529
57751	Junb	Arpp19	0.0205463	0.0205463	6.9156e-06	5.16017
57973	Egr1	Arrb1	-0.00570752	0.00570752	8.29514e-11	10.0812
58107	Hoxb2	Arrb2	0.00529505	0.00529505	4.7375e-08	7.32445
58145	Fos	Arrb2	-0.00716606	0.00716606	2.1651e-08	7.66452
58172	Id3	Arrdc1	0.0284142	0.0284142	1.99894e-11	10.6992
58192	Pax8	Arrdc1	0.00811553	0.00811553	4.37031e-05	4.35949
58233	Klf6	Arrdc1	-0.00940608	0.00940608	1.83233e-07	6.737
58249	Nfib	Arrdc1	-0.0185734	0.0185734	7.00668e-08	7.15449
58439	Heyl	Arrdc3	-0.0102024	0.0102024	1.1448e-06	5.94127
58542	Fos	Arrdc3	0.0208487	0.0208487	1.1263e-11	10.9483
58565	Id3	Arrdc4	0.0205566	0.0205566	1.93396e-08	7.71355
58624	Klf6	Arrdc4	0.00566101	0.00566101	1.93552e-07	6.7132
58672	Heyl	Arsb	0.010182	0.010182	2.42809e-12	11.6147
58865	Egr1	Arsk	0.00535271	0.00535271	5.29495e-10	9.27614
59178	Egr1	Arv1	0.00553519	0.00553519	4.00878e-08	7.39699
59341	Nr3c1	Arxes1	0.0241449	0.0241449	1.02487e-12	11.9893
59354	Egr1	Arxes1	0.00894061	0.00894061	0.000799443	3.09721
59361	Sp3	Arxes1	-0.00583656	0.00583656	4.62925e-05	4.33449
59364	Fos	Arxes1	0.020261	0.020261	7.73391e-11	10.1116
59365	Ets1	Arxes1	0.0129071	0.0129071	1.45228e-13	12.8379
59422	Nr3c1	Arxes2	0.0120325	0.0120325	6.07525e-08	7.21644
59434	Egr1	Arxes2	0.0107654	0.0107654	6.32486e-06	5.19895
59482	Nr3c1	Asah1	-0.00694169	0.00694169	0.000935448	3.02898
59486	Jun	Asah1	0.0388119	0.0388119	3.10693e-08	7.50767
59523	Fosb	Asah1	-0.00647805	0.00647805	0.000316993	3.49895
59528	Hoxb2	Asah1	0.0133247	0.0133247	1.66437e-06	5.77875
59529	Egr1	Asah1	0.010766	0.010766	0.000106113	3.97423
59530	Sp3	Asah1	0.00712236	0.00712236	1.05005e-05	4.97879
59532	Klf6	Asah1	0.017527	0.017527	1.47094e-08	7.83241
59561	Junb	Asah1	0.016889	0.016889	8.96314e-07	6.04754
59632	Nr3c1	Asap1	-0.00808893	0.00808893	1.9676e-05	4.70606
59642	Nfe2l2	Asap1	-0.0100085	0.0100085	2.43536e-07	6.61344
59673	Pax8	Asap1	0.0133562	0.0133562	1.47566e-07	6.83101
59713	Maf	Asap1	0.0115937	0.0115937	1.66334e-09	8.77902
59721	Egr1	Asap1	-0.00658011	0.00658011	1.16561e-07	6.93345
59725	Sp3	Asap1	-0.0102437	0.0102437	2.22989e-05	4.65172
59730	Klf6	Asap1	0.00776271	0.00776271	3.1611e-06	5.50016
59769	Junb	Asap1	-0.00807644	0.00807644	0.000198485	3.70227
59832	Egr1	Asap2	0.00594366	0.00594366	9.46845e-06	5.02372
59862	Fos	Asap2	-0.00511193	0.00511193	1.40913e-08	7.85105
60359	Nr3c1	Asb13	-0.00642779	0.00642779	1.20605e-07	6.91863
60382	Sp3	Asb13	0.00595873	0.00595873	3.52604e-07	6.45271
60385	Fos	Asb13	-0.0160613	0.0160613	9.09141e-12	11.0414
60386	Ets1	Asb13	0.00536168	0.00536168	2.20991e-09	8.65563
60554	Jun	Asb6	0.0130807	0.0130807	2.86052e-08	7.54356
60637	Elf3	Asb6	-0.00520534	0.00520534	2.46498e-09	8.60819
60656	Pax8	Asb8	0.0138979	0.0138979	1.74502e-10	9.7582
60670	Nr3c1	Asb8	0.00714311	0.00714311	2.03098e-07	6.69229
60687	Egr1	Asb8	0.0158168	0.0158168	0.000101057	3.99543
60696	Fos	Asb8	-0.0191518	0.0191518	3.22998e-09	8.4908
60712	Klf6	Asb8	0.0103435	0.0103435	1.85248e-12	11.7322
60728	Hivep3	Asb8	0.00631157	0.00631157	9.3105e-08	7.03103
60739	Elk3	Ascc2	0.00514674	0.00514674	2.88253e-10	9.54023
60743	Nfe2l2	Ascc2	0.00696786	0.00696786	2.60105e-08	7.58485
61129	Heyl	Asf1a	0.0139101	0.0139101	1.75959e-05	4.75459
61189	Foxe1	Asf1a	0.0114798	0.0114798	1.16659e-09	8.93308
61202	Sp3	Asf1a	-0.00730658	0.00730658	1.15293e-08	7.9382
61207	Klf6	Asf1a	-0.010954	0.010954	4.87059e-06	5.31242
61228	Fos	Asf1a	-0.0101788	0.0101788	0.000588656	3.23014
61252	Heyl	Asf1b	-0.0124438	0.0124438	5.01129e-08	7.30005
61276	Pax8	Asf1b	0.0144442	0.0144442	1.06493e-08	7.97268
61288	Cux1	Asf1b	0.00708508	0.00708508	1.82312e-05	4.73918
61289	Ets1	Asf1b	0.0114293	0.0114293	1.27018e-13	12.8961
61297	Hivep3	Asf1b	-0.00505173	0.00505173	4.48258e-09	8.34847
61313	Klf6	Asf1b	0.00795532	0.00795532	3.82666e-06	5.41718
61400	Ets1	Asgr2	0.00526987	0.00526987	4.81772e-17	16.3172
61483	Nr3c1	Ash2l	-0.0138418	0.0138418	3.96096e-09	8.4022
61498	Egr1	Ash2l	0.00678057	0.00678057	0.000597729	3.2235
61503	Sp3	Ash2l	-0.015769	0.015769	2.3069e-09	8.63697
61507	Ets1	Ash2l	0.00522675	0.00522675	1.49986e-05	4.82395
61516	Klf6	Ash2l	0.00603504	0.00603504	9.7618e-06	5.01047
61940	Nr3c1	Asna1	-0.0163755	0.0163755	3.18176e-07	6.49733
61946	Heyl	Asna1	0.0107617	0.0107617	0.000756284	3.12132
61947	Id3	Asna1	-0.00815851	0.00815851	0.000631685	3.1995
62060	Nfic	Asns	0.00598854	0.00598854	8.61381e-12	11.0648
62069	Fos	Asns	-0.0123063	0.0123063	1.62387e-09	8.78945
62078	Klf6	Asns	0.00831295	0.00831295	1.31479e-12	11.8811
62116	Nr3c1	Asnsd1	-0.0080479	0.0080479	3.4629e-05	4.46056
62132	Sp3	Asnsd1	-0.0118149	0.0118149	1.18234e-09	8.92726
62134	Fos	Asnsd1	-0.00945436	0.00945436	4.54522e-05	4.34245
62268	Nr3c1	Asph	-0.00803689	0.00803689	1.32934e-06	5.87637
62274	Jun	Asph	0.00964185	0.00964185	6.0721e-08	7.21666
62300	Pax8	Asph	-0.00624812	0.00624812	5.96057e-07	6.22471
62345	Egr1	Asph	0.0114512	0.0114512	1.97034e-07	6.70546
62379	Fos	Asph	0.00545095	0.00545095	4.32136e-07	6.36438
62389	Junb	Asph	-0.00656122	0.00656122	7.60039e-06	5.11916
62622	Fos	Aspm	-0.0173712	0.0173712	3.88355e-08	7.41077
62627	Sp3	Aspm	-0.0113194	0.0113194	7.50053e-07	6.12491
62703	Foxe1	Asrgl1	0.00565417	0.00565417	3.02544e-06	5.51921
62727	Egr1	Asrgl1	-0.00595391	0.00595391	5.99136e-07	6.22247
62731	Sp3	Asrgl1	-0.00660166	0.00660166	1.83675e-07	6.73595
62812	Id1	Ass1	-0.00778553	0.00778553	8.44667e-11	10.0733
63169	Id1	Asxl1	0.00535524	0.00535524	1.18881e-05	4.92489
63205	Egr1	Asxl1	0.00581633	0.00581633	1.5559e-07	6.80802
63265	Foxp2	Asxl2	0.0056381	0.0056381	1.01562e-05	4.99327
63285	Id3	Asxl2	0.00989835	0.00989835	6.6193e-05	4.17919
63290	Jun	Asxl2	0.0143226	0.0143226	1.55569e-07	6.80808
63345	Ets1	Asxl2	-0.00585699	0.00585699	2.8454e-10	9.54586
63365	Foxe1	Asxl2	-0.00737787	0.00737787	1.31347e-08	7.88158
63399	Klf6	Asxl2	-0.00913453	0.00913453	3.13658e-07	6.50354
63413	Creb5	Asxl2	-0.00500988	0.00500988	0.000278573	3.55506
63444	Elf3	Asxl2	-0.00624902	0.00624902	2.56171e-05	4.59147
63487	Egr1	Atad2	0.0213523	0.0213523	1.74796e-07	6.75747
63526	Nr3c1	Atad3a	-0.015646	0.015646	1.83192e-07	6.73709
63622	Crem	Atad3a	-0.0070213	0.0070213	9.78803e-08	7.0093
63722	Egr1	Atat1	-0.00927862	0.00927862	3.95582e-06	5.40276
63738	Klf6	Atat1	-0.00611044	0.00611044	0.000103578	3.98473
63769	Nr3c1	Atf1	-0.00604183	0.00604183	0.00081003	3.0915
63774	Heyl	Atf1	-0.00591545	0.00591545	9.82782e-07	6.00754
63779	Nfe2l2	Atf1	-0.00736391	0.00736391	2.11481e-09	8.67473
63812	Id1	Atf1	0.00777125	0.00777125	1.56155e-05	4.80644
63841	Egr1	Atf1	0.015899	0.015899	6.71014e-11	10.1733
63886	Maf	Atf1	-0.0098805	0.0098805	6.93834e-10	9.15874
63911	Tcf4	Atf3	-0.00851984	0.00851984	8.61471e-14	13.0648
63963	Egr1	Atf3	0.0157951	0.0157951	1.74388e-14	13.7585
63968	Klf6	Atf3	0.00865322	0.00865322	4.67767e-13	12.33
63978	Nfib	Atf3	-0.00755631	0.00755631	6.80963e-08	7.16688
63996	Junb	Atf3	0.0111658	0.0111658	2.53908e-09	8.59532
64007	Nr3c1	Atf5	0.00908247	0.00908247	4.19104e-08	7.37768
64081	Egr1	Atf5	-0.00939073	0.00939073	1.10348e-08	7.95724
64137	Id3	Atf6	0.0118791	0.0118791	5.41742e-09	8.26621
64167	Id1	Atf6	0.00722214	0.00722214	1.47069e-09	8.83248
64214	Creb5	Atf6	0.00551486	0.00551486	2.4662e-11	10.608
64248	Heyl	Atf7	0.00747941	0.00747941	1.32431e-07	6.87801
64249	Id3	Atf7	0.00754242	0.00754242	8.78247e-07	6.05638
64270	Id1	Atf7	0.00575173	0.00575173	4.32161e-06	5.36435
64346	Nr3c1	Atf7ip	0.0159723	0.0159723	4.4215e-13	12.3544
64358	Egr1	Atf7ip	0.029093	0.029093	5.26772e-11	10.2784
64363	Sp3	Atf7ip	0.0102392	0.0102392	2.57989e-09	8.5884
64371	Klf6	Atf7ip	0.00501042	0.00501042	0.000865963	3.0625
64494	Fos	Atg10	0.00585628	0.00585628	7.90239e-06	5.10224
64510	Creb5	Atg10	0.00561653	0.00561653	1.89471e-10	9.72246
64546	Maf	Atg101	0.00656417	0.00656417	2.41012e-07	6.61796
64555	Mecom	Atg101	0.0151867	0.0151867	7.05256e-13	12.1517
64611	Heyl	Atg14	0.0134518	0.0134518	8.11534e-10	9.09069
64612	Id3	Atg14	0.0080732	0.0080732	0.000225326	3.64719
64617	Tcf4	Atg14	-0.00763319	0.00763319	6.03099e-07	6.21961
64667	Nfib	Atg14	-0.00526095	0.00526095	2.28639e-05	4.64085
64786	Id3	Atg2b	0.0063885	0.0063885	2.80995e-06	5.5513
64787	Jun	Atg2b	0.0105508	0.0105508	4.38509e-12	11.358
64860	Egr1	Atg2b	-0.00538341	0.00538341	1.25487e-08	7.9014
64864	Sp3	Atg2b	0.00608898	0.00608898	1.01834e-10	9.99211
64920	Nr3c1	Atg3	0.00564796	0.00564796	2.14178e-07	6.66923
64925	Heyl	Atg3	0.0156691	0.0156691	1.92259e-10	9.71611
64927	Id3	Atg3	0.00583358	0.00583358	9.05279e-05	4.04322
64968	Ets1	Atg3	0.00567051	0.00567051	1.28425e-07	6.89135
64997	Sp3	Atg3	-0.00683693	0.00683693	2.41295e-08	7.61745
65054	Nr3c1	Atg4b	-0.00666288	0.00666288	2.88938e-05	4.53919
65057	Heyl	Atg4b	0.0117529	0.0117529	2.62317e-08	7.58117
65062	Nfe2l2	Atg4b	0.00594233	0.00594233	7.95734e-07	6.09923
65120	Foxe1	Atg4b	0.0105236	0.0105236	9.35582e-10	9.02892
65137	Sp3	Atg4b	-0.00561521	0.00561521	0.000121112	3.91681
65263	Id1	Atg4d	0.0159643	0.0159643	1.26744e-14	13.8971
65331	Fos	Atg4d	-0.00527633	0.00527633	2.40201e-09	8.61943
65358	Id3	Atg5	0.012732	0.012732	8.52861e-06	5.06912
65359	Jun	Atg5	0.0120788	0.0120788	1.26067e-07	6.8994
65363	Nfe2l2	Atg5	0.00633737	0.00633737	1.12623e-05	4.94837
65395	Id1	Atg5	0.009788	0.009788	2.94698e-05	4.53062
65412	Fosb	Atg5	-0.00759821	0.00759821	3.22476e-06	5.4915
65413	Batf3	Atg5	0.00637923	0.00637923	6.5221e-09	8.18561
65421	Egr1	Atg5	0.0167295	0.0167295	2.2095e-11	10.6557
65427	Klf6	Atg5	-0.00679275	0.00679275	1.79333e-09	8.74634
65439	Arntl	Atg5	0.00775563	0.00775563	5.06124e-12	11.2957
65451	Fos	Atg5	-0.0122334	0.0122334	1.29728e-08	7.88697
65497	Ets1	Atic	0.0117772	0.0117772	4.04816e-12	11.3927
65518	Egr1	Atic	0.0141593	0.0141593	3.86182e-06	5.41321
65523	Bach1	Atic	-0.00685184	0.00685184	1.7364e-05	4.76035
65545	Fos	Atic	-0.0124668	0.0124668	9.40606e-09	8.02659
65568	Egr1	Atm	0.00678717	0.00678717	1.17137e-07	6.93131
65598	Nr3c1	Atmin	0.00805224	0.00805224	1.25566e-14	13.9011
65821	Mecom	Atox1	0.0112272	0.0112272	0.000122495	3.91188
65823	Nfe2l2	Atox1	0.0184306	0.0184306	4.66055e-08	7.33156
65824	Egr1	Atox1	0.0127322	0.0127322	9.7126e-05	4.01266
65829	Sp3	Atox1	-0.0136104	0.0136104	2.66579e-07	6.57417
65843	Klf6	Atox1	-0.0285949	0.0285949	3.83428e-08	7.41632
65872	Nr3c1	Atp11a	0.0126468	0.0126468	4.17165e-09	8.37969
65876	Heyl	Atp11a	0.00611164	0.00611164	0.000190811	3.7194
65877	Jun	Atp11a	0.0125348	0.0125348	5.34154e-08	7.27233
65904	Pax8	Atp11a	0.00593474	0.00593474	3.77526e-05	4.42305
65940	Fosb	Atp11a	0.00687685	0.00687685	2.75198e-06	5.56035
65951	Egr1	Atp11a	-0.00512519	0.00512519	2.68432e-05	4.57117
65958	Klf6	Atp11a	-0.00513782	0.00513782	5.28248e-05	4.27716
65984	Tbx3	Atp11a	0.00937593	0.00937593	6.66246e-08	7.17637
65989	Fos	Atp11a	-0.007265	0.007265	0.000190235	3.72071
65999	Junb	Atp11a	-0.0118158	0.0118158	1.14146e-08	7.94254
66007	Nr3c1	Atp11b	0.0102934	0.0102934	3.07016e-11	10.5128
66115	Nfe2l2	Atp13a1	0.00554524	0.00554524	7.92515e-08	7.10099
66155	Egr1	Atp13a1	-0.00788186	0.00788186	3.68779e-09	8.43323
66251	Egr1	Atp13a2	-0.0103809	0.0103809	1.50734e-10	9.82179
66255	Klf6	Atp13a2	-0.00900424	0.00900424	2.00217e-08	7.6985
66385	Heyl	Atp1a1	0.0897371	0.0897371	1.84591e-10	9.73379
66386	Id3	Atp1a1	0.0605323	0.0605323	1.10587e-07	6.9563
66438	Egr1	Atp1a1	-0.0263964	0.0263964	6.99897e-07	6.15497
66439	Sp3	Atp1a1	0.0169834	0.0169834	2.04823e-06	5.68862
66474	Maf	Atp1a1	0.025422	0.025422	2.04025e-08	7.69032
66614	Nr3c1	Atp1b1	0.0672458	0.0672458	4.84441e-13	12.3148
66618	Heyl	Atp1b1	0.0217797	0.0217797	6.88232e-08	7.16226
66649	Id1	Atp1b1	0.0492077	0.0492077	4.49279e-14	13.3475
66651	Ets1	Atp1b1	0.0240237	0.0240237	9.99702e-13	12.0001
66673	Egr1	Atp1b1	0.0447598	0.0447598	4.19395e-09	8.37738
66676	Sp3	Atp1b1	0.0236947	0.0236947	1.02902e-10	9.98758
66695	Arntl	Atp1b1	0.0142924	0.0142924	7.36442e-11	10.1329
66967	Nr3c1	Atp2b1	0.0239055	0.0239055	1.45554e-08	7.83698
66972	Heyl	Atp2b1	0.0173525	0.0173525	1.96091e-06	5.70754
67035	Egr1	Atp2b1	0.0163821	0.0163821	3.5894e-06	5.44498
67040	Klf6	Atp2b1	0.0131297	0.0131297	4.95232e-07	6.30519
67065	Fos	Atp2b1	-0.0086671	0.0086671	0.000342615	3.46519
67072	Crem	Atp2b1	-0.00572065	0.00572065	2.26789e-05	4.64438
67172	Nr3c1	Atp2c1	0.00981816	0.00981816	8.30084e-06	5.08088
67175	Heyl	Atp2c1	0.0112432	0.0112432	2.34193e-07	6.63043
67224	Nr4a2	Atp2c1	-0.0072492	0.0072492	5.16199e-05	4.28718
67234	Foxe1	Atp2c1	0.00760033	0.00760033	8.45432e-09	8.07292
67245	Egr1	Atp2c1	-0.0100605	0.0100605	0.000308047	3.51138
67246	Sp3	Atp2c1	0.0140512	0.0140512	4.47988e-12	11.3487
67279	Fos	Atp2c1	0.0101846	0.0101846	1.57258e-06	5.80339
67301	Nr3c1	Atp5b	-0.0105216	0.0105216	0.000619232	3.20815
67304	Heyl	Atp5b	-0.0165756	0.0165756	0.000695157	3.15792
67346	Nr4a2	Atp5b	-0.024881	0.024881	1.6078e-10	9.79377
67364	Maf	Atp5b	-0.00891584	0.00891584	0.000174644	3.75785
67371	Egr1	Atp5b	0.0316653	0.0316653	1.30311e-08	7.88502
67376	Klf6	Atp5b	-0.0132519	0.0132519	5.13786e-06	5.28922
67402	Fos	Atp5b	0.0155841	0.0155841	1.28871e-05	4.88984
67462	Nr4a2	Atp5c1	-0.0202989	0.0202989	1.2129e-08	7.91618
67479	Sp3	Atp5c1	-0.0173689	0.0173689	7.97813e-06	5.0981
67482	Klf6	Atp5c1	-0.0208431	0.0208431	2.26179e-07	6.64555
67496	Fos	Atp5c1	-0.00918066	0.00918066	0.000455042	3.34195
67535	Heyl	Atp5d	0.00510705	0.00510705	0.000943464	3.02527
67537	Id3	Atp5d	0.0126793	0.0126793	7.93968e-06	5.1002
67547	Nfe2l2	Atp5d	0.00668284	0.00668284	0.000160523	3.79446
67602	Pax8	Atp5d	0.0101685	0.0101685	6.23868e-05	4.20491
67623	Id1	Atp5d	0.00711342	0.00711342	0.000327414	3.4849
67628	Cux1	Atp5d	0.0213627	0.0213627	6.53911e-12	11.1845
67655	Nkx2-1	Atp5d	0.006988	0.006988	5.92545e-06	5.22728
67664	Foxe1	Atp5d	-0.00881673	0.00881673	2.92211e-09	8.5343
67668	Fosb	Atp5d	-0.013407	0.013407	3.9974e-08	7.39822
67692	Egr1	Atp5d	0.0116776	0.0116776	4.99823e-05	4.30118
67706	Bach1	Atp5d	-0.00896041	0.00896041	9.68754e-08	7.01379
67805	Nr3c1	Atp5e	0.052196	0.052196	2.50669e-12	11.6009
67814	Nfe2l2	Atp5e	-0.0126688	0.0126688	5.71108e-06	5.24328
67828	Lef1	Atp5e	-0.0276987	0.0276987	2.6391e-08	7.57854
67854	Ets1	Atp5e	0.0134862	0.0134862	4.60094e-08	7.33715
67874	Egr1	Atp5e	0.043146	0.043146	1.22939e-08	7.91031
67875	Sp3	Atp5e	0.0122536	0.0122536	1.24292e-06	5.90556
67878	Klf6	Atp5e	-0.0518064	0.0518064	2.03817e-12	11.6908
67915	Id3	Atp5g3	-0.0245483	0.0245483	1.27989e-05	4.89283
67934	Pax8	Atp5g3	0.0155837	0.0155837	1.01714e-06	5.99262
67947	Nr4a2	Atp5g3	-0.0271473	0.0271473	3.89486e-09	8.40951
67960	Egr1	Atp5g3	0.0331532	0.0331532	1.20315e-13	12.9197
67964	Klf6	Atp5g3	-0.0199368	0.0199368	1.5226e-07	6.81741
67994	Foxe1	Atp5h	-0.00584797	0.00584797	0.000212553	3.67253
68011	Nr3c1	Atp5h	0.0207042	0.0207042	3.35039e-06	5.4749
68027	Egr1	Atp5h	0.0210708	0.0210708	0.000307253	3.5125
68034	Sp3	Atp5h	0.00941706	0.00941706	0.000106155	3.97406
68036	Fos	Atp5h	0.0302783	0.0302783	1.48251e-08	7.829
68037	Ets1	Atp5h	0.0204674	0.0204674	1.82883e-10	9.73783
68050	Klf6	Atp5h	-0.0285791	0.0285791	1.12491e-10	9.94888
68083	Nr3c1	Atp5k	0.0561636	0.0561636	5.21367e-06	5.28286
68093	Nfe2l2	Atp5k	-0.0326838	0.0326838	2.87973e-10	9.54065
68094	Egr1	Atp5k	0.062895	0.062895	1.62299e-09	8.78968
68099	Sp3	Atp5k	0.0187877	0.0187877	1.69343e-07	6.77123
68105	Bach1	Atp5k	-0.0144875	0.0144875	0.000177819	3.75002
68121	Maf	Atp5k	0.0300567	0.0300567	7.61648e-10	9.11825
68128	Nr3c1	Atp5l	0.0411093	0.0411093	1.43037e-11	10.8446
68132	Heyl	Atp5l	-0.0125979	0.0125979	7.53466e-05	4.12294
68133	Id3	Atp5l	-0.0655175	0.0655175	2.28693e-08	7.64075
68134	Jun	Atp5l	-0.0200431	0.0200431	0.000295099	3.53003
68153	Pax8	Atp5l	0.00963855	0.00963855	0.0003549	3.44989
68164	Cux1	Atp5l	0.0305286	0.0305286	2.62881e-09	8.58024
68165	Ets1	Atp5l	0.0115892	0.0115892	1.85517e-07	6.73162
68177	Fosb	Atp5l	-0.0260072	0.0260072	2.41056e-12	11.6179
68183	Egr1	Atp5l	0.030714	0.030714	5.73587e-08	7.2414
68184	Sp3	Atp5l	-0.00729742	0.00729742	3.94579e-05	4.40387
68204	Fos	Atp5l	0.0571151	0.0571151	1.16759e-10	9.93271
68212	Junb	Atp5l	0.0370265	0.0370265	3.01298e-05	4.521
68242	Sp3	Atp6ap2	0.0224827	0.0224827	2.85008e-07	6.54514
68248	Klf6	Atp6ap2	0.0331271	0.0331271	4.06269e-11	10.3912
68263	Maf	Atp6ap2	0.0386368	0.0386368	1.03211e-16	15.9863
68271	Nr3c1	Atp6v0a1	0.00992805	0.00992805	5.54413e-14	13.2562
68324	Batf3	Atp6v0a1	0.00583549	0.00583549	2.06076e-10	9.68597
68417	Foxe1	Atp6v0a2	0.010542	0.010542	1.53981e-13	12.8125
68434	Klf6	Atp6v0a2	-0.00691847	0.00691847	2.28816e-08	7.64051
68500	Heyl	Atp6v0d1	0.0302147	0.0302147	5.13615e-15	14.2894
68501	Id3	Atp6v0d1	0.0228156	0.0228156	3.84598e-08	7.41499
68545	Hivep3	Atp6v0d1	0.0090235	0.0090235	2.08304e-07	6.6813
68557	Egr1	Atp6v0d1	-0.0135343	0.0135343	5.00994e-07	6.30017
68560	Bach1	Atp6v0d1	0.0189714	0.0189714	1.85736e-11	10.7311
68599	Junb	Atp6v0d1	-0.0106354	0.0106354	0.000108535	3.96443
68602	Maf	Atp6v0d1	0.0078863	0.0078863	2.56573e-07	6.59079
68619	Jun	Atp6v0d2	0.00840115	0.00840115	6.87055e-11	10.163
68651	Junb	Atp6v0d2	-0.00750143	0.00750143	6.20598e-08	7.20719
68666	Heyl	Atp6v0e	0.0394627	0.0394627	1.18078e-09	8.92783
68668	Id3	Atp6v0e	0.0323671	0.0323671	2.8533e-08	7.54465
68692	Ets1	Atp6v0e	-0.00666497	0.00666497	7.35149e-06	5.13362
68735	Elf3	Atp6v0e	0.0214407	0.0214407	1.19888e-11	10.9212
68751	Pax8	Atp6v1b2	0.0117445	0.0117445	1.61863e-10	9.79085
68785	Sp3	Atp6v1b2	-0.00925193	0.00925193	4.21108e-06	5.37561
68786	Ets1	Atp6v1b2	-0.0106942	0.0106942	3.606e-09	8.44297
68845	Tcf4	Atp6v1c1	0.0111945	0.0111945	2.98091e-10	9.52565
68870	Id1	Atp6v1c1	0.0123677	0.0123677	3.13992e-08	7.50308
68900	Egr1	Atp6v1c1	0.00657007	0.00657007	1.47396e-05	4.83151
68956	Heyl	Atp6v1c2	0.00786326	0.00786326	3.20496e-08	7.49418
69049	Fos	Atp6v1c2	0.00743836	0.00743836	7.93462e-12	11.1005
69082	Nfe2l2	Atp6v1e1	-0.0252858	0.0252858	1.00176e-11	10.9992
69084	Egr1	Atp6v1e1	0.00564872	0.00564872	8.34894e-06	5.07837
69151	Egr1	Atp6v1f	0.0318969	0.0318969	2.84497e-12	11.5459
69156	Sp3	Atp6v1f	0.0116709	0.0116709	1.57932e-06	5.80153
69158	Fos	Atp6v1f	-0.00924561	0.00924561	0.000383993	3.41568
69160	Ets1	Atp6v1f	0.00600161	0.00600161	3.99307e-05	4.39869
69191	Nr3c1	Atp6v1g1	-0.00842551	0.00842551	6.69453e-05	4.17428
69215	Pax8	Atp6v1g1	-0.0135748	0.0135748	1.16705e-05	4.93291
69225	Ets1	Atp6v1g1	0.0067631	0.0067631	1.12595e-07	6.94848
69252	Bach1	Atp6v1g1	-0.00853386	0.00853386	1.48401e-07	6.82856
69255	Klf6	Atp6v1g1	0.0193147	0.0193147	3.9303e-11	10.4056
69275	Fos	Atp6v1g1	0.0282755	0.0282755	1.78772e-11	10.7477
69306	Id3	Atp7a	0.00633619	0.00633619	9.50409e-07	6.02209
69679	Egr1	Atp8b1	0.00569784	0.00569784	1.30777e-07	6.88347
69936	Nr3c1	Atp9a	0.00701028	0.00701028	6.65212e-07	6.17704
69951	Tcf4	Atp9a	0.0120735	0.0120735	1.56352e-11	10.8059
70165	Egr1	Atpaf1	0.00858922	0.00858922	9.2187e-07	6.03533
70209	Heyl	Atpaf2	-0.00921541	0.00921541	2.13324e-09	8.67096
70349	Nfe2l2	Atrn	-0.00991922	0.00991922	6.97995e-08	7.15615
70364	Pax8	Atrn	-0.00920186	0.00920186	1.3948e-09	8.85549
70395	Egr1	Atrn	0.0056137	0.0056137	2.46423e-05	4.60832
70396	Sp3	Atrn	0.00546666	0.00546666	1.8338e-07	6.73665
70398	Klf6	Atrn	0.00758445	0.00758445	7.38658e-08	7.13156
70418	Fos	Atrn	0.00742905	0.00742905	2.09186e-09	8.67947
70582	Nr3c1	Atxn10	0.0124092	0.0124092	3.30788e-05	4.48045
70585	Elk3	Atxn10	0.00794263	0.00794263	1.67924e-07	6.77489
70590	Nfe2l2	Atxn10	0.00712954	0.00712954	9.94666e-05	4.00232
70630	Ets1	Atxn10	0.00545491	0.00545491	5.2154e-06	5.28271
70650	Egr1	Atxn10	0.0156656	0.0156656	1.44978e-07	6.8387
70659	Klf6	Atxn10	0.0130092	0.0130092	3.23937e-07	6.48954
70688	Elf3	Atxn10	0.0261973	0.0261973	6.60336e-09	8.18023
70701	Nfib	Atxn1l	-0.00561636	0.00561636	1.06993e-06	5.97065
70741	Sp3	Atxn1l	0.00532977	0.00532977	6.32841e-11	10.1987
70774	Junb	Atxn1l	-0.00674275	0.00674275	5.11227e-07	6.29139
70791	Nr3c1	Atxn2l	0.00642122	0.00642122	2.50336e-06	5.60148
70924	Heyl	Atxn7	0.00886964	0.00886964	6.61436e-10	9.17951
70965	Egr1	Atxn7	0.00527134	0.00527134	5.02453e-05	4.2989
70968	Sp3	Atxn7	-0.00601152	0.00601152	6.66566e-10	9.17616
70995	Fos	Atxn7	-0.00682871	0.00682871	7.48863e-08	7.1256
71041	Sp3	Atxn7l2	-0.00731313	0.00731313	2.20833e-12	11.6559
71059	Klf6	Atxn7l2	0.00683389	0.00683389	1.89279e-13	12.7229
71100	Nfe2l2	Atxn7l3	0.00654557	0.00654557	1.49136e-09	8.82642
71132	Pax8	Atxn7l3	-0.0111467	0.0111467	1.86083e-12	11.7303
71188	Hoxb2	Atxn7l3	0.00834584	0.00834584	7.30133e-11	10.1366
71240	Fos	Atxn7l3	-0.00519033	0.00519033	6.3211e-07	6.19921
71280	Nfe2l2	Atxn7l3b	0.0188932	0.0188932	1.08187e-07	6.96582
71286	Sp3	Atxn7l3b	-0.017477	0.017477	7.40036e-08	7.13075
71289	Fos	Atxn7l3b	0.0319808	0.0319808	6.16125e-11	10.2103
71296	Klf6	Atxn7l3b	-0.0105428	0.0105428	3.08668e-07	6.51051
71301	Creb5	Atxn7l3b	0.00942582	0.00942582	5.44915e-06	5.26367
71448	Batf3	Aunip	0.00577273	0.00577273	2.33582e-07	6.63156
71502	Jun	Aup1	-0.00903614	0.00903614	1.06059e-09	8.97445
71536	Id1	Aup1	0.00747663	0.00747663	6.13552e-05	4.21215
71549	Batf3	Aup1	0.00651439	0.00651439	2.50826e-10	9.60063
71560	Egr1	Aup1	-0.00603502	0.00603502	3.4384e-06	5.46364
71567	Klf6	Aup1	0.00798834	0.00798834	8.78609e-12	11.0562
71601	Junb	Aup1	-0.007614	0.007614	1.09541e-07	6.96042
71606	Foxe1	Aurka	0.024983	0.024983	5.69007e-08	7.24488
71623	Nfe2l2	Aurka	-0.0758113	0.0758113	1.78181e-12	11.7491
71631	Fos	Aurka	-0.053813	0.053813	7.64468e-08	7.11664
71633	Ets1	Aurka	0.0183931	0.0183931	5.6645e-07	6.24684
71635	Elf3	Aurka	-0.0486207	0.0486207	4.06938e-11	10.3905
71672	Nfe2l2	Aurkaip1	0.00755846	0.00755846	0.000709605	3.14898
71673	Egr1	Aurkaip1	0.0123633	0.0123633	1.73965e-06	5.75954
71709	Id3	Aurkb	0.0635269	0.0635269	1.06684e-07	6.9719
71736	Ets1	Aurkb	0.030154	0.030154	1.35852e-12	11.8669
71750	Egr1	Aurkb	0.0339267	0.0339267	6.06142e-09	8.21743
71752	Sp3	Aurkb	0.0066036	0.0066036	0.000707228	3.15044
71756	Klf6	Aurkb	0.0352496	0.0352496	2.36978e-08	7.62529
71765	Arntl	Aurkb	-0.0168085	0.0168085	2.28571e-13	12.641
71784	Maf	Aurkb	-0.0153664	0.0153664	1.42334e-06	5.84669
71794	Nr3c1	Auts2	-0.00680447	0.00680447	0.000593182	3.22681
71828	Pax8	Auts2	-0.0209549	0.0209549	3.76447e-08	7.4243
71844	Nr4a2	Auts2	0.0111474	0.0111474	9.90009e-07	6.00436
71872	Sp3	Auts2	0.0122876	0.0122876	2.7939e-10	9.55379
71905	Fos	Auts2	-0.024328	0.024328	1.73623e-07	6.76039
72095	Nr3c1	Avl9	-0.0110574	0.0110574	7.30143e-10	9.13659
72118	Sp3	Avl9	0.0136795	0.0136795	1.61204e-11	10.7926
72121	Fos	Avl9	0.0135093	0.0135093	2.90028e-09	8.53756
72135	Klf6	Avl9	0.0121627	0.0121627	4.63664e-10	9.3338
72206	Pax8	Avpi1	-0.0109641	0.0109641	2.65541e-10	9.57587
72217	Id1	Avpi1	0.00632984	0.00632984	1.84505e-06	5.73399
72249	Egr1	Avpi1	-0.00620381	0.00620381	3.92679e-06	5.40596
72433	Nr3c1	Axin1	0.00552243	0.00552243	4.63084e-10	9.33434
72555	Pax8	Axl	0.00849916	0.00849916	6.63956e-07	6.17786
72567	Ets1	Axl	0.0110641	0.0110641	5.54898e-09	8.25579
72582	Maf	Axl	0.00936265	0.00936265	3.42108e-10	9.46584
72588	Sp3	Axl	0.0129089	0.0129089	1.3957e-12	11.8552
72591	Klf6	Axl	-0.00784603	0.00784603	3.04816e-07	6.51596
72723	Heyl	Azin1	0.00962867	0.00962867	5.72841e-06	5.24197
72724	Id3	Azin1	-0.0195145	0.0195145	2.49738e-05	4.60251
72725	Jun	Azin1	0.0188241	0.0188241	1.94652e-07	6.71074
72762	Id1	Azin1	0.0340412	0.0340412	5.75519e-14	13.2399
72781	Batf3	Azin1	0.00551444	0.00551444	7.257e-09	8.13924
72792	Egr1	Azin1	-0.0185376	0.0185376	4.20041e-10	9.37671
72796	Klf6	Azin1	-0.0166757	0.0166757	7.33722e-14	13.1345
72821	Fos	Azin1	0.0169821	0.0169821	4.92832e-06	5.3073
72830	Junb	Azin1	0.0224884	0.0224884	1.8974e-09	8.72184
72831	Crem	Azin1	-0.012274	0.012274	2.56511e-10	9.59089
72847	Heyl	B230208H11Rik	0.00979541	0.00979541	1.04897e-12	11.9792
72848	Jun	B230208H11Rik	-0.00616516	0.00616516	0.000109807	3.95937
72896	Egr1	B230208H11Rik	0.00637686	0.00637686	9.57124e-08	7.01903
72901	Klf6	B230208H11Rik	-0.00549499	0.00549499	2.16743e-06	5.66405
72922	Junb	B230208H11Rik	-0.00514751	0.00514751	1.06304e-05	4.97345
72983	Nr3c1	B230219D22Rik	0.0186291	0.0186291	2.9206e-10	9.53453
72991	Egr1	B230219D22Rik	0.0149147	0.0149147	1.54635e-05	4.81069
73005	Klf6	B230219D22Rik	-0.0253816	0.0253816	4.00097e-09	8.39784
73294	Maf	B2m	-0.00964108	0.00964108	1.27091e-10	9.89589
73324	Egr1	B3galnt1	0.00608907	0.00608907	5.6811e-08	7.24557
73768	Klf6	B3galt6	-0.00961821	0.00961821	1.60077e-11	10.7957
73815	Crem	B3galt6	0.00658507	0.00658507	2.59067e-10	9.58659
73979	Klf6	B3gat2	0.00633779	0.00633779	2.7641e-08	7.55845
74036	Sp3	B3gat3	0.0139335	0.0139335	1.79376e-11	10.7462
74044	Elf3	B3gat3	-0.00611422	0.00611422	1.86541e-07	6.72923
74078	Pax8	B3gnt5	-0.0144078	0.0144078	2.95832e-10	9.52895
74108	Sp3	B3gnt5	-0.00789964	0.00789964	1.34949e-08	7.86983
74786	Foxp2	B4galt1	-0.00997751	0.00997751	6.96656e-08	7.15698
74794	Nr3c1	B4galt1	-0.00628587	0.00628587	3.69976e-07	6.43183
74799	Nfe2l2	B4galt1	-0.00809186	0.00809186	2.54128e-10	9.59495
74853	Sp3	B4galt1	0.00542347	0.00542347	8.15637e-06	5.0885
75038	Fosb	B4galt3	-0.0064039	0.0064039	5.67606e-06	5.24595
75052	Nr3c1	B4galt3	0.0114167	0.0114167	8.36122e-14	13.0777
75061	Jun	B4galt3	0.0196372	0.0196372	3.25842e-09	8.48699
75085	Klf6	B4galt3	0.00931287	0.00931287	4.63989e-08	7.33349
75106	Junb	B4galt3	-0.00861621	0.00861621	2.3099e-06	5.63641
75139	Egr1	B4galt4	0.0571631	0.0571631	4.54978e-13	12.342
75142	Sp3	B4galt4	0.0104044	0.0104044	4.0555e-07	6.39196
75150	Klf6	B4galt4	-0.0175817	0.0175817	1.81681e-06	5.74069
75203	Fos	B4galt5	0.00978153	0.00978153	3.36827e-08	7.47259
75204	Ets1	B4galt5	0.00668845	0.00668845	2.29552e-08	7.63912
75216	Klf6	B4galt5	-0.00552297	0.00552297	3.89713e-08	7.40926
75304	Heyl	B4gat1	-0.013333	0.013333	5.45291e-11	10.2634
75371	Fos	B4gat1	-0.00784643	0.00784643	2.31362e-07	6.63571
75389	Nr3c1	B9d1	0.00775215	0.00775215	9.94457e-05	4.00241
75426	Ets1	B9d1	-0.00649545	0.00649545	3.5717e-07	6.44713
75445	Egr1	B9d1	-0.00922478	0.00922478	6.36948e-05	4.1959
75453	Klf6	B9d1	-0.0089104	0.0089104	8.40244e-08	7.07559
75469	Elf3	B9d1	0.016979	0.016979	7.04977e-10	9.15182
75525	Nr3c1	BC003331	0.00506608	0.00506608	2.89518e-05	4.53833
75547	Pax8	BC003331	0.010096	0.010096	9.5197e-07	6.02138
75577	Egr1	BC003331	0.0119743	0.0119743	1.02102e-05	4.99096
75579	Sp3	BC003331	0.01098	0.01098	1.26501e-11	10.8979
75585	Klf6	BC003331	0.00752574	0.00752574	4.41736e-05	4.35484
75606	Fos	BC003331	-0.0185289	0.0185289	1.01168e-09	8.99496
75617	Nfib	BC003965	0.0454711	0.0454711	4.71071e-08	7.32691
75620	Pax8	BC003965	0.0114505	0.0114505	0.000497391	3.3033
75637	Nfe2l2	BC003965	-0.0210089	0.0210089	1.06809e-10	9.97139
75638	Egr1	BC003965	0.0133207	0.0133207	7.10398e-09	8.1485
75643	Cux1	BC003965	0.0407408	0.0407408	8.98015e-14	13.0467
75645	Ets1	BC003965	0.00808596	0.00808596	2.40976e-09	8.61803
75649	Elf3	BC003965	-0.0188781	0.0188781	7.71443e-10	9.1127
75656	Tcf4	BC003965	-0.0191898	0.0191898	3.70222e-10	9.43154
75679	Nr3c1	BC005537	0.0205318	0.0205318	6.91573e-11	10.1602
75684	Jun	BC005537	0.0239343	0.0239343	7.33684e-09	8.13449
75730	Nr4a2	BC005537	0.0111545	0.0111545	1.997e-08	7.69962
75740	Foxe1	BC005537	-0.00555276	0.00555276	3.21766e-06	5.49246
75742	Fosb	BC005537	0.0108637	0.0108637	1.32138e-09	8.87897
75743	Batf3	BC005537	0.0162325	0.0162325	1.84454e-14	13.7341
75750	Egr1	BC005537	-0.0182422	0.0182422	1.17892e-09	8.92851
75755	Klf6	BC005537	-0.0124356	0.0124356	6.14037e-09	8.21181
75781	Fos	BC005537	0.0247415	0.0247415	3.08534e-10	9.5107
75792	Junb	BC005537	-0.0201772	0.0201772	2.04407e-08	7.6895
75805	Heyl	BC005561	0.00984374	0.00984374	7.73959e-07	6.11128
75807	Jun	BC005561	0.0191546	0.0191546	4.20494e-08	7.37624
75877	Fos	BC005561	-0.0111738	0.0111738	1.69698e-08	7.77032
75891	Nr3c1	BC005624	-0.00715654	0.00715654	0.000227292	3.64342
75909	Pax8	BC005624	0.0166494	0.0166494	1.08291e-09	8.96541
75948	Egr1	BC005624	0.00793497	0.00793497	9.26032e-05	4.03337
75950	Sp3	BC005624	0.00564452	0.00564452	4.71894e-06	5.32616
76153	Fos	BC017158	0.00633318	0.00633318	1.45349e-09	8.83759
76186	Elk3	BC017643	0.00990278	0.00990278	1.15498e-10	9.93743
76196	Sp3	BC017643	-0.00574143	0.00574143	0.000202178	3.69427
76200	Ets1	BC017643	0.00860964	0.00860964	1.13471e-10	9.94511
76256	Heyl	BC028528	0.00671059	0.00671059	5.42969e-06	5.26522
76304	Elf3	BC028528	-0.00629717	0.00629717	3.12124e-09	8.50567
76339	Heyl	BC029722	-0.00556191	0.00556191	1.23693e-07	6.90766
76366	Junb	BC029722	-0.00636482	0.00636482	1.16521e-08	7.93359
77017	Tcf4	BC051226	0.00513657	0.00513657	6.14517e-09	8.21147
77049	Nr3c1	BC052040	-0.00804574	0.00804574	1.17748e-09	8.92905
77107	Nr3c1	BC055324	-0.00722678	0.00722678	2.44274e-08	7.61212
77118	Sp3	BC055324	-0.0088385	0.0088385	4.3451e-11	10.362
77291	Fos	BC106179	0.00645397	0.00645397	4.38223e-16	15.3583
77368	Nr3c1	Babam1	-0.010019	0.010019	2.35072e-07	6.6288
77376	Elk3	Babam1	0.00813335	0.00813335	7.26044e-08	7.13904
77388	Sp3	Babam1	-0.0087364	0.0087364	2.87615e-09	8.54119
77396	Elf3	Babam1	0.00839608	0.00839608	1.69922e-05	4.76975
77403	Nr4a2	Babam1	-0.00789863	0.00789863	5.26085e-06	5.27894
77457	Egr1	Bace1	0.0111054	0.0111054	2.83933e-09	8.54678
77462	Ets1	Bace1	0.0107421	0.0107421	1.80557e-11	10.7434
77574	Nr3c1	Bach1	0.0129494	0.0129494	6.57158e-09	8.18233
77578	Jun	Bach1	0.0177595	0.0177595	1.10043e-09	8.95844
77601	Pax8	Bach1	0.0195325	0.0195325	7.03822e-10	9.15254
77647	Sp3	Bach1	0.00849813	0.00849813	1.17991e-09	8.92815
77681	Junb	Bach1	-0.00870805	0.00870805	0.000173349	3.76108
77766	Nr3c1	Bad	0.0113816	0.0113816	2.19973e-07	6.65763
77771	Id3	Bad	0.0105462	0.0105462	0.000226291	3.64533
77810	Id1	Bad	-0.0157719	0.0157719	5.11441e-08	7.2912
77852	Klf6	Bad	0.00645107	0.00645107	1.80713e-05	4.74301
77885	Fos	Bad	-0.0203	0.0203	3.06513e-07	6.51355
77897	Maf	Bad	0.00603364	0.00603364	4.49006e-07	6.34775
77930	Egr1	Bag1	-0.0260288	0.0260288	1.99671e-08	7.69968
77938	Sp3	Bag1	0.0186401	0.0186401	7.72977e-09	8.11183
77952	Klf6	Bag1	-0.0162779	0.0162779	4.33259e-08	7.36325
78009	Mecom	Bag2	0.00691008	0.00691008	1.84295e-06	5.73449
78025	Egr1	Bag2	0.00872386	0.00872386	6.09004e-05	4.21538
78029	Klf6	Bag2	-0.0130957	0.0130957	1.90359e-10	9.72043
78091	Jun	Bag3	-0.00816661	0.00816661	2.30663e-05	4.63702
78135	Junb	Bag3	0.00903827	0.00903827	3.02705e-09	8.51898
78171	Pax8	Bag4	0.00951827	0.00951827	4.77565e-07	6.32097
78199	Foxe1	Bag4	-0.00863982	0.00863982	4.97303e-12	11.3034
78226	Nfib	Bag4	0.0112515	0.0112515	5.65137e-08	7.24785
78256	Heyl	Bag5	0.00865478	0.00865478	4.34254e-06	5.36226
78277	Pax8	Bag5	0.00521519	0.00521519	5.84093e-06	5.23352
78310	Egr1	Bag5	0.00814575	0.00814575	1.90281e-06	5.7206
78342	Fos	Bag5	-0.00959279	0.00959279	5.40786e-06	5.26697
78344	Elf3	Bag5	0.00546146	0.00546146	1.63316e-07	6.78697
78383	Elk3	Bag6	0.0105982	0.0105982	4.12991e-10	9.38406
78403	Elf3	Bag6	0.0136838	0.0136838	3.77068e-09	8.42358
78405	Fos	Bag6	-0.0149701	0.0149701	1.15538e-06	5.93727
78570	Nfib	Bahcc1	-0.0102436	0.0102436	1.85337e-08	7.73204
78584	Fos	Bahcc1	0.00605601	0.00605601	1.82688e-05	4.73829
78608	Nr3c1	Baiap2	0.0239355	0.0239355	3.55546e-10	9.4491
78612	Heyl	Baiap2	0.0131873	0.0131873	1.03202e-08	7.98631
78655	Ets1	Baiap2	0.00711809	0.00711809	2.42668e-07	6.61499
78687	Klf6	Baiap2	0.0110832	0.0110832	1.54353e-13	12.8115
78730	Nfib	Bak1	-0.00829643	0.00829643	1.04163e-06	5.98229
78743	Nr3c1	Bak1	0.00953987	0.00953987	9.93321e-08	7.00291
78760	Ets1	Bak1	0.0107179	0.0107179	4.00167e-13	12.3978
78806	Heyl	Bambi	-0.0250729	0.0250729	0.000507702	3.29439
78807	Id3	Bambi	0.080477	0.080477	5.83683e-08	7.23382
78838	Ets1	Bambi	-0.0170136	0.0170136	1.71404e-05	4.76598
78861	Klf6	Bambi	0.0815727	0.0815727	1.8059e-13	12.7433
78872	Arntl	Bambi	-0.00851124	0.00851124	3.47225e-06	5.45939
78882	Fos	Bambi	-0.0525638	0.0525638	3.77193e-08	7.42344
78966	Sp3	Banp	0.00919987	0.00919987	9.37213e-08	7.02816
78971	Klf6	Banp	0.00578482	0.00578482	1.8265e-05	4.73838
79036	Id1	Bap1	0.0127198	0.0127198	2.38139e-08	7.62317
79050	Maf	Bap1	-0.00599703	0.00599703	6.42703e-07	6.19199
79083	Fos	Bap1	-0.00721685	0.00721685	2.18587e-06	5.66038
79187	Elf3	Bard1	-0.0109768	0.0109768	1.54365e-12	11.8115
79369	Jun	Barx2	-0.0149847	0.0149847	6.09291e-08	7.21518
79503	Fos	Barx2	0.00904994	0.00904994	7.66459e-05	4.11551
79539	Nr3c1	Basp1	-0.0217736	0.0217736	3.79024e-10	9.42133
79559	Egr1	Basp1	0.0151215	0.0151215	1.15674e-05	4.93676
79581	Klf6	Basp1	-0.0163684	0.0163684	4.7318e-10	9.32497
79615	Nr3c1	Batf3	0.00890289	0.00890289	6.90123e-07	6.16107
79621	Heyl	Batf3	0.0159608	0.0159608	4.40733e-12	11.3558
79641	Tcf4	Batf3	0.00677631	0.00677631	3.10297e-07	6.50822
79677	Nr4a2	Batf3	-0.00627906	0.00627906	3.72385e-06	5.42901
79706	Hoxb2	Batf3	-0.00675234	0.00675234	1.90882e-06	5.71923
79709	Egr1	Batf3	0.0058124	0.0058124	0.0007684	3.11441
79732	Creb5	Batf3	0.00779779	0.00779779	1.05148e-09	8.9782
79744	Nfib	Batf3	-0.0163338	0.0163338	1.23874e-12	11.907
79758	Fos	Batf3	-0.00847393	0.00847393	5.36282e-08	7.27061
79783	Heyl	Bax	0.0143084	0.0143084	8.83986e-08	7.05355
79785	Id3	Bax	-0.0147507	0.0147507	1.49693e-05	4.8248
79831	Mecom	Bax	-0.00763675	0.00763675	5.17412e-06	5.28616
79838	Ets1	Bax	-0.0066375	0.0066375	2.93818e-09	8.53192
79869	Egr1	Bax	0.011223	0.011223	0.000208377	3.68115
79915	Fos	Bax	-0.0119881	0.0119881	5.9944e-05	4.22225
79997	Sp3	Baz1a	-0.00648959	0.00648959	3.97957e-08	7.40016
80004	Klf6	Baz1a	-0.00703276	0.00703276	3.33645e-11	10.4767
80046	Id3	Baz1b	-0.0105989	0.0105989	0.000646782	3.18924
80048	Jun	Baz1b	-0.0152773	0.0152773	5.62201e-07	6.25011
80081	Id1	Baz1b	0.0292165	0.0292165	3.78791e-10	9.4216
80108	Sp3	Baz1b	-0.0132697	0.0132697	9.47282e-07	6.02352
80204	Nr4a2	Baz2b	0.0106359	0.0106359	4.50124e-07	6.34667
80210	Batf3	Baz2b	0.00747959	0.00747959	1.15333e-05	4.93804
80218	Egr1	Baz2b	0.017425	0.017425	0.000215775	3.666
80220	Sp3	Baz2b	-0.00652381	0.00652381	1.01385e-05	4.99403
80226	Creb5	Baz2b	0.00956468	0.00956468	8.3933e-09	8.07607
80241	Crem	Baz2b	0.0169514	0.0169514	1.00277e-10	9.9988
80271	Bcl11b	Bbc3	0.00901923	0.00901923	9.49619e-08	7.02245
80303	Foxe1	Bbc3	0.00601002	0.00601002	4.16705e-08	7.38017
80313	Egr1	Bbc3	-0.00670726	0.00670726	1.02495e-07	6.9893
80328	Creb5	Bbc3	0.00671937	0.00671937	1.33899e-09	8.87322
80346	Fos	Bbc3	-0.00817943	0.00817943	2.85513e-07	6.54437
80468	Nr3c1	Bbs1	0.00561299	0.00561299	6.80403e-10	9.16723
80505	Heyl	Bbs12	0.00603725	0.00603725	5.02093e-08	7.29922
80643	Nr3c1	Bbs4	0.00939395	0.00939395	2.73871e-10	9.56245
80646	Elk3	Bbs4	0.00556134	0.00556134	2.9075e-08	7.53648
80692	Egr1	Bbs4	0.00744199	0.00744199	6.47171e-08	7.18898
80700	Klf6	Bbs4	-0.00517183	0.00517183	6.19994e-08	7.20761
80718	Fos	Bbs4	-0.00676961	0.00676961	3.77284e-07	6.42333
80735	Nr3c1	Bbs7	0.0066787	0.0066787	7.29313e-11	10.1371
80740	Heyl	Bbs7	0.00724452	0.00724452	1.01921e-09	8.99174
80771	Id1	Bbs7	0.00870103	0.00870103	4.34029e-09	8.36248
80918	Egr1	Bbx	-0.0261223	0.0261223	3.24598e-09	8.48865
80951	Rora	Bcam	-0.0117196	0.0117196	2.23838e-05	4.65007
80959	Nfe2l2	Bcam	0.0147543	0.0147543	0.000127755	3.89362
80974	Pax8	Bcam	0.0446423	0.0446423	1.36295e-09	8.86552
81032	Nfib	Bcam	-0.0251678	0.0251678	0.000250293	3.60155
81038	Nfic	Bcam	0.00934302	0.00934302	1.36302e-06	5.8655
81141	Jun	Bcap29	0.00690447	0.00690447	1.48084e-05	4.82949
81211	Fos	Bcap29	-0.0125671	0.0125671	9.04268e-08	7.0437
81218	Junb	Bcap29	0.00915926	0.00915926	2.24816e-06	5.64817
81298	Fosb	Bcas2	0.0122923	0.0122923	9.96643e-09	8.00146
81303	Batf3	Bcas2	-0.00649423	0.00649423	1.90464e-05	4.72019
81323	Heyl	Bcas2	0.00950499	0.00950499	5.78817e-05	4.23746
81327	Jun	Bcas2	-0.018831	0.018831	2.1721e-07	6.66312
81329	Id1	Bcas2	0.0353079	0.0353079	7.42413e-10	9.12935
81330	Egr1	Bcas2	0.0108402	0.0108402	5.62791e-05	4.24965
81355	Creb5	Bcas2	-0.0115416	0.0115416	7.06312e-11	10.151
81364	Crem	Bcas2	-0.00803856	0.00803856	3.62836e-09	8.44029
81512	Heyl	Bcat2	-0.00667123	0.00667123	5.40208e-08	7.26744
81588	Egr1	Bcat2	-0.00572212	0.00572212	0.00028377	3.54703
81619	Fos	Bcat2	-0.00808806	0.00808806	2.7553e-08	7.55983
81621	Elf3	Bcat2	0.0056103	0.0056103	2.89049e-08	7.53903
81668	Id1	Bccip	0.0136804	0.0136804	5.18767e-06	5.28503
81672	Ets1	Bccip	0.0054003	0.0054003	5.97234e-07	6.22386
81679	Foxe1	Bccip	-0.0052218	0.0052218	8.16681e-06	5.08795
81689	Egr1	Bccip	0.0117685	0.0117685	1.28595e-07	6.89078
81748	Nfe2l2	Bcdin3d	-0.00786578	0.00786578	6.70827e-08	7.17339
81749	Egr1	Bcdin3d	0.00509251	0.00509251	1.05202e-08	7.97798
81760	Elf3	Bcdin3d	0.00774723	0.00774723	2.94478e-10	9.53095
81768	Klf6	Bcdin3d	0.00638478	0.00638478	7.66929e-09	8.11524
81834	Fos	Bche	0.006222	0.006222	9.15756e-08	7.03822
81879	Pax8	Bckdha	0.0206819	0.0206819	1.09171e-14	13.9619
81901	Heyl	Bckdha	0.00771415	0.00771415	9.85027e-06	5.00655
81903	Id3	Bckdha	0.0120619	0.0120619	0.000125165	3.90252
81908	Id1	Bckdha	0.0114205	0.0114205	8.05482e-06	5.09394
81985	Egr1	Bckdhb	0.00789786	0.00789786	1.19252e-08	7.92353
81992	Ets1	Bckdhb	0.00955899	0.00955899	4.0365e-09	8.394
82002	Klf6	Bckdhb	0.00549667	0.00549667	1.76861e-06	5.75237
82055	Egr1	Bckdk	0.00935142	0.00935142	1.01009e-07	6.99564
82058	Sp3	Bckdk	0.0059295	0.0059295	0.000100068	3.99971
82098	Nr3c1	Bcl11a	-0.00586049	0.00586049	2.46231e-06	5.60866
82105	Id3	Bcl11a	-0.0153124	0.0153124	3.78041e-06	5.42246
82145	Pax8	Bcl11a	-0.0259687	0.0259687	8.64126e-11	10.0634
82184	Foxe1	Bcl11a	-0.00649301	0.00649301	3.17445e-09	8.49833
82267	Nr3c1	Bcl11b	0.0297952	0.0297952	1.23934e-10	9.90681
82272	Id3	Bcl11b	0.0292146	0.0292146	1.32603e-08	7.87745
82314	Nr4a2	Bcl11b	-0.0088633	0.0088633	0.000292059	3.53453
82337	Egr1	Bcl11b	0.0203901	0.0203901	2.91832e-07	6.53487
82339	Sp3	Bcl11b	0.0124126	0.0124126	5.15326e-10	9.28792
82368	Fos	Bcl11b	0.0169315	0.0169315	6.76028e-07	6.17004
82413	Heyl	Bcl2	0.164545	0.164545	5.36602e-15	14.2703
82419	Egr1	Bcl2	-0.0588276	0.0588276	8.86943e-06	5.0521
82426	Sp3	Bcl2	0.0207124	0.0207124	4.6843e-05	4.32935
82428	Fos	Bcl2	0.0912306	0.0912306	2.70216e-11	10.5683
82438	Klf6	Bcl2	0.0714385	0.0714385	6.86952e-13	12.1631
82479	Jun	Bcl2l1	0.0252022	0.0252022	5.19371e-09	8.28452
82504	Pax8	Bcl2l1	0.00748325	0.00748325	1.04331e-05	4.98159
82523	Nr4a2	Bcl2l1	0.016589	0.016589	2.47543e-11	10.6063
82576	Fos	Bcl2l1	-0.0213844	0.0213844	2.89643e-07	6.53814
82588	Maf	Bcl2l1	0.0116445	0.0116445	3.73059e-11	10.4282
82601	Nr3c1	Bcl2l11	-0.00542736	0.00542736	5.59221e-05	4.25242
82715	Klf6	Bcl2l11	0.00710134	0.00710134	2.80409e-09	8.55221
82765	Maf	Bcl2l11	0.00787544	0.00787544	6.14936e-12	11.2112
82774	Nr3c1	Bcl2l13	-0.00894931	0.00894931	7.01364e-09	8.15406
82832	Maf	Bcl2l13	0.00506096	0.00506096	1.97738e-07	6.70391
82851	Nfib	Bcl2l13	-0.0100566	0.0100566	9.53892e-08	7.0205
82888	Nr3c1	Bcl2l14	0.00621885	0.00621885	3.04215e-08	7.51682
82998	Nr4a2	Bcl2l14	-0.0073449	0.0073449	2.1484e-09	8.66788
83049	Hoxb2	Bcl2l14	-0.00846526	0.00846526	3.5217e-08	7.45325
83112	Fos	Bcl2l14	0.00924743	0.00924743	1.1225e-09	8.94981
83471	Id1	Bcl7a	0.0100891	0.0100891	8.46576e-06	5.07233
83499	Sp3	Bcl7a	0.00708335	0.00708335	1.54841e-05	4.81011
83552	Id3	Bcl7b	-0.00916902	0.00916902	8.41757e-06	5.07481
83581	Id1	Bcl7b	0.0149237	0.0149237	3.48373e-07	6.45795
83674	Id1	Bcl7c	-0.0213156	0.0213156	1.59629e-08	7.79689
83694	Egr1	Bcl7c	-0.0143577	0.0143577	1.7048e-08	7.76833
83718	Fos	Bcl7c	-0.0112648	0.0112648	1.39694e-07	6.85482
83742	Heyl	Bcor	0.0112716	0.0112716	9.01401e-11	10.0451
83743	Id3	Bcor	0.0141694	0.0141694	1.52217e-07	6.81754
83777	Pax8	Bcor	-0.00849018	0.00849018	1.73701e-06	5.7602
83791	Id1	Bcor	0.00664492	0.00664492	0.000421778	3.37492
83838	Bach1	Bcor	0.00780777	0.00780777	2.52003e-09	8.59859
84005	Elk3	Bcs1l	0.00568963	0.00568963	3.96461e-10	9.4018
84026	Pax8	Bcs1l	0.00769047	0.00769047	8.05745e-08	7.0938
84057	Klf6	Bcs1l	-0.00517059	0.00517059	7.31217e-09	8.13595
84168	Egr1	Bdh2	-0.0323331	0.0323331	2.59524e-11	10.5858
84247	Heyl	Bdnf	-0.00588197	0.00588197	1.55001e-05	4.80967
84256	Id3	Bdnf	0.0152184	0.0152184	5.06854e-10	9.29512
84299	Bcl11b	Bdnf	-0.00696992	0.00696992	1.33781e-05	4.8736
84425	Klf6	Bdnf	0.00544359	0.00544359	0.000480937	3.31791
84482	Fos	Bdnf	-0.00697581	0.00697581	2.67184e-08	7.57319
84514	Batf3	Becn1	-0.00518482	0.00518482	4.46034e-05	4.35063
84540	Sp3	Becn1	0.00894665	0.00894665	1.06238e-09	8.97372
84541	Fos	Becn1	0.00704962	0.00704962	7.27389e-05	4.13823
84558	Creb5	Becn1	-0.0108359	0.0108359	4.13112e-11	10.3839
84565	Crem	Becn1	0.00850457	0.00850457	2.59185e-10	9.58639
84894	Hoxb2	Bend4	-0.00619847	0.00619847	6.25683e-06	5.20365
84898	Sp3	Bend4	0.00581027	0.00581027	5.2993e-06	5.27578
85080	Batf3	Bet1	-0.00635286	0.00635286	1.50148e-05	4.82348
85105	Jun	Bet1	-0.0108754	0.0108754	7.94745e-05	4.09977
85109	Egr1	Bet1	0.0119987	0.0119987	0.000238093	3.62325
85136	Creb5	Bet1	-0.0124625	0.0124625	1.1164e-08	7.95218
85140	Junb	Bet1	0.00943449	0.00943449	0.000152118	3.81782
85158	Nr3c1	Bex1	-0.0462282	0.0462282	7.12684e-11	10.1471
85171	Egr1	Bex1	-0.0442702	0.0442702	4.05727e-10	9.39177
85177	Sp3	Bex1	-0.0408013	0.0408013	8.26915e-12	11.0825
85191	Nr4a2	Bex1	0.05871	0.05871	9.17353e-09	8.03746
85194	Klf6	Bex1	0.0180844	0.0180844	8.36229e-06	5.07767
85225	Nr3c1	Bex2	-0.010857	0.010857	3.70115e-05	4.43166
85263	Id1	Bex2	0.0345697	0.0345697	3.58102e-09	8.44599
85291	Egr1	Bex2	0.00739957	0.00739957	0.000934109	3.0296
85292	Sp3	Bex2	-0.00968167	0.00968167	2.21156e-06	5.6553
85295	Bach1	Bex2	-0.0112606	0.0112606	1.20338e-07	6.9196
85297	Klf6	Bex2	-0.0210472	0.0210472	3.67401e-10	9.43486
85313	Nfib	Bex2	-0.0218398	0.0218398	7.67616e-07	6.11486
85364	Sp3	Bfar	-0.00683733	0.00683733	7.42464e-08	7.12932
85372	Elf3	Bfar	0.00774552	0.00774552	5.1364e-07	6.28934
85384	Klf6	Bfar	0.00977534	0.00977534	4.77908e-06	5.32066
85488	Jun	Bfsp2	0.0109509	0.0109509	4.43557e-10	9.35305
85979	Jun	Bhlhe40	0.00744144	0.00744144	7.96133e-07	6.09901
86165	Fos	Bhlhe40	0.00546339	0.00546339	3.11396e-07	6.50669
86242	Id1	Bhlhe41	-0.00585985	0.00585985	3.5778e-10	9.44638
86470	Heyl	Bicd1	-0.00815145	0.00815145	7.17366e-08	7.14426
86474	Egr1	Bicd1	0.00892855	0.00892855	1.04673e-09	8.98017
86481	Ets1	Bicd1	-0.00555699	0.00555699	2.34735e-09	8.62942
86587	Nr3c1	Bin1	-0.00780693	0.00780693	1.27095e-06	5.89587
86600	Egr1	Bin1	-0.00629431	0.00629431	0.000558377	3.25307
86612	Nr4a2	Bin1	-0.0104272	0.0104272	6.17437e-07	6.20941
86615	Klf6	Bin1	0.015411	0.015411	9.54085e-09	8.02041
86679	Pax8	Birc2	0.00501588	0.00501588	4.96178e-06	5.30436
86710	Foxe1	Birc2	0.00883262	0.00883262	7.95646e-10	9.09928
86730	Sp3	Birc2	-0.00712381	0.00712381	1.24985e-09	8.90314
86733	Klf6	Birc2	0.00579309	0.00579309	1.48093e-05	4.82946
86836	Jun	Birc5	-0.0587345	0.0587345	4.17706e-07	6.37913
86864	Ets1	Birc5	0.0143075	0.0143075	0.000768531	3.11434
86877	Batf3	Birc5	-0.0347458	0.0347458	0.000140422	3.85256
86892	Klf6	Birc5	0.0152323	0.0152323	0.000251334	3.59975
86900	Creb5	Birc5	-0.0213913	0.0213913	1.10856e-07	6.95524
86922	Junb	Birc5	-0.0404074	0.0404074	3.04522e-05	4.51638
86934	Nr3c1	Birc6	-0.00823174	0.00823174	0.000414949	3.38201
86939	Heyl	Birc6	0.0196765	0.0196765	3.70132e-12	11.4316
86940	Jun	Birc6	0.0108282	0.0108282	1.88552e-05	4.72457
87011	Foxe1	Birc6	-0.00890837	0.00890837	5.13083e-07	6.28981
87015	Fosb	Birc6	0.0110395	0.0110395	8.93375e-08	7.04897
87029	Egr1	Birc6	-0.00974019	0.00974019	8.52447e-06	5.06933
87031	Sp3	Birc6	0.00777947	0.00777947	1.35548e-06	5.86791
87038	Klf6	Birc6	-0.0081037	0.0081037	6.10992e-05	4.21396
87068	Elf3	Birc6	-0.0128274	0.0128274	1.49147e-09	8.82638
87156	Klf6	Bivm	0.00752185	0.00752185	1.36207e-12	11.8658
87296	Heyl	Bloc1s3	0.00523061	0.00523061	1.36419e-09	8.86513
87304	Id1	Bloc1s3	0.0100465	0.0100465	2.3102e-11	10.6364
87348	Fosb	Bloc1s4	-0.00604779	0.00604779	5.87188e-07	6.23122
87375	Nfe2l2	Bloc1s4	0.00862353	0.00862353	1.8786e-09	8.72617
87379	Sp3	Bloc1s4	0.0116076	0.0116076	7.20025e-09	8.14265
87407	Junb	Bloc1s4	0.0255076	0.0255076	1.59434e-10	9.79742
87431	Nr3c1	Blvra	0.00728923	0.00728923	3.51725e-08	7.4538
87437	Heyl	Blvra	0.00587398	0.00587398	3.59591e-05	4.44419
87501	Heyl	Bmf	0.0111444	0.0111444	1.63904e-07	6.78541
87502	Elk3	Bmf	0.0059728	0.0059728	1.07574e-08	7.96829
87503	Id3	Bmf	0.0133349	0.0133349	3.90631e-06	5.40823
87522	Tcf4	Bmf	0.0139653	0.0139653	3.49199e-07	6.45693
87545	Pax8	Bmf	0.00672558	0.00672558	0.00043284	3.36367
87565	Id1	Bmf	0.0074796	0.0074796	0.000508488	3.29372
87577	Ets1	Bmf	-0.0064902	0.0064902	1.92375e-06	5.71585
87607	Maf	Bmf	0.0140364	0.0140364	1.55042e-12	11.8096
87621	Sp3	Bmf	-0.00688741	0.00688741	1.17724e-05	4.92914
87675	Fos	Bmf	-0.00539771	0.00539771	0.000123455	3.90849
87747	Egr1	Bmp1	-0.00632919	0.00632919	9.2234e-09	8.03511
87818	Fos	Bmp2	0.005318	0.005318	1.9108e-06	5.71878
87865	Id3	Bmp2k	-0.0124808	0.0124808	5.76467e-11	10.2392
87992	Heyl	Bmp4	-0.0115513	0.0115513	6.07244e-09	8.21664
87994	Id3	Bmp4	-0.0214627	0.0214627	3.20668e-10	9.49394
88038	Id1	Bmp4	-0.0105637	0.0105637	1.99737e-05	4.69954
88044	Ets1	Bmp4	-0.00582906	0.00582906	1.49173e-06	5.82631
88049	Nr4a2	Bmp4	0.0090352	0.0090352	5.97919e-08	7.22336
88070	Egr1	Bmp4	-0.00765587	0.00765587	1.48396e-07	6.82858
88246	Foxe1	Bmp7	0.00637381	0.00637381	5.82271e-11	10.2349
88292	Fos	Bmp7	-0.00580573	0.00580573	4.11103e-09	8.38605
88409	Nr3c1	Bmpr1a	0.00908204	0.00908204	7.54169e-05	4.12253
88444	Ets1	Bmpr1a	0.00734045	0.00734045	2.43926e-09	8.61274
88525	Pax8	Bmpr2	0.00806095	0.00806095	1.10462e-06	5.95679
88543	Ets1	Bmpr2	0.00554451	0.00554451	1.93298e-10	9.71377
88564	Egr1	Bmpr2	0.0149894	0.0149894	3.93586e-08	7.40496
88592	Fos	Bmpr2	-0.00996707	0.00996707	1.44332e-05	4.84064
88633	Egr1	Bms1	-0.0059266	0.0059266	1.63403e-07	6.78674
88637	Sp3	Bms1	-0.0092165	0.0092165	3.66636e-09	8.43576
88647	Elf3	Bms1	-0.00511493	0.00511493	0.000383845	3.41584
89010	Id1	Bnip1	0.0108927	0.0108927	2.5173e-06	5.59907
89042	Sp3	Bnip1	-0.00807412	0.00807412	8.62302e-09	8.06434
89047	Klf6	Bnip1	0.00969626	0.00969626	2.07719e-09	8.68252
89075	Fos	Bnip1	-0.0176862	0.0176862	1.57394e-11	10.803
89120	Heyl	Bnip2	0.0124767	0.0124767	1.73608e-09	8.76043
89125	Egr1	Bnip2	0.0142911	0.0142911	1.06148e-10	9.97409
89171	Heyl	Bnip3	0.0152817	0.0152817	7.29177e-06	5.13717
89202	Id1	Bnip3	-0.0336392	0.0336392	1.16161e-09	8.93494
89223	Egr1	Bnip3	0.0180713	0.0180713	7.03198e-06	5.15292
89227	Sp3	Bnip3	0.00826774	0.00826774	0.000214293	3.66899
89239	Arntl	Bnip3	0.0055171	0.0055171	2.02876e-08	7.69277
89253	Fos	Bnip3	0.0155062	0.0155062	1.91251e-07	6.7184
89278	Jun	Bnip3l	0.040417	0.040417	1.52387e-10	9.81705
89280	Nfe2l2	Bnip3l	0.0284887	0.0284887	8.3092e-10	9.08044
89299	Bcl11b	Bnip3l	0.0328623	0.0328623	3.71461e-09	8.43009
89348	Egr1	Bnip3l	0.0174365	0.0174365	0.000135465	3.86817
89351	Sp3	Bnip3l	0.00540988	0.00540988	0.000777958	3.10904
89354	Klf6	Bnip3l	-0.0158403	0.0158403	3.38796e-07	6.47006
89361	Creb5	Bnip3l	-0.0196964	0.0196964	2.07757e-10	9.68245
89389	Junb	Bnip3l	0.0376526	0.0376526	1.25929e-09	8.89987
89391	Crem	Bnip3l	0.00663518	0.00663518	7.53303e-05	4.12303
89429	Pax8	Boc	0.0119232	0.0119232	1.58586e-10	9.79974
89442	Ets1	Boc	0.00668325	0.00668325	3.11892e-11	10.506
89461	Egr1	Boc	-0.00611766	0.00611766	1.69069e-06	5.77194
89496	Maf	Boc	0.00573732	0.00573732	1.47318e-08	7.83174
[truncated: 20,598 more rows]
