# Supplementary material for: Resolving thyroid lineage cell trajectories merging into a dual endocrine gland in mammals
Source: Nat Commun. 2026 May 25;17:6811. doi: 10.1038/s41467-026-73385-6 (PMC13385830; doi:10.1038/s41467-026-73385-6)
Supplement: Supplementary file 8 — Supplementary Data 6 [file 41467_2026_73385_MOESM8_ESM.xlsx]

## Sheet: Figure 6 (panels e,f,g,q,r)
Numerical values from morphometric analyses of Ubb features
	Ubb laminin cover (% of diameter)				Ubb size (arbitrary units)				Ubb lumen (arbitrary units)
	wt	wt			wt	wt			wt	wt
sample (n)	E12.5	E13.0		sample (n)	E12.5	E13.0		sample (n)	E12.5	E13.0
1	91	6		1	483	399		1	5.0	3.0
2	70	14		2	578	506		2	7.0	2.0
3	83	12		3	589	501		3	10.5	1.3
4	81	5		4	469	634		4	5.5	2.5
5	80	21		5	576	508		5	9.3	3.3
	Ubb laminin cover (% of diameter)				Ubb size (arbitrary units)
	Nkx2.1+/-	Pax8-/-			Nkx2.1+/-	Pax8-/-
section (n)	E15.5	E15.5		sample (n)	E15.5	E15.5
1	11	20		1	332	642
2	38	22		2	289	620
3	21	14		3	297	635
4	100	0		4	255	627
5	100	12
6	100	39
7	59	40
8	71	21
9	50	7
10	45	14
11	74	26
12	56	0
13	91	8
14	82	4
15	66	2
16	78	-
wt, wildtype
Nkx2.1+/-, heterozygous null
Pax8-/-, homozygous null
E, embryonic day

## Sheet: Supplementary Figure 7j
Numerical values from Western blot quantification in Supplementary Figure 7j
	sample1			sample2
	HEYL	B-ACTIN	Normalized	HEYL	B-ACTIN	Normalized
wt1	648502	64253376	0.0100929	503503	39757640	0.0126643
wt2	717437	28299589	0.0253515	958649	27045265	0.0354461
wt3	2369769	26903726	0.0880833	2518634	26764572	0.0941033
Braf1	3762110	42222586	0.0891018	3222775	45977480	0.0700946
Braf2	13113365	41152847	0.31865	9826412	40362748	0.243453
Braf3	33907833	38997695	0.869483	29925718	38175542	0.783898
PLX1	1633961	38160395	0.0428182	1244086	39543305	0.0314614
PLX2	4978725	20843400	0.238863	5399062	28073241	0.192321
PLX3	8362511	37409305	0.223541	4004780	28637762	0.139843
wt, wildtype mice
Braf, TgCreERT2BrafCA mice
PLX, PLX4720-treated TgCreERT2BrafCA mice
sample, dissolved thyroid tissue
normalized, HEYL/B-ACTIN
																								TTEST
																									WT	TGCRE	PLX720
																									70576	42438717	13723836
																									1266429	29035505	7934740
																									1400091	16506390	242319
																									36990	32257257	10585743
																									3484627	32057152	5229341
																									1025469	12815816	429858
