# Supplementary material for: Resolving thyroid lineage cell trajectories merging into a dual endocrine gland in mammals
Source: Nat Commun. 2026 May 25;17:6811. doi: 10.1038/s41467-026-73385-6 (PMC13385830; doi:10.1038/s41467-026-73385-6)
Supplement: Supplementary file 9 — Supplementary Data 7 [file 41467_2026_73385_MOESM9_ESM.xlsx]

## Sheet: Calca_pos_vs_neg_at_ubb_e12.5
Differentially expressed genes in Calca positive vs negative cells at E12.5 in the UBB (log2foldchange > 1.0, adjusted p-value < 0.01) (Used in Fig. 7)
Unnamed: 0	names	scores	logfoldchanges	pvals	pvals_adj
0	Calca	24.9167	31.881	6.94576e-46	1.25586e-41
1	Nnat	10.0317	1.22886	2.56799e-19	2.32159e-15
2	Mest	9.34013	1.60021	5.43139e-18	3.2735e-14
3	Foxa2	7.80229	3.42028	2.48826e-12	8.99804e-09
4	X0610040J01Rik	6.06436	2.24367	1.23172e-08	2.78384e-05
5	Fam210b	6.05904	2.51895	1.501e-08	3.01552e-05
6	Btg2	5.81979	1.35206	3.07593e-08	5.56159e-05
7	Cplx2	5.77421	1.52751	3.68392e-08	6.05535e-05
8	Ascl1	5.4657	3.06318	2.5574e-07	0.000385337
9	Cdc25b	5.3146	2.34866	4.60513e-07	0.000594753
10	Socs2	5.28008	1.40856	4.06463e-07	0.000565328
11	Halr1	5.05511	1.93831	1.37567e-06	0.00146314
12	Hs3st6	4.91671	2.43746	2.71406e-06	0.00272628
13	Sst	4.72544	1.87746	5.39568e-06	0.00487797
14	Krt7	4.63006	1.61029	8.27744e-06	0.00680293
15	Prox1	4.51046	2.24912	1.44637e-05	0.00933994

## Sheet: Calca_neg_vs_pos_at_ubb_e12.5
Unnamed: 0	names	scores	logfoldchanges	pvals	pvals_adj
0	Hmcn1	5.05655	1.78789	7.28841e-07	0.000878545
1	Plagl1	4.94732	2.88671	1.1597e-06	0.00131053
2	Hs6st2	4.58557	2.54225	6.25513e-06	0.00538567
3	Rbm12b2	4.50196	26.1317	1.02324e-05	0.00740046
4	Smtnl2	4.49279	2.06187	9.65362e-06	0.00727279
5	Dscc1	4.41167	3.87484	1.41224e-05	0.00933994
